# Supplementary material for: A Model of Aerobic and Anaerobic Metabolism of Hydrogen in the Extremophile Acidithiobacillus ferrooxidans
Source: Front Microbiol. 2020 Nov 30;11:610836. doi: 10.3389/fmicb.2020.610836 (PMC7735108; doi:10.3389/fmicb.2020.610836)
Supplement: Supplementary Table 1 — List of all quantified peptides in DIA-MS proteomics analysis. [file Data_Sheet_1.xlsx]

## Sheet: Supplementary Table 1
Supplementary Table 1. List of all quantified peptides in DIA-MS proteomics analysis
					H2|O2 Replicate 1		H2|O2 Replicate 2		H2|O2 Replicate 3		H2|Fe Replicate 1		H2|Fe Replicate 2		H2|Fe Replicate 3
PG.ProteinAccessions	EG.ModifiedSequence	EG.PrecursorId	EG.StrippedSequence	EG.MinProfileQvalue	EG.Qvalue	FG.Quantity	EG.Qvalue	FG.Quantity	EG.Qvalue	FG.Quantity	EG.Qvalue	FG.Quantity	EG.Qvalue	FG.Quantity	EG.Qvalue	FG.Quantity
DN052_00010	_GLPGTITVDFAK_	_GLPGTITVDFAK_.2	GLPGTITVDFAK	7.01335e-10	0.000380556	185.74	7.01335e-10	183.972	7.67799e-05	235.351	6.45976e-09	268.469	5.55448e-05	208.099	4.42419e-08	309.918
DN052_00010	_YDFEEDSR_	_YDFEEDSR_.2	YDFEEDSR	1.82679e-09	0.00154343	154.762	1.38492e-08	175.132	1.11283e-05	167.034	0.000398796	175.983	0.00202426	184.608	1.82679e-09	188.494
DN052_00010	_RPVIPAGAAEIGITVTR_	_RPVIPAGAAEIGITVTR_.3	RPVIPAGAAEIGITVTR	3.0148e-05	0.00512418	53.084	0.000270864	71.5769	0.00376015	85.5417	0.00263702	115.766	0.000430873	103.792	3.0148e-05	79.0759
DN052_00010	_QSMVAAHNILGGNIPMDYADFR_	_QSMVAAHNILGGNIPMDYADFR_.3	QSMVAAHNILGGNIPMDYADFR	0.000343014	0.00227644	346.989	0.0303352	388.763	0.00585177	338.273	0.00149322	158.386	0.000343014	258.455	0.00264712	282.623
DN052_00010	_FITPHEVAVDTADGER_	_FITPHEVAVDTADGER_.3	FITPHEVAVDTADGER	5.51952e-11	0.000544607	132.292	5.51952e-11	100.535	0.00281895	106.165	0.000530232	88.3403	0.000411576	130.286	0.0520828	198.746
DN052_00010	_YQQHAADLAATPNIQLIQGEAR_	_YQQHAADLAATPNIQLIQGEAR_.3	YQQHAADLAATPNIQLIQGEAR	0.00285757	0.0189901	3319.74	0.00998181	3596.83	0.103993	3183.42	0.033385	6312.15	0.00285757	4067.28	0.0032355	3622.04
DN052_00015	_EESQWYFQR_	_EESQWYFQR_.2	EESQWYFQR	9.85231e-07	0.000456586	100.244	0.000628805	136.618	0.0042693	85.3366	8.82489e-05	104.208	0.000422555	128.487	9.85231e-07	77.2628
DN052_00020	_GTVSAHPDGFGFLIPEGGGK_	_GTVSAHPDGFGFLIPEGGGK_.3	GTVSAHPDGFGFLIPEGGGK	0.000532001	0.00444554	515.853	0.00232942	435.236	0.000532001	449.788	0.00478058	210.949	0.000960027	192.823	0.00653707	324.224
DN052_00020	_IPQEFAVVEGGELAPVHGQIVTLEITQYPDGR_	_IPQEFAVVEGGELAPVHGQIVTLEITQYPDGR_.3	IPQEFAVVEGGELAPVHGQIVTLEITQYPDGR	0.000768906	0.000768906	229.357	0.00198121	179.838	0.00360563	237.253	0.00750179	307.756	0.00381933	236.733	0.00823773	239.425
DN052_00020	_FTYDEVAAILAGDEDLR_	_FTYDEVAAILAGDEDLR_.2	FTYDEVAAILAGDEDLR	3.62341e-06	0.000766282	124.743	0.00228499	124.513	0.00711384	96.0176	0.00329409	89.3565	3.62341e-06	143.951	0.000240764	80.1971
DN052_00020	_GTIEFDSQESR_	_GTIEFDSQESR_.2	GTIEFDSQESR	3.21406e-10	5.13393e-05	121.842	0.00330679	113.629	3.21406e-10	94.837	0.00533473	65.8901	0.00192565	101.065	0.00283552	80.5943
DN052_00020	_LIVAIADVATYVRPDSALDK_	_LIVAIADVATYVRPDSALDK_.3	LIVAIADVATYVRPDSALDK	0.00122557	0.00122557	75.2692	0.0012398	81.7998	0.0035175	81.7948	0.0017099	54.81	0.00211583	70.1215	0.00140056	87.8008
DN052_00020	_DLFLSPR_	_DLFLSPR_.2	DLFLSPR	5.53611e-08	0.000600011	1368.25	2.13309e-07	1123.77	0.00333236	1133.89	0.00690241	473.388	0.0196916	574.247	5.53611e-08	837.708
DN052_00020	_SADLASIIEDTR_	_SADLASIIEDTR_.2	SADLASIIEDTR	5.55741e-09	0.000877455	1256.61	0.00305612	1030.12	5.55741e-09	1166.87	0.0149512	504.685	0.00360511	680.029	0.00235734	652.337
DN052_00020	_GIQALLDAAGAEPR_	_GIQALLDAAGAEPR_.2	GIQALLDAAGAEPR	1.93269e-06	0.000217705	1230.7	1.93269e-06	1228.2	0.00103096	1186.25	0.0273422	261.989	0.00511858	434.983	0.00183548	651.434
DN052_00020	_NYGLPHQWPDEVLAEITHFSETVPEAIK_	_NYGLPHQWPDEVLAEITHFSETVPEAIK_.4	NYGLPHQWPDEVLAEITHFSETVPEAIK	0.00136243	0.00307527	330.303	0.00136243	349.273	0.00222566	480.083	0.028751	1909.99	0.00860992	1106.78	0.0219345	690.169
DN052_00020	_VLQELGQHC[+57]SMTER_	_VLQELGQHC[+57]SMTER_.3	VLQELGQHCSMTER	1.3397e-11	1.48837e-05	269.172	1.3397e-11	210.055	0.0045835	214.998	0.132597	116.705	0.0116301	180.141	0.00394755	238.746
DN052_00020	_VMPEGQSGAAK_	_VMPEGQSGAAK_.2	VMPEGQSGAAK	0.000553904	0.00952358	34.342	0.000553904	131.712	0.00409048	64.5334	0.0661	42.4416	0.0108092	231.059	0.00431744	148.472
DN052_00020	_YYAEGGVR_	_YYAEGGVR_.2	YYAEGGVR	0.000225835	0.00136774	35.9515	0.00533119	69.2816	0.000225835	51.8849	0.0495264	128.992	0.0799885	94.703	0.00133162	66.8564
DN052_00020	_SDSSLIQTVILR_	_SDSSLIQTVILR_.2	SDSSLIQTVILR	0.00240143	0.0198885	268.944	0.00240143	235.851	0.00572106	263.262	0.0143298	385.627	0.0781111	466.435	0.00283946	189.994
DN052_00030	_LAPMVVDVSVR_	_LAPMVVDVSVR_.2	LAPMVVDVSVR	5.35613e-07	0.000536967	3001.3	2.38021e-06	2542.95	5.35613e-07	2828.07	0.00318102	1360.5	0.00101597	1768.54	2.94212e-06	1681.97
DN052_00030	_VGAGPFPTELFDETGVFLAER_	_VGAGPFPTELFDETGVFLAER_.2	VGAGPFPTELFDETGVFLAER	9.00953e-08	0.000202599	1529.16	0.000522321	1697.92	1.71105e-05	1493.59	9.00953e-08	1183.7	0.000356542	1429.04	1.49502e-07	1440.97
DN052_00030	_VGAGPFPTELFDETGVFLAER_	_VGAGPFPTELFDETGVFLAER_.3	VGAGPFPTELFDETGVFLAER	8.82797e-06	0.000171459	146.634	3.16381e-05	167.373	8.82797e-06	189.96	0.000436905	96.5931	0.00400679	104.359	0.000616792	124.711
DN052_00030	_YLEAIAER_	_YLEAIAER_.2	YLEAIAER	1.10207e-07	3.56518e-05	1433.08	0.00625815	1341.01	1.10207e-07	1500.02	7.24896e-06	674.676	0.00107717	807.185	0.000500555	974.333
DN052_00030	_IVDWLTER_	_IVDWLTER_.2	IVDWLTER	1.8052e-16	7.64422e-08	704.891	0.000761713	920.187	1.8052e-16	609.688	1.53302e-10	678.234	0.000366066	878.995	3.42585e-11	1016.01
DN052_00030	_QEPQDFHAILEQYLGLAER_	_QEPQDFHAILEQYLGLAER_.3	QEPQDFHAILEQYLGLAER	1.35194e-08	5.6003e-06	307.747	2.21247e-05	306.807	0.00271611	315.704	1.35194e-08	265.625	0.00142061	254.401	0.000112878	267.988
DN052_00030	_C[+57]GWFDAVALR_	_C[+57]GWFDAVALR_.2	CGWFDAVALR	1.53774e-10	5.24767e-07	78.9888	1.53774e-10	55.7569	8.53816e-10	91.7977	0.00128459	35.3227	5.19907e-05	67.9547	1.53028e-09	30.3985
DN052_00030	_GIGPAYEDK_	_GIGPAYEDK_.2	GIGPAYEDK	1.33724e-07	1.33724e-07	1129.15	0.000747239	922.519	0.00267762	1068.81	3.56484e-05	388.806	0.0145733	555.388	5.36193e-06	624.602
DN052_00030	_VNGVTGLC[+57]ITK_	_VNGVTGLC[+57]ITK_.2	VNGVTGLCITK	0.00381507	0.0129777	194.76	0.0108136	41.0963	0.00444052	286.567	0.022684	76.7603	0.00381507	67.3036	0.00406962	51.8481
DN052_00030	_AINSNVVIIGTQWGDEGK_	_AINSNVVIIGTQWGDEGK_.2	AINSNVVIIGTQWGDEGK	3.91269e-11	0.00377846	460.439	3.91269e-11	795.447	8.52356e-05	559.219	0.0100889	841.806	0.00914793	845.949	0.0116605	887.125
DN052_00035	_AGFVVLQDLLR_	_AGFVVLQDLLR_.2	AGFVVLQDLLR	2.35279e-11	0.00298944	247.281	2.35279e-11	230.389	3.48267e-10	201.732	1.35351e-08	130.697	9.91755e-07	159.747	1.61548e-10	186.405
DN052_00035	_QDAPSPQILR_	_QDAPSPQILR_.2	QDAPSPQILR	4.77472e-10	0.000112248	184.699	0.000418724	228.667	0.00640004	194.082	4.77472e-10	112.952	0.0034149	201.407	0.0033817	191.379
DN052_00035	_TESHPAWLLPSGFEDVLPAR_	_TESHPAWLLPSGFEDVLPAR_.3	TESHPAWLLPSGFEDVLPAR	6.64448e-05	0.000298495	149.234	6.64448e-05	139.292	0.000214375	157.415	0.00102423	231.092	0.00100939	113.54	0.000986705	151.997
DN052_00035	_IWAPAGMDDLLWQSIQEHR_	_IWAPAGMDDLLWQSIQEHR_.3	IWAPAGMDDLLWQSIQEHR	3.86587e-09	1.52309e-05	71.1416	4.94657e-05	54.7732	3.86587e-09	72.9998	0.00520738	45.8516	0.00121211	77.173	0.00226113	92.6336
DN052_00035	_YDDIGAAFGR_	_YDDIGAAFGR_.2	YDDIGAAFGR	0.000414382	0.000414382	65.7932	0.00107143	51.5651	0.00113457	77.901	0.0189503	153.305	0.00163151	81.2479	0.00170753	25.0645
DN052_00035	_AQGFDAVLIQEATGWK_	_AQGFDAVLIQEATGWK_.3	AQGFDAVLIQEATGWK	0.000981875	0.0234213	9.64699	0.00245065	11.9516	0.000981875	19.9501	0.231602	23.9122	0.00481356	37.5942	0.136402	33.0822
DN052_00040	_GQGDAEAASIYGAAYGK_	_GQGDAEAASIYGAAYGK_.2	GQGDAEAASIYGAAYGK	1.03736e-11	3.69212e-05	854.097	1.03736e-11	906.733	3.70096e-06	844.518	1.3369e-10	1052.83	0.00135797	1171.68	0.000415607	1057.28
DN052_00040	_DVLVLSPDAPFFR_	_DVLVLSPDAPFFR_.2	DVLVLSPDAPFFR	5.53537e-06	0.00511253	801.598	0.0013351	821.398	0.000519806	744.366	5.53537e-06	1141.37	0.000612017	1341.48	0.00281684	1013.41
DN052_00040	_IMADAYR_	_IMADAYR_.2	IMADAYR	4.01189e-10	2.6692e-05	1179.6	0.00645227	870.136	6.17238e-05	1099.37	4.01189e-10	690.098	0.00340757	565.25	0.00206118	826.572
DN052_00040	_SLSSYSTQPESFLTVGK_	_SLSSYSTQPESFLTVGK_.2	SLSSYSTQPESFLTVGK	3.15041e-07	0.00351727	633.737	0.00847259	646.481	0.000668149	506.853	3.15041e-07	540.201	0.000981314	685.207	0.00148079	574.872
DN052_00040	_HSLSDKDVLVLSPDAPFFR_	_HSLSDKDVLVLSPDAPFFR_.4	HSLSDKDVLVLSPDAPFFR	2.31256e-10	0.000333148	250.825	0.000184161	300.926	0.000314643	376.349	0.00140307	397.562	7.40214e-06	543.899	2.31256e-10	379.221
DN052_00040	_LQPLGVHLVDLR_	_LQPLGVHLVDLR_.3	LQPLGVHLVDLR	4.25332e-11	2.92102e-05	343.658	4.25332e-11	368.952	0.000316492	368.854	2.6918e-06	424.813	9.1809e-05	302.686	1.58748e-07	347.841
DN052_00040	_VTDPLVFYAR_	_VTDPLVFYAR_.2	VTDPLVFYAR	9.31365e-13	0.000274056	366.708	9.31365e-13	173.983	0.000635092	307.453	9.4706e-05	245.873	5.04424e-05	265.503	3.95303e-11	294.998
DN052_00040	_WPIAQNVAFVNK_	_WPIAQNVAFVNK_.2	WPIAQNVAFVNK	1.17212e-32	6.96073e-06	1393.62	0.00169932	1324.61	7.26169e-06	1246.71	1.17212e-32	1175.93	1.06708e-05	1169.37	7.85949e-12	1033.76
DN052_00040	_ILQVGLPTDVLQAVYK_	_ILQVGLPTDVLQAVYK_.2	ILQVGLPTDVLQAVYK	8.43134e-07	0.0052256	972.071	0.00177879	880.236	0.000258372	884.93	8.43134e-07	1129.61	0.000722862	1363.96	0.0016597	1036.25
DN052_00040	_VVESPGLYMK_	_VVESPGLYMK_.2	VVESPGLYMK	8.36723e-06	0.00100914	92.365	0.00389226	95.7947	8.36723e-06	110.023	0.0847683	176.468	0.0228709	160.691	0.0211688	125.29
DN052_00045	_VVQPAFADVVK_	_VVQPAFADVVK_.2	VVQPAFADVVK	8.65896e-24	3.25769e-05	705.105	2.95217e-11	757.349	2.96552e-22	842.299	0.00427556	1083.25	9.56459e-05	1157.25	8.65896e-24	871.477
DN052_00045	_FTDILQAYQK_	_FTDILQAYQK_.2	FTDILQAYQK	7.57038e-08	0.000287116	803.55	0.00184888	679.634	0.00765276	774.817	0.000460004	991.405	0.000166265	814.564	7.57038e-08	884.576
DN052_00045	_IDSLLTSGK_	_IDSLLTSGK_.2	IDSLLTSGK	1.12804e-05	0.00129108	282.459	3.23835e-05	682.199	1.3758e-05	411.825	1.12804e-05	188.006	0.00496504	264.541	0.000230464	141.377
DN052_00045	_NDNNPWGR_	_NDNNPWGR_.2	NDNNPWGR	2.36522e-05	0.00652779	259.259	2.36522e-05	321.412	0.00191886	273.088	3.3808e-05	325.28	0.00702702	316.023	0.000274919	215.038
DN052_00045	_ATGEAAAMVTNAEGYK_	_ATGEAAAMVTNAEGYK_.2	ATGEAAAMVTNAEGYK	1.45101e-08	0.000752068	181.119	1.45101e-08	189.685	5.18271e-05	211.084	0.00648112	247.684	0.0114424	254.433	0.0015372	294.058
DN052_00045	_ATGEAAAM[+16]VTNAEGYK_	_ATGEAAAM[+16]VTNAEGYK_.2	ATGEAAAMVTNAEGYK	0.000702494	0.000702494	29.1104	0.00172029	58.8826	0.000827311	63.3337	0.00191838	37.7576	0.0135094	51.4188	0.00202676	35.2136
DN052_00045	_YHAGVSVDSVQLLEVTPPK_	_YHAGVSVDSVQLLEVTPPK_.3	YHAGVSVDSVQLLEVTPPK	0.000974075	0.0188286	254.383	0.00340323	692.683	0.00208043	547.599	0.0149382	815.525	0.00822802	658.211	0.000974075	620.492
DN052_00045	_DEAQAYANAVVPK_	_DEAQAYANAVVPK_.2	DEAQAYANAVVPK	0.0019321	0.0143853	659.935	0.0428192	135.977	0.0305996	57.2709	0.00430562	660.705	0.0019321	663.505	0.00997626	516.849
DN052_00045	_LVLGYSGAADTR_	_LVLGYSGAADTR_.2	LVLGYSGAADTR	0.00334659	0.00713713	198.104	0.101179	105.375	0.0169901	228.401	0.019729	184.064	0.00404199	133.737	0.00334659	134.44
DN052_00055	_HAISTVVPGR_	_HAISTVVPGR_.2	HAISTVVPGR	1.12061e-13	3.63741e-06	9752.35	1.1566e-07	7313.85	0.00102999	11550.3	1.12061e-13	42738.8	9.81579e-06	30813.7	1.01169e-07	25752.8
DN052_00055	_LPLPEAEGESSTEEEA_	_LPLPEAEGESSTEEEA_.2	LPLPEAEGESSTEEEA	3.42635e-06	0.000274056	1755.49	3.42635e-06	2173.3	3.16156e-05	2011.47	0.00175854	8816.28	0.000722862	8122.1	0.00014213	5436.27
DN052_00055	_NNVSQMIYK_	_NNVSQMIYK_.2	NNVSQMIYK	4.85265e-14	3.51018e-08	1021.61	5.49099e-08	814.997	2.70393e-10	1219.23	4.333e-10	3703.1	0.000400201	2447	4.85265e-14	2217.86
DN052_00055	_GQVLQDPFLNLLR_	_GQVLQDPFLNLLR_.2	GQVLQDPFLNLLR	3.58285e-11	5.92733e-06	5128.84	3.58285e-11	4405.89	1.03742e-07	6584.72	2.6399e-08	21996.8	0.000455793	16574.1	2.16423e-05	14386
DN052_00055	_LQGFVESFDQFVVLLR_	_LQGFVESFDQFVVLLR_.2	LQGFVESFDQFVVLLR	3.9624e-05	0.00031973	1552.1	0.00493166	702.672	0.000267355	1597.57	3.9624e-05	1665.2	0.000343777	931.938	0.00155691	2563.29
DN052_00060	_GGGPTYEAILAQPPDTVR_	_GGGPTYEAILAQPPDTVR_.2	GGGPTYEAILAQPPDTVR	2.61316e-09	0.00022295	1992.76	1.8053e-07	1985.08	2.61316e-09	1833.09	0.00138537	879.394	0.000970982	1088.5	8.54176e-07	1304.96
DN052_00060	_ITEQGEVLSFK_	_ITEQGEVLSFK_.2	ITEQGEVLSFK	6.28302e-15	4.24316e-07	1822.64	6.28302e-15	1624.84	3.43553e-13	1517.34	5.18356e-10	332.457	0.000119879	641.449	6.53348e-05	637.382
DN052_00060	_TNKPQVQDEVENGLFYFR_	_TNKPQVQDEVENGLFYFR_.3	TNKPQVQDEVENGLFYFR	1.39242e-09	0.00279379	476.612	0.00235511	590.242	5.67503e-05	412.291	1.39242e-09	1263.23	0.00276811	697.302	0.00614264	832.047
DN052_00060	_LQALQDMYR_	_LQALQDMYR_.2	LQALQDMYR	1.03499e-10	1.41954e-06	1027.47	6.68282e-10	861.49	1.03499e-10	881.584	0.00282593	375.153	7.43212e-05	479.341	0.000100498	602.496
DN052_00060	_YANLETAVYELTVGTAGLIK_	_YANLETAVYELTVGTAGLIK_.3	YANLETAVYELTVGTAGLIK	2.24686e-09	0.000268034	285.505	2.24686e-09	281.305	7.85724e-07	220.647	0.00414135	102.806	0.000312779	164.288	0.000823454	171.663
DN052_00060	_YANLETAVYELTVGTAGLIK_	_YANLETAVYELTVGTAGLIK_.2	YANLETAVYELTVGTAGLIK	0.000249504	0.000249504	313.628	0.00184866	292.062	0.00250727	209.1	0.00221112	163.988	0.0125851	131.897	0.00336528	181.637
DN052_00060	_DADDFPELAEWVDQR_	_DADDFPELAEWVDQR_.2	DADDFPELAEWVDQR	9.64293e-07	0.00037432	231.153	4.96831e-06	205.74	0.00228687	234.009	5.21455e-05	406.825	0.000594227	429.28	9.64293e-07	310.578
DN052_00060	_DADDFPELAEWVDQR_	_DADDFPELAEWVDQR_.3	DADDFPELAEWVDQR	0.000276819	0.00665999	22.0782	0.000276819	16.549	0.00477084	17.583	0.00628739	37.7933	0.00956249	14.6793	0.0234152	13.5437
DN052_00060	_LLGNLLGEVLR_	_LLGNLLGEVLR_.2	LLGNLLGEVLR	1.57515e-17	1.25147e-07	488.515	1.57515e-17	437.767	7.94235e-16	442.1	6.82448e-06	118.048	5.95142e-08	215.531	4.18772e-13	179.497
DN052_00060	_TQSIEVLK_	_TQSIEVLK_.2	TQSIEVLK	1.30244e-23	0.000229294	298.005	1.30244e-23	249.725	7.48996e-17	266.057	0.000579417	136.929	0.00212924	89.7111	9.83467e-10	230.103
DN052_00060	_QGLYSEIAVTPLFETIHDLER_	_QGLYSEIAVTPLFETIHDLER_.3	QGLYSEIAVTPLFETIHDLER	1.22676e-08	0.000391039	185.871	1.22676e-08	183.268	0.00117688	184.855	0.00353047	102.827	0.0010215	81.9012	8.11059e-05	93.1285
DN052_00060	_TVLHALR_	_TVLHALR_.2	TVLHALR	2.50323e-05	0.000155874	190.78	0.000911562	158.603	0.00913201	126.831	0.00421752	74.5604	2.50323e-05	37.6131	0.0016048	66.5726
DN052_00060	_AFNTYFSLVNIAEEEFQHLHR_	_AFNTYFSLVNIAEEEFQHLHR_.4	AFNTYFSLVNIAEEEFQHLHR	1.54852e-09	5.49214e-05	116.241	1.70429e-07	100.283	1.54852e-09	105.788	0.000277365	56.6656	0.00125395	45.7303	0.00233361	57.1864
DN052_00060	_EIWLDPLLR_	_EIWLDPLLR_.2	EIWLDPLLR	7.97008e-06	0.00766941	20.8906	0.0054224	17.9182	7.97008e-06	11.9324	0.000738285	20.5883	0.00323124	13.8462	0.00292192	21.9767
DN052_00060	_TDMAIAGEYAGLPNDR_	_TDMAIAGEYAGLPNDR_.2	TDMAIAGEYAGLPNDR	0.00135523	0.00147991	577.738	0.00582968	575.417	0.00254357	469.53	0.0149978	320.93	0.00760024	310.904	0.00135523	417.919
DN052_00060	_TINAISAGQR_	_TINAISAGQR_.2	TINAISAGQR	3.18912e-05	0.00041765	97.878	0.00261088	114.214	3.18912e-05	313.327	0.00189371	562.154	0.0596505	337.889	0.00687366	263.644
DN052_00060	_NVYMEPLNHIQLALLR_	_NVYMEPLNHIQLALLR_.3	NVYMEPLNHIQLALLR	2.46886e-05	0.000165241	204.149	0.000317151	177.573	2.46886e-05	215.938	0.00313082	112.834	0.0128321	122.996	0.00096155	150.37
DN052_00060	_DAAIAIYR_	_DAAIAIYR_.2	DAAIAIYR	0.00124488	0.00133352	47.5963	0.00150735	27.7595	0.00641564	55.015	0.022142	37.9161	0.00124488	39.2448	0.0052127	55.1788
DN052_00060	_VFNAVEQLR_	_VFNAVEQLR_.2	VFNAVEQLR	1.79377e-13	1.54512e-05	226.513	1.79377e-13	218.517	2.59121e-08	220.677	0.0418225	942.918	0.00642583	460.763	0.0292766	1324.04
DN052_00060	_MDTVMSTLLDNPVYAK_	_MDTVMSTLLDNPVYAK_.2	MDTVMSTLLDNPVYAK	0.000862584	0.0109188	128.41	0.000862584	190.077	0.00233307	148.99	0.111975	1404.7	0.00398877	183.728	0.00348752	195.887
DN052_00060	_HVLPAWYGLGSALAR_	_HVLPAWYGLGSALAR_.3	HVLPAWYGLGSALAR	0.0038292	0.0054334	84.2663	0.00428301	38.6552	0.00649618	86.8594	0.134486	89.2283	0.0038292	133.1	0.08669	87.8552
DN052_00060	_FC[+57]AISPVLLASLER_	_FC[+57]AISPVLLASLER_.2	FCAISPVLLASLER	5.3854e-08	0.00049717	4429.09	5.43864e-06	224.42	9.28212e-07	3892.98	5.3854e-08	1215.13	0.000849822	2238.84	7.23654e-05	2264.15
DN052_00060	_VFANADIDIPAFIR_	_VFANADIDIPAFIR_.2	VFANADIDIPAFIR	8.49585e-07	0.000477554	2158.03	8.49585e-07	1947.57	0.000220522	2039.38	0.00226635	1774.56	0.00267332	1798.37	0.000361378	2163.44
DN052_00060	_FIDALPQDDLVLVIR_	_FIDALPQDDLVLVIR_.2	FIDALPQDDLVLVIR	2.37288e-06	0.00572575	278.466	0.0025288	232.395	2.98149e-06	305.662	2.37288e-06	217.38	0.00373716	404.966	0.000167915	251.883
DN052_00060	_DGGILSSSWSLYQAQLR_	_DGGILSSSWSLYQAQLR_.2	DGGILSSSWSLYQAQLR	0.00265633	0.00265633	360.917	0.00738103	350.671	0.0398665	466.104	0.0791291	291.634	0.00647555	365.336	0.0928944	384.717
DN052_00060	_RPGPLVEQAPDLSPMAAETC[+57]AMFR_	_RPGPLVEQAPDLSPMAAETC[+57]AMFR_.3	RPGPLVEQAPDLSPMAAETCAMFR	2.7985e-07	0.000308418	370.649	0.000603667	386.598	2.7985e-07	315.502	0.0354831	4094.27	0.0117713	2314.46	0.0230073	3057.93
DN052_00060	_EVSTAGFGNYVISMTHEASHIMEVLVLAK_	_EVSTAGFGNYVISMTHEASHIMEVLVLAK_.4	EVSTAGFGNYVISMTHEASHIMEVLVLAK	0.00136556	0.00136556	279.244	0.00392178	224.445	0.00382284	126.751	0.0668345	150.679	0.0417391	133.494	0.0105108	148.22
DN052_00060	_ILGSQDDIQEVMLGYSDSC[+57]K_	_ILGSQDDIQEVMLGYSDSC[+57]K_.2	ILGSQDDIQEVMLGYSDSCK	3.73952e-05	0.000139567	183.074	3.73952e-05	178.263	0.00225531	187.965	0.032723	639.109	0.0311052	376.949	0.0395104	484.311
DN052_00060	_SASGDNPDHLK_	_SASGDNPDHLK_.2	SASGDNPDHLK	0.0045884	0.00476955	32.0706	0.00832565	179.445	0.0045884	173.149	0.140774	104.95	0.0223436	245.614	0.0125102	207.422
DN052_00060	_TIAELFAGIPGFANYVELSEEAR_	_TIAELFAGIPGFANYVELSEEAR_.3	TIAELFAGIPGFANYVELSEEAR	0.00292317	0.00433018	58.4678	0.00292317	73.5922	0.00753064	74.7787	0.0396752	54.437	0.069631	29.7106	0.112217	67.4244
DN052_00065	_DMPLDC[+57]AGSFR_	_DMPLDC[+57]AGSFR_.2	DMPLDCAGSFR	2.76515e-06	0.000163196	76.7305	0.000261601	62.7858	2.76515e-06	84.4557	0.000512141	60.0719	5.79833e-05	53.0563	0.000569721	78.2999
DN052_00065	_ALPELILASTSPYR_	_ALPELILASTSPYR_.2	ALPELILASTSPYR	3.98269e-05	0.000965782	39.8271	3.98269e-05	41.7149	0.000306214	38.2374	0.000588267	31.0739	0.000530144	41.663	0.0009068	28.3924
DN052_00075	_LTLTGNIVTTAVSEAATEGQIR_	_LTLTGNIVTTAVSEAATEGQIR_.2	LTLTGNIVTTAVSEAATEGQIR	0.000886563	0.0010637	817.836	0.00240143	1021.4	0.00238635	1526.11	0.00234613	3320.52	0.00181054	3504.82	0.000886563	2402.36
DN052_00075	_LTLTGNIVTTAVSEAATEGQIR_	_LTLTGNIVTTAVSEAATEGQIR_.3	LTLTGNIVTTAVSEAATEGQIR	2.27111e-06	0.00267047	102.52	2.27111e-06	69.8965	0.00817275	103.923	0.0047075	94.2767	0.00913639	94.6116	0.0031085	126
DN052_00075	_AGASDYLTLLTAEVQYDNAK_	_AGASDYLTLLTAEVQYDNAK_.2	AGASDYLTLLTAEVQYDNAK	1.83501e-06	0.000420155	1910.32	0.00267194	2075.39	1.83501e-06	1440.98	2.07319e-05	2296.74	0.000370605	1841.74	0.000816492	2636.21
DN052_00075	_AGASDYLTLLTAEVQYDNAK_	_AGASDYLTLLTAEVQYDNAK_.3	AGASDYLTLLTAEVQYDNAK	6.67711e-08	0.00390075	35.9976	0.00619616	46.3798	0.00124732	58.2271	6.67711e-08	42.9728	0.000731161	38.0925	0.00349904	27.7526
DN052_00075	_ALDELIATGLK_	_ALDELIATGLK_.2	ALDELIATGLK	7.06049e-14	7.90635e-05	956.943	2.56922e-10	906.802	7.06049e-14	870.121	1.60891e-10	1541.49	1.44898e-05	1436.41	8.62368e-13	1345.14
DN052_00075	_QLLELTENQYK_	_QLLELTENQYK_.2	QLLELTENQYK	2.09509e-11	0.000232083	339.498	4.0615e-08	425.366	0.000344932	362.388	2.09509e-11	342.197	2.95795e-06	385.872	0.00141546	425.539
DN052_00075	_TPYTAGISPK_	_TPYTAGISPK_.2	TPYTAGISPK	0.00012156	0.00220297	119.493	0.00012156	130.824	0.00130994	121.56	0.00315999	261.099	0.00416713	283.519	0.00160985	256.737
DN052_00075	_QQLAVYR_	_QQLAVYR_.2	QQLAVYR	1.64862e-20	0.000817004	62.0422	8.2397e-13	96.805	1.55506e-07	95.9336	1.64862e-20	145.87	0.000684171	139.041	6.2768e-13	113.714
DN052_00075	_YQQWELEAAR_	_YQQWELEAAR_.2	YQQWELEAAR	0.000295412	0.00966572	555.296	0.0155548	449.631	0.000295412	694.098	0.00431188	661.863	0.00510331	666.582	0.0063711	599.082
DN052_00075	_AALQAAAEALR_	_AALQAAAEALR_.2	AALQAAAEALR	4.96115e-16	0.00108839	302.896	6.84857e-06	338.641	0.0175432	308.028	4.96115e-16	716.627	0.00603434	574.459	2.38195e-05	579.619
DN052_00075	_LAQASYR_	_LAQASYR_.2	LAQASYR	1.04228e-08	0.000986357	228.46	0.0100039	137.976	0.00337514	186.235	1.04228e-08	501.162	0.0040128	183.649	3.75122e-07	196.549
DN052_00075	_VPQAPADK_	_VPQAPADK_.2	VPQAPADK	0.00042923	0.00042923	106.294	0.00618552	83.3743	0.00869891	67.1736	0.00610945	202.825	0.125379	170.026	0.00122159	29.3629
DN052_00075	_NSPTIAQAQAQLK_	_NSPTIAQAQAQLK_.2	NSPTIAQAQAQLK	8.03726e-18	0.000207212	500.21	0.0402493	528.533	0.0172808	520.636	8.03726e-18	579.27	0.000293062	585.092	1.29411e-10	584.556
DN052_00075	_ETVAPGGPSGHAQK_	_ETVAPGGPSGHAQK_.2	ETVAPGGPSGHAQK	0.00062699	0.0079674	40.0023	0.000722986	68.031	0.00261861	63.4856	0.00062699	127.939	0.0136935	56.3442	0.00401943	48.4973
DN052_00075	_ETVAPGGPSGHAQK_	_ETVAPGGPSGHAQK_.3	ETVAPGGPSGHAQK	0.00207994	0.0627012	13.6146	0.008783	28.0836	0.00207994	55.8745	0.0805481	15.9185	0.0752189	16.9311	0.00344029	30.9133
DN052_00075	_AGAVDYLSVVTQR_	_AGAVDYLSVVTQR_.3	AGAVDYLSVVTQR	0.00267895	0.0259652	11.6627	0.077669	14.6925	0.00267895	5.8473	0.00848841	14.845	0.00889299	3.48036	0.00545194	6.71913
DN052_00075	_STVLNAFDQVANALR_	_STVLNAFDQVANALR_.2	STVLNAFDQVANALR	1.29059e-10	0.000420485	451.133	1.29059e-10	480.673	7.35179e-07	452.882	0.00303853	740.24	0.00349743	578.141	0.0077605	527.234
DN052_00075	_SQLASELATLPPLK_	_SQLASELATLPPLK_.2	SQLASELATLPPLK	0.00105275	0.0816075	265.368	0.0153843	246.988	0.00303583	152.289	0.0204987	232.441	0.00378011	193.929	0.00105275	299.14
DN052_00075	_AANAVIGEAR_	_AANAVIGEAR_.2	AANAVIGEAR	1.05021e-07	0.00631303	77.462	0.0106038	62.9759	0.07017	82.1624	1.05021e-07	74.8028	0.0058316	81.6946	0.0393772	73.417
DN052_00080	_TQTLIATK_	_TQTLIATK_.2	TQTLIATK	0.000183238	0.000183238	3612.14	0.00375389	8584.14	0.000392476	10263.9	0.000243458	8226.75	0.00107536	11451.8	0.00457785	6118.79
DN052_00080	_IHVGTPVQVEVDSYPGQTFSGK_	_IHVGTPVQVEVDSYPGQTFSGK_.3	IHVGTPVQVEVDSYPGQTFSGK	2.09073e-11	0.000210387	3470.9	3.7249e-08	3695.95	2.09073e-11	3688.71	0.00389976	4478.99	0.000633966	4201.84	6.20573e-06	3932.69
DN052_00080	_GSEVQILSGLR_	_GSEVQILSGLR_.2	GSEVQILSGLR	1.11702e-19	3.50027e-13	3295.94	2.8498e-11	2905.74	1.11702e-19	3178.93	2.90032e-14	4037.62	2.80987e-10	3834.57	1.62619e-18	3631.98
DN052_00080	_AASQSQLDSAVASYQSAVAAVK_	_AASQSQLDSAVASYQSAVAAVK_.3	AASQSQLDSAVASYQSAVAAVK	1.49181e-19	0.000302326	943.256	5.75069e-12	1021.81	0.00262097	895.957	3.92563e-10	1139.82	0.00306726	1017.45	1.49181e-19	934.448
DN052_00080	_AASQSQLDSAVASYQSAVAAVK_	_AASQSQLDSAVASYQSAVAAVK_.2	AASQSQLDSAVASYQSAVAAVK	3.94877e-06	0.000241277	656	3.94877e-06	768.056	0.0016268	476.777	0.000481894	647.328	0.00162054	593.556	0.00374381	678.167
DN052_00080	_AGELVVTGGQIK_	_AGELVVTGGQIK_.2	AGELVVTGGQIK	1.71062e-12	0.00407004	1624.02	1.00258e-06	1579.97	0.0033298	1454.23	1.71062e-12	1172.67	0.000415792	1237.48	0.000157866	1098.58
DN052_00080	_AGTPLIQIDNSNQLAQLASDEAQR_	_AGTPLIQIDNSNQLAQLASDEAQR_.3	AGTPLIQIDNSNQLAQLASDEAQR	8.03449e-07	0.000917214	384.161	8.03449e-07	572.16	0.00153254	1097.48	3.81084e-06	1126.16	0.00618071	1160.07	0.00559149	1444.43
DN052_00080	_LAQINLR_	_LAQINLR_.2	LAQINLR	3.48654e-16	0.00464663	509.442	3.48654e-16	453.577	2.44195e-07	455.451	2.11286e-05	433.369	0.000199931	502.922	3.79021e-12	480.178
DN052_00080	_QIDVQATVPNPK_	_QIDVQATVPNPK_.2	QIDVQATVPNPK	2.17581e-08	0.00321603	444.09	2.17581e-08	417.453	0.00399497	481.319	5.50226e-07	456.225	0.00187657	449.251	0.00894703	513.248
DN052_00080	_APFSGYLGVR_	_APFSGYLGVR_.2	APFSGYLGVR	1.67676e-07	0.000383952	365.546	0.00121295	327.324	0.00313618	394.597	0.00167212	387.57	0.000310766	512.071	1.67676e-07	398.901
DN052_00080	_TILRPGMFGNVTVIEK_	_TILRPGMFGNVTVIEK_.3	TILRPGMFGNVTVIEK	3.56685e-05	0.000196929	51.3319	0.00443519	60.5884	0.000826333	74.5348	0.00406118	69.2805	0.00304661	53.1612	3.56685e-05	75.1476
DN052_00080	_ITAMGAAINTATR_	_ITAMGAAINTATR_.2	ITAMGAAINTATR	2.31745e-18	1.67636e-05	4122.03	2.31745e-18	3555.11	3.02664e-10	3899.1	2.43776e-13	4009.6	0.0002196	3905.12	2.34259e-07	3802.08
DN052_00080	_ESQIALQR_	_ESQIALQR_.2	ESQIALQR	2.30328e-06	0.000588037	448.734	0.0055093	418.421	2.30328e-06	564.212	0.000341816	533.726	0.0347	37.0321	0.0107166	578.377
DN052_00085	_MAALGISASQVSQILAANDFISAVGSTR_	_MAALGISASQVSQILAANDFISAVGSTR_.3	MAALGISASQVSQILAANDFISAVGSTR	6.41936e-11	0.000139993	1328.56	6.1319e-08	1126.58	1.05763e-06	1431.58	6.41936e-11	923.144	0.000655209	368.221	3.15572e-07	841.336
DN052_00085	_GFSIDYSSQSR_	_GFSIDYSSQSR_.2	GFSIDYSSQSR	1.88736e-14	0.000169237	263.368	1.88736e-14	368.363	5.74606e-06	365.478	3.58824e-14	211.29	4.32996e-05	220.06	0.00193098	228.17
DN052_00085	_GTETGDTIVATTNLHDAAQFR_	_GTETGDTIVATTNLHDAAQFR_.3	GTETGDTIVATTNLHDAAQFR	6.5955e-10	0.00193877	198.369	1.9444e-09	219.848	6.5955e-10	214.743	0.000103079	171.434	0.0006282	221.963	0.00118014	173.694
DN052_00085	_LNYSPDAAVANIQSK_	_LNYSPDAAVANIQSK_.2	LNYSPDAAVANIQSK	0.00090075	0.00904301	38.0064	0.00090075	72.4641	0.00561275	47.8136	0.0351538	52.4913	0.00852737	61.0487	0.00850152	52.7009
DN052_00085	_DIAQVELGAQNYDSSAYFDGK_	_DIAQVELGAQNYDSSAYFDGK_.2	DIAQVELGAQNYDSSAYFDGK	0.00482369	0.0150052	121.683	0.012014	124.603	0.0616168	140.218	0.00698595	120.639	0.0059336	191.994	0.00482369	91.8606
DN052_00090	_VTGDVDFAGAEQR_	_VTGDVDFAGAEQR_.2	VTGDVDFAGAEQR	4.83662e-11	0.000358693	86.438	6.16179e-10	104.862	0.000112123	121.466	4.83662e-11	110.232	5.18658e-05	114.471	2.12591e-05	78.3179
DN052_00090	_EAVIVGASNIVGR_	_EAVIVGASNIVGR_.2	EAVIVGASNIVGR	0.00125503	0.00330126	4176.23	0.00744078	3608.03	0.0161358	3545.74	0.00125503	2053.79	0.00344605	2242.4	0.00633284	2533.13
DN052_00090	_EGAVVIDVGINR_	_EGAVVIDVGINR_.2	EGAVVIDVGINR	1.17417e-10	0.000353112	312.635	1.17417e-10	312.854	0.000707173	476.176	0.0157956	173.891	0.00131489	228.299	0.00153147	218.533
DN052_00090	_SC[+57]TPAGIMTLLQESGIDIK_	_SC[+57]TPAGIMTLLQESGIDIK_.2	SCTPAGIMTLLQESGIDIK	1.65542e-05	0.000740932	878.784	0.00661634	761.21	1.65542e-05	746.599	0.00768924	289.128	0.00553045	515.125	0.00177536	422.56
DN052_00095	_FGAGPLGPDMLGPQR_	_FGAGPLGPDMLGPQR_.2	FGAGPLGPDMLGPQR	0.00107757	0.00107757	478.718	0.0029562	603.677	0.00344112	501.951	0.0293554	369.088	0.0412585	380.726	0.00404639	370.056
DN052_00095	_VNALVEPDLIR_	_VNALVEPDLIR_.2	VNALVEPDLIR	0.000185897	0.00803954	189.748	0.000868333	149.842	0.000185897	223.536	0.00814177	113.77	0.163803	212.77	0.0100866	119.44
DN052_00095	_EAPILLHHPYQSFNPVLDFLR_	_EAPILLHHPYQSFNPVLDFLR_.4	EAPILLHHPYQSFNPVLDFLR	0.00375881	0.00375881	84.9774	0.00403173	63.6289	0.0049518	49.5689	0.0639978	95.3418	0.00515174	65.954	0.0612029	75.5103
DN052_00095	_TTPDSPVIDALIEAAMAGK_	_TTPDSPVIDALIEAAMAGK_.2	TTPDSPVIDALIEAAMAGK	0.00326159	0.00736457	700.311	0.00326159	630.839	0.0117476	669.112	0.106677	571.764	0.00707243	516.962	0.015961	629.459
DN052_00095	_TTPDSPVIDALIEAAMAGK_	_TTPDSPVIDALIEAAMAGK_.3	TTPDSPVIDALIEAAMAGK	0.000428346	0.000428346	21.2242	0.000849763	13.7664	0.0495061	16.5576	0.109944	8.41012	0.00915922	23.0711	0.114132	29.1909
DN052_00095	_VLALADDQR_	_VLALADDQR_.2	VLALADDQR	0.000321691	0.000321691	500.378	0.000709912	444.099	0.00259298	588.248	0.0957825	31.3068	0.057132	520.529	0.0344502	677.355
DN052_00100	_LSVITDADR_	_LSVITDADR_.2	LSVITDADR	2.19331e-11	7.71093e-05	548.582	0.000208091	587.135	2.19331e-11	489.992	0.00678955	272.591	0.00453735	312.444	1.10572e-08	555.932
DN052_00100	_TTVATNLASLLALR_	_TTVATNLASLLALR_.2	TTVATNLASLLALR	6.63376e-10	0.000105882	576.304	6.63376e-10	491.994	1.38522e-08	517.817	5.73287e-07	181.497	5.88648e-08	160.303	1.0168e-07	334.661
DN052_00100	_VFLEQLK_	_VFLEQLK_.2	VFLEQLK	9.03749e-25	4.36871e-07	322.413	5.67826e-11	309.804	7.99572e-16	333.858	9.03749e-25	208.317	0.000224561	187.354	3.10059e-09	408.704
DN052_00105	_LQILDPSPVTWER_	_LQILDPSPVTWER_.2	LQILDPSPVTWER	1.36418e-06	0.000361722	5140.56	1.36418e-06	5957.28	5.46747e-05	4746.65	0.00136361	1102.28	0.00217386	1718.3	0.0016929	1607.54
DN052_00105	_ADGQSVGGLHQRPEWNVTVSSSAADLR_	_ADGQSVGGLHQRPEWNVTVSSSAADLR_.4	ADGQSVGGLHQRPEWNVTVSSSAADLR	0.000173764	0.00621031	47.0376	0.00174065	67.8654	0.000239991	68.9614	0.00243264	102.81	0.00674805	111.257	0.000173764	70.6663
DN052_00105	_LAGLIPADAVALGDK_	_LAGLIPADAVALGDK_.2	LAGLIPADAVALGDK	4.81923e-07	0.00304579	4037.62	4.81923e-07	4068.54	0.000710609	4077.44	0.0401772	1064.48	0.00108602	1154.98	0.0014078	1432.36
DN052_00105	_LLIAQC[+57]QQALTAAR_	_LLIAQC[+57]QQALTAAR_.2	LLIAQCQQALTAAR	2.73191e-13	4.10171e-10	608.026	4.96125e-13	749.431	2.73191e-13	618.769	0.0382057	116.203	4.36475e-05	171.267	4.60985e-05	202.089
DN052_00105	_YVILALGDMWPSK_	_YVILALGDMWPSK_.2	YVILALGDMWPSK	9.12387e-05	0.000470904	471.902	9.12387e-05	412.039	0.000777356	420.446	0.0502395	368.67	0.00347936	252.024	0.00348936	282.57
DN052_00105	_QHAAGNSPETFHQLR_	_QHAAGNSPETFHQLR_.3	QHAAGNSPETFHQLR	4.06856e-07	0.000340073	332.526	0.00228818	312.251	0.00281914	314.744	0.0128784	87.0724	0.001922	97.0019	4.06856e-07	77.318
DN052_00105	_VDC[+57]ADGSQIVVALDR_	_VDC[+57]ADGSQIVVALDR_.2	VDCADGSQIVVALDR	4.17426e-06	6.38985e-05	1599	8.559e-06	1730.88	4.17426e-06	1676.6	0.0472434	1170.92	0.0150844	868.432	0.00714384	1277.19
DN052_00105	_LTAAGAAAQTPAELHALR_	_LTAAGAAAQTPAELHALR_.2	LTAAGAAAQTPAELHALR	0.000276634	0.00144559	59.252	0.000276634	44.891	0.00161368	58.3424	0.0090728	16.6564	0.0294756	34.0952	0.00855106	23.372
DN052_00105	_LTAAGAAAQTPAELHALR_	_LTAAGAAAQTPAELHALR_.3	LTAAGAAAQTPAELHALR	7.96231e-08	0.000304589	1389.68	7.96231e-08	1073.86	7.20046e-05	1105.34	0.0173085	839.109	0.00111263	881.906	0.0227802	1081.63
DN052_00105	_QELADWFHQQSIR_	_QELADWFHQQSIR_.3	QELADWFHQQSIR	0.00130206	0.00130206	84.7036	0.00537442	118.936	0.00224377	120.676	0.0895457	174.696	0.043259	180.226	0.0332121	157.431
DN052_00105	_ADGQSVGGLHQR_	_ADGQSVGGLHQR_.2	ADGQSVGGLHQR	0.00293203	0.00293203	82.7138	0.00638668	129.003	0.0039895	62.0212	0.137753	32.8609	0.0194744	30.4994	0.0526899	42.947
DN052_00110	_ALLAAVADSSVAPLPITLR_	_ALLAAVADSSVAPLPITLR_.2	ALLAAVADSSVAPLPITLR	1.07087e-13	0.000907902	2417.77	1.85888e-12	2463.38	6.39976e-12	2132.99	1.07087e-13	1932.79	0.0006648	2617.17	1.34079e-05	2214.78
DN052_00110	_DGQALAESAYR_	_DGQALAESAYR_.2	DGQALAESAYR	2.50884e-08	0.000254888	1013.77	0.000244347	782.352	1.98007e-07	865.371	1.19214e-07	431.149	0.00063784	497.788	2.50884e-08	445.5
DN052_00110	_WFAIQAAAPYPK_	_WFAIQAAAPYPK_.2	WFAIQAAAPYPK	1.41603e-10	0.000106139	966.111	2.10654e-05	791.963	1.41603e-10	741.687	0.00610148	400.043	0.00401217	492.055	0.000217686	402.584
DN052_00110	_EWTGLYHDLAAAYQR_	_EWTGLYHDLAAAYQR_.3	EWTGLYHDLAAAYQR	2.46433e-14	9.87804e-06	453.885	5.67494e-11	386.246	2.28941e-13	406.968	6.90252e-06	177.04	2.75654e-05	227.703	2.46433e-14	238.955
DN052_00110	_DQEFSADQNSR_	_DQEFSADQNSR_.2	DQEFSADQNSR	0.000200758	0.000298495	379.517	0.00440435	402.724	0.00143106	296.886	0.00737421	251.646	0.000200758	191.853	0.000528384	226.661
DN052_00110	_NAVAATLADR_	_NAVAATLADR_.2	NAVAATLADR	8.15212e-07	0.00243923	145.153	0.000402209	167.325	0.000434174	165.395	8.15212e-07	113.154	0.000684682	139.808	2.19109e-06	191.796
DN052_00110	_DLAEVIQR_	_DLAEVIQR_.2	DLAEVIQR	1.13842e-13	0.000415429	53.8242	0.000302521	57.4069	1.28617e-08	82.3281	1.88502e-07	65.8544	0.00179087	88.4424	1.13842e-13	82.1242
DN052_00110	_IAPEPVAELHLDGESLELLGLQR_	_IAPEPVAELHLDGESLELLGLQR_.3	IAPEPVAELHLDGESLELLGLQR	3.50416e-07	0.00320976	186.404	3.50416e-07	219.704	0.00135313	171.82	0.00362623	241.695	0.00243229	219.421	0.0235477	172.617
DN052_00110	_WDEEVYGR_	_WDEEVYGR_.2	WDEEVYGR	1.1745e-16	7.43095e-05	98.607	1.1745e-16	109.15	3.24287e-11	137.778	0.000582658	78.8249	0.0132008	120.214	2.60926e-12	79.0825
DN052_00110	_WEDPYPK_	_WEDPYPK_.2	WEDPYPK	0.000816212	0.000816212	103.814	0.0309527	47.8441	0.00170874	123.45	0.00638052	82.675	0.00472532	84.8563	0.00343511	88.5223
DN052_00110	_WESMQDLAVK_	_WESMQDLAVK_.2	WESMQDLAVK	0.000127778	0.000127778	24.5865	0.000541531	32.718	0.00463439	33.9193	0.0389884	44.409	0.000619207	37.9493	0.00281572	19.981
DN052_00110	_EGLTVFR_	_EGLTVFR_.2	EGLTVFR	0.000748635	0.000748635	15.4676	0.00136988	16.2266	0.00304638	21.4973	0.00200229	18.8333	0.0102546	62.7701	0.00303099	60.9221
DN052_00110	_MALLNTQGQR_	_MALLNTQGQR_.2	MALLNTQGQR	8.4996e-16	2.70273e-06	830.852	8.4996e-16	763.012	2.92887e-14	684.819	0.165393	390.845	0.022446	615.489	0.00694737	494.475
DN052_00110	_LQDSLDDDAHGFLAR_	_LQDSLDDDAHGFLAR_.3	LQDSLDDDAHGFLAR	0.000435418	0.00108585	107.559	0.00245065	182.584	0.000435418	160.682	0.115892	142.805	0.0767746	157.092	0.00399614	112.593
DN052_00110	_EGAILHAR_	_EGAILHAR_.2	EGAILHAR	9.20191e-07	0.0583077	50.5374	0.000421101	77.2051	9.20191e-07	25.6947	0.0049786	65.831	0.0458319	51.3363	0.00175535	116.54
DN052_00110	_DWFQLSLK_	_DWFQLSLK_.2	DWFQLSLK	4.77385e-06	0.000163701	53.1151	4.77385e-06	67.2442	0.000511646	61.9059	0.0924666	10.6654	0.0061786	42.3699	0.0158879	32.9742
DN052_00110	_DTGAC[+57]AQAMDSLK_	_DTGAC[+57]AQAMDSLK_.2	DTGACAQAMDSLK	9.73903e-23	5.42792e-05	906.573	9.73903e-23	884.781	4.22646e-20	926.737	5.69195e-08	444.65	0.000255124	568.523	2.18689e-07	577.04
DN052_00110	_YVLASPETATDSDYQGIESVIAHEYFHNWTGNR_	_YVLASPETATDSDYQGIESVIAHEYFHNWTGNR_.4	YVLASPETATDSDYQGIESVIAHEYFHNWTGNR	0.00122387	0.00886925	213.113	0.00267932	175.134	0.00122387	281.723	0.0713984	309.115	0.0140388	191.51	0.0394456	275.739
DN052_00110	_QQYIQADNMTDR_	_QQYIQADNMTDR_.2	QQYIQADNMTDR	4.13016e-08	0.000591847	24.1497	0.00396628	38.3187	4.13016e-08	41.5086	0.0103084	17.7428	0.00954336	41.7341	0.0470124	21.4505
DN052_00115	_GEPTLVHGLGK_	_GEPTLVHGLGK_.2	GEPTLVHGLGK	1.56946e-16	2.42539e-09	1653.39	1.21492e-09	1583.7	1.18859e-14	1521.08	1.56946e-16	2730.34	0.000489139	2374.92	9.72147e-15	2875.92
DN052_00115	_FAVMPGTGSGVSLGTAASLLESVTHGEAK_	_FAVMPGTGSGVSLGTAASLLESVTHGEAK_.3	FAVMPGTGSGVSLGTAASLLESVTHGEAK	1.11519e-05	0.000399807	1503.06	0.00315686	1150	1.11519e-05	1165.68	1.69057e-05	1758.12	0.000906884	1846.47	0.00117026	1132.15
DN052_00115	_QGEDEAHTAMVK_	_QGEDEAHTAMVK_.2	QGEDEAHTAMVK	9.28585e-09	0.000323109	120.504	4.94768e-05	135.943	0.00013739	116.599	0.000286166	199.857	8.77638e-05	164.973	9.28585e-09	208.936
DN052_00115	_QGEDEAHTAMVK_	_QGEDEAHTAMVK_.3	QGEDEAHTAMVK	4.56549e-05	0.00331231	15.8943	0.00382797	21.878	4.56549e-05	23.575	0.000218516	40.6672	0.0029761	30.6938	0.00228388	22.5052
DN052_00115	_FYEEAKPLIEAGK_	_FYEEAKPLIEAGK_.3	FYEEAKPLIEAGK	6.46748e-07	0.000399015	135.788	3.27807e-05	123.515	6.77468e-07	145.797	6.46748e-07	267.74	0.000454978	230.988	0.000123005	195.028
DN052_00115	_YLVAGPVLNK_	_YLVAGPVLNK_.2	YLVAGPVLNK	3.44948e-17	0.000662198	49.0363	1.19656e-07	63.3201	4.73714e-12	62.8083	4.17386e-10	181.977	0.000379044	97.1402	3.44948e-17	86.2186
DN052_00115	_AAAILGAADPAAAMAK_	_AAAILGAADPAAAMAK_.2	AAAILGAADPAAAMAK	3.98387e-14	0.000105447	333.376	0.00170015	404.393	9.47173e-08	345.882	3.98387e-14	548.733	3.83011e-06	406.562	8.13726e-08	475.829
DN052_00115	_AAAILGAADPAAAM[+16]AK_	_AAAILGAADPAAAM[+16]AK_.2	AAAILGAADPAAAMAK	9.77604e-07	0.0223046	103.976	0.00398514	210.37	0.0817762	84.2264	9.77604e-07	638.078	0.000841303	350.851	0.0195843	479.547
DN052_00115	_LLGESGEMATPTLIYC[+57]NSK_	_LLGESGEMATPTLIYC[+57]NSK_.2	LLGESGEMATPTLIYCNSK	1.57e-06	0.00522586	204.869	0.0030498	235.849	0.00454606	233.93	0.000448458	307.887	0.000849222	364.962	1.57e-06	490.013
DN052_00115	_GFDAVTEEGGIAPAQNPAAATLSAVENNTR_	_GFDAVTEEGGIAPAQNPAAATLSAVENNTR_.3	GFDAVTEEGGIAPAQNPAAATLSAVENNTR	1.08572e-10	0.0376624	435.285	0.0119002	464.071	0.00465276	376.096	1.08572e-10	481.171	0.000513695	407.746	0.00904067	387.631
DN052_00115	_AAGADSFVLGTGGPEITAFVDPNC[+57]IFC[+57]HK_	_AAGADSFVLGTGGPEITAFVDPNC[+57]IFC[+57]HK_.3	AAGADSFVLGTGGPEITAFVDPNCIFCHK	5.42064e-13	0.00229306	1142.68	0.000131837	1016.81	8.80494e-10	1153.18	5.42064e-13	2468.5	0.000168528	1493.08	5.27304e-06	1620.71
DN052_00115	_VFPGPGGLTGIEVTLQGHPTVAFATADGR_	_VFPGPGGLTGIEVTLQGHPTVAFATADGR_.3	VFPGPGGLTGIEVTLQGHPTVAFATADGR	0.00370415	0.00922259	411.683	0.00863566	460.967	0.00370415	381.17	0.00438129	927.467	0.00426626	369.645	0.0167604	453.985
DN052_00160	_ALEGIPGVEK_	_ALEGIPGVEK_.2	ALEGIPGVEK	0.000289475	0.000463211	266.145	0.0139442	276.629	0.0035872	264.53	0.000289475	649.925	0.000294445	603.347	0.00136534	369.489
DN052_00160	_ADVTLEPGEAVVHGLADTATLIAVIR_	_ADVTLEPGEAVVHGLADTATLIAVIR_.3	ADVTLEPGEAVVHGLADTATLIAVIR	0.0026753	0.0296768	86.9517	0.0167153	113.045	0.0026753	69.1562	0.00372522	107.72	0.00302357	134.848	0.00421461	110.231
DN052_00160	_ADVTLEPGEAVVHGLADTATLIAVIR_	_ADVTLEPGEAVVHGLADTATLIAVIR_.4	ADVTLEPGEAVVHGLADTATLIAVIR	0.000984829	0.000984829	43.8401	0.00886144	25.5456	0.0568817	33.4062	0.00237267	37.6634	0.00424824	49.0864	0.0160778	27.9447
DN052_00160	_EEGYEAEEC[+57]KK_	_EEGYEAEEC[+57]KK_.2	EEGYEAEECKK	0.000244036	0.000366212	10.8419	0.000244036	18.1677	0.00348109	20.7954	0.0287155	109.558	0.000955376	82.5364	0.00734718	96.1039
DN052_00165	_EDHHPDLELGYNR_	_EDHHPDLELGYNR_.3	EDHHPDLELGYNR	6.79469e-10	0.000171918	474.404	8.48717e-07	438.806	2.00931e-05	467.629	0.0040632	1295.32	0.000751774	1296.74	6.79469e-10	1046
DN052_00165	_MDQDLQHAHC[+57]VPC[+57]EGGVAPLDAER_	_MDQDLQHAHC[+57]VPC[+57]EGGVAPLDAER_.4	MDQDLQHAHCVPCEGGVAPLDAER	4.00504e-13	0.000299493	973.609	1.09912e-06	888.795	4.00504e-13	919.606	0.00630669	408.865	0.000541781	471.316	5.64364e-08	552.49
DN052_00165	_C[+57]VVHYSTHAIGGLSENDFIC[+57]AAR_	_C[+57]VVHYSTHAIGGLSENDFIC[+57]AAR_.4	CVVHYSTHAIGGLSENDFICAAR	0.00160381	0.00619062	502.611	0.0112592	437.181	0.00160381	431.625	0.0168912	259.077	0.00169623	233.379	0.00870542	354.097
DN052_00165	_SLSQWQVAGQAIR_	_SLSQWQVAGQAIR_.2	SLSQWQVAGQAIR	1.43225e-20	0.000490235	1501.9	0.00211445	1517.92	1.43225e-20	1517.21	0.0118927	1086.87	0.0028129	1174.75	0.00136534	1527.31
DN052_00175	_AQAFQADISDPAAVER_	_AQAFQADISDPAAVER_.2	AQAFQADISDPAAVER	2.43176e-12	0.00147393	620.122	9.2119e-10	761.681	2.43176e-12	681.436	0.00210559	348.657	0.00375585	478.701	0.000945894	354.011
DN052_00175	_AVWGNPDSLK_	_AVWGNPDSLK_.2	AVWGNPDSLK	6.391e-11	0.000144321	709.78	6.391e-11	770.666	0.00191351	662.134	2.66562e-06	314.134	0.000570364	378.893	0.00148079	235.833
DN052_00175	_KGQAEAEQVVAAIQGK_	_KGQAEAEQVVAAIQGK_.3	KGQAEAEQVVAAIQGK	0.00283838	0.00283838	27.8965	0.00562496	19.8763	0.00461803	24.6158	0.0158107	75.3936	0.0202251	38.9317	0.00790536	45.3992
DN052_00175	_GQAEAEQVVAAIQGK_	_GQAEAEQVVAAIQGK_.2	GQAEAEQVVAAIQGK	7.28374e-11	1.69981e-05	1368.52	1.52797e-05	1607.03	7.55705e-11	1489.49	0.00207161	1045.67	0.00271783	871.872	7.28374e-11	941.548
DN052_00175	_EIDGAFGGLDILVNNAGMDGPR_	_EIDGAFGGLDILVNNAGMDGPR_.3	EIDGAFGGLDILVNNAGMDGPR	0.000517272	0.00143232	204.387	0.000517272	301.357	0.00214051	236.809	0.043677	340.82	0.00417886	522.517	0.00533231	269.675
DN052_00175	_EIDGAFGGLDILVNNAGMDGPR_	_EIDGAFGGLDILVNNAGMDGPR_.2	EIDGAFGGLDILVNNAGMDGPR	0.000339082	0.00367712	430.418	0.000339082	637.824	0.00528002	379.405	0.0950804	587.182	0.0161397	679.164	0.0333203	572.316
DN052_00175	_ALVTGASGGLGQAIAEILAAAGAQVAVHYR_	_ALVTGASGGLGQAIAEILAAAGAQVAVHYR_.3	ALVTGASGGLGQAIAEILAAAGAQVAVHYR	1.82344e-06	0.00397085	190.992	1.82344e-06	164.431	0.00358311	210.958	0.0989626	122.257	0.173161	90.8752	0.0237758	97.5006
DN052_00175	_AVVGDDDPQLWEK_	_AVVGDDDPQLWEK_.2	AVVGDDDPQLWEK	1.76173e-07	0.0478047	208.287	0.0109689	159.415	0.00303345	139.853	0.0107023	137.909	0.00587205	126.094	1.76173e-07	108.155
DN052_00175	_VLAVDLVGPYYC[+57]AR_	_VLAVDLVGPYYC[+57]AR_.2	VLAVDLVGPYYCAR	0.0025812	0.00320287	43.6626	0.0025812	68.8039	0.00333149	93.8786	0.0114496	110.267	0.0236379	85.3446	0.0239001	97.4325
DN052_00180	_FGEDPADSVLDPWC[+57]R_	_FGEDPADSVLDPWC[+57]R_.2	FGEDPADSVLDPWCR	4.60871e-10	0.000310087	462.203	0.00233354	652.483	4.60871e-10	514.693	3.09385e-08	1537.84	0.000930947	1733.59	0.00180079	1179.34
DN052_00180	_ALAPSGLSILILER_	_ALAPSGLSILILER_.2	ALAPSGLSILILER	1.1602e-11	0.000243756	188.274	4.7474e-11	259.405	0.00228145	187.176	1.1602e-11	158.582	1.52592e-06	196.698	7.53664e-06	132.222
DN052_00180	_GPFAFPPFPHEPLLAALEQK_	_GPFAFPPFPHEPLLAALEQK_.3	GPFAFPPFPHEPLLAALEQK	5.97851e-08	0.00417003	935.192	0.00917939	924.889	5.97851e-08	922.333	0.0489677	641.943	0.00603349	479.168	0.000279712	674.596
DN052_00180	_FYGAAVLR_	_FYGAAVLR_.2	FYGAAVLR	0.000425625	0.000555638	100.76	0.000425625	134.197	0.000871261	109.179	0.00283516	100.571	0.00349262	60.6665	0.0130986	50.0421
DN052_00180	_C[+57]PTC[+57]DGFPC[+57]LLHAK_	_C[+57]PTC[+57]DGFPC[+57]LLHAK_.3	CPTCDGFPCLLHAK	0.00292407	0.00451865	101.76	0.00292407	131.174	0.00386907	116.109	0.0173897	36.0418	0.0189876	71.1656	0.0253102	57.1974
DN052_00180	_NEEDPAHSPC[+57]VR_	_NEEDPAHSPC[+57]VR_.2	NEEDPAHSPCVR	8.25355e-06	0.0010091	93.7863	0.00505359	65.5039	8.25355e-06	58.0955	0.12501	21.9712	0.0215855	31.6465	0.0207188	22.6536
DN052_00180	_AANLDADVIIIGSGAGGGTLAR_	_AANLDADVIIIGSGAGGGTLAR_.2	AANLDADVIIIGSGAGGGTLAR	0.00308505	0.0276467	803.716	0.015773	900.412	0.00864483	870.911	0.0124187	919.899	0.00308505	832.329	0.00618368	820.02
DN052_00195	_DLGNLVEPIIK_	_DLGNLVEPIIK_.2	DLGNLVEPIIK	7.27538e-22	0.000112049	480.16	0.00191951	335.58	7.27538e-22	515.339	1.23226e-05	848.247	0.000404894	788.11	2.45251e-09	402.8
DN052_00195	_DSSGITLR_	_DSSGITLR_.2	DSSGITLR	0.0015742	0.023794	86.264	0.013923	82.4707	0.00312543	130.485	0.0015742	87.5921	0.00530301	116.69	0.00452706	113.567
DN052_00200	_LLQEQGYGPSAK_	_LLQEQGYGPSAK_.2	LLQEQGYGPSAK	1.05001e-18	5.45874e-08	688.182	0.00221143	459.612	1.05001e-18	687.916	0.00405487	1083.5	2.84123e-05	1008.39	9.30523e-08	518.377
DN052_00200	_AGNAALALAK_	_AGNAALALAK_.2	AGNAALALAK	1.11775e-11	0.00133961	330.72	1.03956e-06	356.7	1.83227e-07	367.21	1.11775e-11	468.985	0.00161845	471.82	0.000626539	391.578
DN052_00200	_YEWAGPDDLLTPG_	_YEWAGPDDLLTPG_.2	YEWAGPDDLLTPG	0.000993173	0.00111586	72.9797	0.000993173	42.3855	0.00722689	53.2805	0.0111977	74.6811	0.00325844	71.2722	0.00123768	53.1387
DN052_00225	_IVLLEGNLR_	_IVLLEGNLR_.2	IVLLEGNLR	3.53588e-15	0.000711627	163.678	8.76192e-13	215.633	3.53588e-15	249.577	0.00399122	171.413	0.000881601	98.3991	2.00731e-10	109.1
DN052_00225	_YC[+57]LEDGSAR_	_YC[+57]LEDGSAR_.2	YCLEDGSAR	0.000508158	0.000508158	283.62	0.00746906	207.475	0.000531584	207.131	0.0269295	180.462	0.163618	136.475	0.0133349	167.838
DN052_00225	_VEFLGPAR_	_VEFLGPAR_.2	VEFLGPAR	0.00110657	0.00359641	139.795	0.00110657	125.332	0.00728761	84.7836	0.0150998	35.408	0.026007	32.0336	0.0111135	24.2609
DN052_00230	_FDAYHWHVQNLGEAANELDTLENAFR_	_FDAYHWHVQNLGEAANELDTLENAFR_.4	FDAYHWHVQNLGEAANELDTLENAFR	1.00956e-09	0.000278888	326.615	4.90698e-09	403.212	1.00956e-09	449.932	0.00470713	1146.56	0.0116973	1246.07	0.000742869	702.106
DN052_00230	_IASSGDFEK_	_IASSGDFEK_.2	IASSGDFEK	0.0016098	0.0016098	161.947	0.00291024	110.407	0.00475398	281.48	0.00409936	423.153	0.0073296	563.129	0.0120181	66.4059
DN052_00230	_DGPTMLVLTR_	_DGPTMLVLTR_.2	DGPTMLVLTR	1.14505e-10	3.59562e-06	1442.76	1.14505e-10	1166.7	0.00532978	1330.56	0.0199413	1345.03	0.0165334	1549.21	0.00121177	1127.35
DN052_00230	_AHGAPLGEAEIR_	_AHGAPLGEAEIR_.2	AHGAPLGEAEIR	4.75821e-05	4.75821e-05	636.655	0.00896536	406.181	0.000229131	449.932	0.001622	158.705	0.00149935	181.26	0.00217331	262.062
DN052_00230	_GSMQGAYVLSR_	_GSMQGAYVLSR_.2	GSMQGAYVLSR	0.000963819	0.00204538	330.913	0.00187523	354.226	0.00606299	251.228	0.0357142	72.1398	0.133463	79.1084	0.000963819	119.296
DN052_00230	_QSLPVWDR_	_QSLPVWDR_.2	QSLPVWDR	0.00126111	0.00126111	164.656	0.00138968	167.994	0.00563389	228.96	0.0177647	152.906	0.00618236	164.897	0.0100703	148.083
DN052_00230	_TTPTAPFGGEYTSIDQLSINTIR_	_TTPTAPFGGEYTSIDQLSINTIR_.3	TTPTAPFGGEYTSIDQLSINTIR	0.000397205	0.00224615	307.723	0.00184381	284.327	0.000397205	278.563	0.198955	346.09	0.114942	389.736	0.0564124	324.529
DN052_00230	_FGASAPYPENFR_	_FGASAPYPENFR_.2	FGASAPYPENFR	0.00154274	0.0134493	89.0294	0.0046384	94.531	0.00154274	81.7046	0.0286598	94.539	0.0207957	119.61	0.00174137	116.174
DN052_00240	_IC[+57]DVPIQEWK_	_IC[+57]DVPIQEWK_.2	ICDVPIQEWK	3.7443e-05	0.00521758	2051.63	0.00390314	2201.9	0.00537488	2362.25	3.7443e-05	217.512	5.41803e-05	4311.25	0.00218517	968.561
DN052_00240	_LAAAMLETLLEK_	_LAAAMLETLLEK_.2	LAAAMLETLLEK	2.09022e-20	1.9399e-05	122.288	2.09022e-20	120.789	1.18061e-08	139.366	0.0011804	118.247	3.21831e-06	145.906	2.02468e-15	71.3635
DN052_00240	_LAAAM[+16]LETLLEK_	_LAAAM[+16]LETLLEK_.2	LAAAMLETLLEK	3.97615e-09	0.00365249	21.1924	0.00178869	16.388	3.97615e-09	39.0865	1.87246e-07	11.162	0.00099214	47.9947	0.00249435	20.1393
DN052_00240	_VIQADMDLC[+57]VLAGNMGPETDKK_	_VIQADMDLC[+57]VLAGNMGPETDKK_.3	VIQADMDLCVLAGNMGPETDKK	0.00106264	0.00404251	266.302	0.00106264	448.999	0.00260049	520.593	0.00225187	2014.57	0.0205466	1575.54	0.0186598	1783.39
DN052_00240	_DESIPISET_	_DESIPISET_.1	DESIPISET	0.000709763	0.0145592	229.104	0.0212632	333.611	0.020387	343.843	0.00223541	428.862	0.000709763	552.58	0.00335861	290.497
DN052_00250	_SFYEAVLAIK_	_SFYEAVLAIK_.2	SFYEAVLAIK	1.52945e-25	1.09307e-11	3414.97	3.96786e-23	2650.71	1.52945e-25	2617.23	1.04242e-17	6206.54	0.000294637	5121.73	2.14113e-20	6105.68
DN052_00250	_AVSHGGILIK_	_AVSHGGILIK_.2	AVSHGGILIK	6.23971e-06	0.000237146	2007.04	1.04759e-05	2409.53	0.000175072	1676.07	0.00010673	3654.05	0.00154885	4566.69	6.23971e-06	4086.74
DN052_00250	_ETGMNTYGAGGMLVK_	_ETGMNTYGAGGMLVK_.2	ETGMNTYGAGGMLVK	3.19335e-11	0.000115201	735.306	3.19335e-11	666.115	4.54249e-08	745.27	2.19457e-06	1097.78	0.000160963	881.058	0.000204946	1121.73
DN052_00250	_ETGMNTYGAGGM[+16]LVK_	_ETGMNTYGAGGM[+16]LVK_.2	ETGMNTYGAGGMLVK	1.23794e-11	0.00319948	143.31	8.59733e-07	174.049	0.00305766	147.297	1.23794e-11	355.659	0.000632009	234.998	0.010312	314.817
DN052_00250	_SNPVVWFEIYVQDMER_	_SNPVVWFEIYVQDMER_.2	SNPVVWFEIYVQDMER	5.5391e-10	0.00169075	1396.54	0.00369187	832.004	5.5391e-10	1375.39	0.0021841	1637.03	1.70638e-06	324.419	0.00226336	1668.39
DN052_00250	_SNPVVWFEIYVQDMER_	_SNPVVWFEIYVQDMER_.3	SNPVVWFEIYVQDMER	0.000409957	0.000409957	32.4908	0.00481105	30.447	0.00456178	23.119	0.0167402	45.4369	0.0908159	53.2919	0.00216563	43.1508
DN052_00250	_SSGVGGTMVYFGC[+57]EDC[+57]AVEAAR_	_SSGVGGTMVYFGC[+57]EDC[+57]AVEAAR_.2	SSGVGGTMVYFGCEDCAVEAAR	9.83467e-10	0.00635789	633.892	0.000381484	670.932	0.00274756	666.721	1.07776e-07	1199.88	0.000771735	1458.45	9.83467e-10	1142.11
DN052_00250	_SSGVGGTM[+16]VYFGC[+57]EDC[+57]AVEAAR_	_SSGVGGTM[+16]VYFGC[+57]EDC[+57]AVEAAR_.2	SSGVGGTMVYFGCEDCAVEAAR	3.02366e-05	0.00704746	74.0019	3.02366e-05	48.7984	0.0507968	61.5236	0.00446965	83.9636	0.00092222	70.2075	0.000957517	87.965
DN052_00275	_EVDGLSQQSIER_	_EVDGLSQQSIER_.2	EVDGLSQQSIER	2.86589e-14	0.00191317	492.171	0.000621156	608.028	0.00358462	500.523	2.86589e-14	596.414	0.00104216	709.769	0.00802325	642.204
DN052_00275	_YVNIMTC[+57]DK_	_YVNIMTC[+57]DK_.2	YVNIMTCDK	2.90902e-14	6.16566e-05	275.639	2.90902e-14	195.287	0.000457525	267.609	4.15018e-08	511.284	0.000176231	398.727	0.00264712	330.278
DN052_00275	_SLFDALC[+57]IR_	_SLFDALC[+57]IR_.2	SLFDALCIR	0.000351125	0.0258175	1.95044	0.0070163	1.13075	0.00520526	1.57774	0.0891013	1.9121	0.000351125	5.23157	0.00273937	1.23065
DN052_00285	_DLPDPALFESQMGYK_	_DLPDPALFESQMGYK_.2	DLPDPALFESQMGYK	0.00114989	0.00114989	150.452	0.0019811	128.842	0.00390683	296.746	0.0189418	155.348	0.00153344	365.896	0.0014406	149.577
DN052_00285	_EAGASQVLGNR_	_EAGASQVLGNR_.2	EAGASQVLGNR	2.07031e-06	0.00038728	132.406	0.00204628	184.486	4.10276e-05	144.532	0.16525	226.098	0.00174252	143.686	2.07031e-06	153.56
DN052_00285	_LGSHIFYFNTPDDWDEAWGGQTLVLDDGGK_	_LGSHIFYFNTPDDWDEAWGGQTLVLDDGGK_.3	LGSHIFYFNTPDDWDEAWGGQTLVLDDGGK	0.00173395	0.00952769	281.566	0.00173395	390.158	0.00368457	377.559	0.0474817	282.301	0.00429762	404.947	0.0902697	622.02
DN052_00285	_VLAPSWK_	_VLAPSWK_.2	VLAPSWK	0.000464981	0.0115233	129.974	0.000464981	173.469	0.00228491	175.62	0.00275683	139.348	0.210011	17.0779	0.0014124	106.106
DN052_00285	_LAGGIEEKPTPDAGG_	_LAGGIEEKPTPDAGG_.2	LAGGIEEKPTPDAGG	0.00246746	0.0140123	161.654	0.0139503	240.961	0.0280178	179.618	0.00841634	276.252	0.00246746	195.353	0.00535068	165.445
DN052_00295	_HPDIVQVNTK_	_HPDIVQVNTK_.2	HPDIVQVNTK	6.79401e-10	0.000348941	396.228	0.00168344	405.691	0.00260482	417.206	0.000904025	343.135	0.000553484	323.909	6.79401e-10	388.831
DN052_00295	_GIASFLQDLSK_	_GIASFLQDLSK_.2	GIASFLQDLSK	2.63496e-14	1.64215e-05	172.332	2.63496e-14	183.769	4.43809e-12	161.613	2.82466e-05	105.264	1.22618e-05	143.624	1.15294e-12	146.148
DN052_00295	_NTYGQTVAHK_	_NTYGQTVAHK_.2	NTYGQTVAHK	0.000432504	0.0037312	108.069	0.000432504	31.5076	0.00463119	51.09	0.0287598	38.5376	0.189467	82.5966	0.00283499	60.396
DN052_00305	_SSDNASSAYDNR_	_SSDNASSAYDNR_.2	SSDNASSAYDNR	1.60105e-07	0.000282156	122.169	0.00259919	329.085	0.000344774	220.991	1.60105e-07	222.186	0.00127167	226.755	0.000682188	199.037
DN052_00315	_FVSPGFVAIGTELAVAEMLR_	_FVSPGFVAIGTELAVAEMLR_.3	FVSPGFVAIGTELAVAEMLR	2.90345e-05	0.000340171	65.4903	0.00341054	87.4321	2.90345e-05	79.4387	0.000103613	129.206	0.00197732	154.168	0.0340786	42.5007
DN052_00315	_FVSPGFVAIGTELAVAEMLR_	_FVSPGFVAIGTELAVAEMLR_.2	FVSPGFVAIGTELAVAEMLR	0.00209228	0.0166028	1541.93	0.00209228	1561.28	0.00390937	1729.35	0.0868824	3247.23	0.00440922	5052.22	0.00976902	4899.73
DN052_00315	_NSGLQVAHC[+57]PESNLK_	_NSGLQVAHC[+57]PESNLK_.3	NSGLQVAHCPESNLK	0.000287116	0.000287116	58.5341	0.00609182	53.4971	0.000998973	52.2566	0.0174058	80.7866	0.0027804	67.6003	0.0227749	43.1643
DN052_00315	_LAIGTDGAASNNDLDMLGELR_	_LAIGTDGAASNNDLDMLGELR_.2	LAIGTDGAASNNDLDMLGELR	0.00168329	0.0235632	309.479	0.105022	328.905	0.00892682	397.432	0.00168329	553.832	0.0119803	567.319	0.00994268	343.146
DN052_00315	_AVDWDTQELFAR_	_AVDWDTQELFAR_.2	AVDWDTQELFAR	1.29193e-05	0.00488364	71.7347	0.00133735	105.985	1.29193e-05	81.5946	0.0734946	69.3454	0.0133347	85.3174	0.040631	210.735
DN052_00320	_QGAEVTGIDLAEDGLDVAR_	_QGAEVTGIDLAEDGLDVAR_.2	QGAEVTGIDLAEDGLDVAR	1.65426e-06	0.000202622	2317.65	0.00172078	2621.85	0.000219154	2358.04	0.00210691	2139.56	0.000249123	2254.06	1.65426e-06	2026.26
DN052_00320	_LLHPGGDAFFATLNR_	_LLHPGGDAFFATLNR_.3	LLHPGGDAFFATLNR	5.04427e-06	0.000222784	50.2472	0.00101732	35.0265	5.04427e-06	53.8133	0.00152717	444.603	0.00692291	374.976	0.0160609	311.768
DN052_00320	_LSDDVSINYLSQAR_	_LSDDVSINYLSQAR_.2	LSDDVSINYLSQAR	0.000583898	0.000583898	57.3455	0.00067828	59.9768	0.00371433	67.2509	0.00398287	141.69	0.0156881	188.888	0.00147425	219.086
DN052_00320	_FDALSGQWWDTDGPFR_	_FDALSGQWWDTDGPFR_.2	FDALSGQWWDTDGPFR	0.000356517	0.00551821	1155.11	0.000373426	1116.47	0.000356517	1003.26	0.000428993	811.253	0.000646518	1177.82	0.00206956	793.368
DN052_00325	_ALAEMGASAAR_	_ALAEMGASAAR_.2	ALAEMGASAAR	1.1149e-05	0.0022725	48.9416	0.00277228	65.4631	0.009986	33.907	0.0096247	38.171	0.00246205	54.6625	1.1149e-05	40.5746
DN052_00325	_AEFLEIYAAHIC[+57]ER_	_AEFLEIYAAHIC[+57]ER_.3	AEFLEIYAAHICER	0.000110061	0.0178339	75.2934	0.0316651	41.675	0.000110061	66.3862	0.016484	79.8073	0.000630872	55.4862	0.00131784	71.9333
DN052_00335	_FMEQHPISTVNNY_	_FMEQHPISTVNNY_.2	FMEQHPISTVNNY	8.85046e-05	0.000403882	291.871	0.00131699	233.896	8.85046e-05	287.99	0.00148853	185.434	0.0141453	179.524	0.00604576	100.989
DN052_00335	_EALFSIAQAVLPPC[+57]QTPK_	_EALFSIAQAVLPPC[+57]QTPK_.3	EALFSIAQAVLPPCQTPK	2.48206e-08	0.000278888	157.626	2.23291e-05	133.78	2.48206e-08	164.282	0.0035624	100.643	0.00323438	130.436	0.0415677	79.2754
DN052_00335	_IALVGSLEDC[+57]VEGLQR_	_IALVGSLEDC[+57]VEGLQR_.2	IALVGSLEDCVEGLQR	0.00131095	0.00587065	65.3043	0.00615794	30.6198	0.00308788	40.0526	0.00131095	52.1642	0.0135774	60.7286	0.00181104	63.0556
DN052_00340	_VPAGSVVVSGSLPSK_	_VPAGSVVVSGSLPSK_.2	VPAGSVVVSGSLPSK	1.13578e-12	0.000137605	5178.7	7.46357e-05	4312.62	1.40522e-11	4360.15	1.13578e-12	5177.94	0.000123784	4154.3	2.7642e-07	5448.23
DN052_00340	_FADYNSNDFR_	_FADYNSNDFR_.2	FADYNSNDFR	8.88834e-30	3.20696e-05	1670.88	4.9858e-21	1233.91	1.13697e-08	1690.14	8.88834e-30	1398.15	7.18566e-06	1201.72	2.6943e-08	1472.38
DN052_00340	_VVPPATAR_	_VVPPATAR_.2	VVPPATAR	0.000493529	0.000493529	1403.61	0.00450631	866.887	0.00181775	1161.83	0.00186082	691.799	0.0063355	539.39	0.00343269	902.075
DN052_00340	_VGINAILR_	_VGINAILR_.2	VGINAILR	1.01453e-10	4.60824e-05	1059.68	4.06758e-10	777.042	0.00117825	950.323	1.01453e-10	586.578	6.45868e-08	638.776	5.50961e-07	751.15
DN052_00340	_ATGEITYGR_	_ATGEITYGR_.2	ATGEITYGR	0.000234173	0.00451331	696.058	0.00329263	780.201	0.00620745	798.058	0.000234173	589.859	0.00095202	581.466	0.00188649	744.508
DN052_00340	_HVHLSGGVGIGGVLEPLQANPTIIEDNC[+57]FIGAR_	_HVHLSGGVGIGGVLEPLQANPTIIEDNC[+57]FIGAR_.4	HVHLSGGVGIGGVLEPLQANPTIIEDNCFIGAR	4.22665e-05	0.000564081	500.566	4.22665e-05	488.783	0.00326291	425.596	0.00577687	593.69	0.000568827	558.636	0.00386555	737.751
DN052_00340	_AVLLSFR_	_AVLLSFR_.2	AVLLSFR	2.84244e-18	0.000181037	104.786	2.84244e-18	76.8827	1.80848e-07	98.4662	3.62174e-16	91.8475	6.06126e-06	59.433	5.16522e-16	128.814
DN052_00340	_IPGGETNFYDK_	_IPGGETNFYDK_.2	IPGGETNFYDK	0.000909504	0.0123859	195.244	0.00417393	131.77	0.0197708	183.132	0.00173718	167.562	0.00232595	168.545	0.000909504	164.191
DN052_00340	_SQNLATMIDAAWENR_	_SQNLATMIDAAWENR_.2	SQNLATMIDAAWENR	1.32776e-09	0.000310087	3230.49	9.27003e-06	3276.26	0.000419032	2520.18	1.32776e-09	2122.96	0.00196067	2464.06	2.84528e-07	2292.11
DN052_00340	_SQNLATMIDAAWENR_	_SQNLATMIDAAWENR_.3	SQNLATMIDAAWENR	0.000859836	0.00388384	34.7239	0.0776464	118.535	0.000859836	40.4824	0.00135373	96.9337	0.0294568	326.379	0.0742332	72.9976
DN052_00345	_SAVLELAEDLISR_	_SAVLELAEDLISR_.2	SAVLELAEDLISR	6.621e-12	3.52411e-08	941.552	5.32048e-07	1013.62	6.621e-12	997.284	1.69575e-07	578.117	0.00195681	827.592	7.07471e-08	832.388
DN052_00345	_ALQAVEQR_	_ALQAVEQR_.2	ALQAVEQR	1.43246e-08	0.000407619	481.411	0.00287993	370.567	1.43246e-08	447.348	2.21507e-05	259.491	0.0020968	265.338	3.92469e-06	269.628
DN052_00345	_FIAQLGGQVVELGPVNATIHK_	_FIAQLGGQVVELGPVNATIHK_.3	FIAQLGGQVVELGPVNATIHK	1.11481e-07	0.000314192	363.568	1.0189e-06	343.839	1.11481e-07	365.114	0.0015134	202.526	0.00033943	261.445	0.0018074	257.807
DN052_00345	_FSTESTPESLQAGVHK_	_FSTESTPESLQAGVHK_.3	FSTESTPESLQAGVHK	6.33578e-11	5.56431e-07	272.671	6.33578e-11	288.546	0.000593414	242.198	0.00355577	135.521	0.0012355	203.345	0.00120027	159.833
DN052_00345	_EHGETIDWC[+57]VVGEPSSEK_	_EHGETIDWC[+57]VVGEPSSEK_.3	EHGETIDWCVVGEPSSEK	6.44001e-05	0.000553817	226.711	0.00235739	260.382	0.00100181	242.271	6.44001e-05	126.666	0.00196194	155.637	0.000663462	164.882
DN052_00345	_VAQLSTGGGTSDGR_	_VAQLSTGGGTSDGR_.2	VAQLSTGGGTSDGR	0.000422167	0.000422167	145.624	0.00232538	170.929	0.000579662	165.475	0.0113157	85.3969	0.00320533	90.5219	0.00516199	84.4235
DN052_00345	_YTIDWQLSGPPFFTAPGPLVAATQK_	_YTIDWQLSGPPFFTAPGPLVAATQK_.3	YTIDWQLSGPPFFTAPGPLVAATQK	0.00136207	0.016958	377.08	0.00188903	340.2	0.00136207	324.111	0.0110637	290.873	0.0473781	330.68	0.00409859	270.176
DN052_00350	_VQIGPLPGGVAAVQVIAELR_	_VQIGPLPGGVAAVQVIAELR_.3	VQIGPLPGGVAAVQVIAELR	5.04949e-06	0.00317801	79.4838	5.04949e-06	64.2685	0.00820761	136.291	0.00800423	107.74	0.0177828	79.4125	0.00509433	77.936
DN052_00360	_EYGETLSVAVR_	_EYGETLSVAVR_.2	EYGETLSVAVR	1.05351e-20	2.93294e-06	2038.71	6.95608e-15	1753.86	1.78675e-12	1567.2	6.90336e-05	774.885	8.26923e-06	1209.89	1.05351e-20	1112.16
DN052_00360	_MAEFGLR_	_MAEFGLR_.2	MAEFGLR	1.15889e-22	0.000152913	1728.34	1.15889e-22	1497.16	3.17439e-14	1737.53	1.26558e-05	734.643	0.000749709	897.504	9.72521e-11	1236.43
DN052_00360	_NASLGEMYR_	_NASLGEMYR_.2	NASLGEMYR	1.88765e-24	4.09524e-05	1244.37	6.69637e-07	1273.93	1.76702e-05	1230.14	3.80163e-13	805.654	0.000741581	1133.75	1.88765e-24	989.488
DN052_00360	_EQDTFC[+57]LSDADVLTLADYAIK_	_EQDTFC[+57]LSDADVLTLADYAIK_.2	EQDTFCLSDADVLTLADYAIK	2.71513e-18	6.86845e-05	873.443	6.56877e-05	816.516	2.71513e-18	723.859	1.01207e-08	970.01	0.00245504	366.205	0.000634554	717.945
DN052_00360	_YLLDQAGAWPALHDALDGLDPTNVTDLAR_	_YLLDQAGAWPALHDALDGLDPTNVTDLAR_.3	YLLDQAGAWPALHDALDGLDPTNVTDLAR	2.14749e-07	0.00030974	606.043	0.00231655	573.229	2.14749e-07	586.626	0.000187915	634.859	0.000638393	661.515	6.58243e-05	609.61
DN052_00360	_HTDLATLPR_	_HTDLATLPR_.2	HTDLATLPR	1.5872e-20	5.75479e-05	756.283	6.48193e-15	720.235	1.14372e-14	802.842	1.5872e-20	415.965	0.000790055	435.062	1.19578e-11	540.08
DN052_00360	_LSEGIGTIAAAFYPK_	_LSEGIGTIAAAFYPK_.2	LSEGIGTIAAAFYPK	3.85873e-10	0.0038034	401.004	3.85873e-10	670.904	9.1183e-06	453.555	0.0011657	471.394	0.00112955	420.07	0.00197016	459.477
DN052_00360	_WFEPEEDNPMLGFR_	_WFEPEEDNPMLGFR_.2	WFEPEEDNPMLGFR	3.99084e-17	0.000276337	304.949	4.86911e-09	658.551	3.99084e-17	336.54	8.90342e-07	349.834	0.000710756	402.089	1.85787e-11	330.77
DN052_00360	_DGIDGQLYMVQAR_	_DGIDGQLYMVQAR_.2	DGIDGQLYMVQAR	6.39195e-12	2.22306e-05	389.776	5.97803e-09	282.336	6.39195e-12	342.694	0.000992202	287.433	0.000796415	220.863	1.14716e-06	282.249
DN052_00360	_DSAIVAYDYDER_	_DSAIVAYDYDER_.2	DSAIVAYDYDER	1.35941e-07	6.80956e-05	248.611	0.000155603	313.629	1.35941e-07	149.57	0.000999367	200.144	0.000193406	246.618	2.27211e-06	236.369
DN052_00360	_MEFIISSAIK_	_MEFIISSAIK_.2	MEFIISSAIK	3.54272e-14	5.75479e-05	247.238	9.04546e-07	178.675	3.54272e-14	242.782	1.13433e-08	141.334	0.000140216	125.124	3.66045e-10	182.348
DN052_00360	_MIYTEGDTR_	_MIYTEGDTR_.2	MIYTEGDTR	0.000331064	0.000399917	93.0206	0.00216435	150.058	0.00585048	115.782	0.00530707	70.1767	0.00274852	156.371	0.000331064	113.307
DN052_00360	_FFNDIHIEDVPLVGGK_	_FFNDIHIEDVPLVGGK_.3	FFNDIHIEDVPLVGGK	1.21603e-05	0.000430565	96.8039	6.56768e-05	90.4562	0.000294902	101.336	0.000105072	68.9986	0.000859999	68.1162	1.21603e-05	73.544
DN052_00360	_EAAAIITNR_	_EAAAIITNR_.2	EAAAIITNR	1.73601e-14	0.0010313	4000.91	4.81569e-08	3609.02	0.00649248	3606.28	9.93338e-11	1781.5	0.0168297	1998.26	1.73601e-14	2634.23
DN052_00360	_ELGIPAVVGTDLATTTLK_	_ELGIPAVVGTDLATTTLK_.2	ELGIPAVVGTDLATTTLK	2.40815e-05	0.000430415	1921.22	0.000281968	2231.47	2.40815e-05	1821.26	0.00108093	783.943	0.000687634	1378.72	0.000292756	1389.62
DN052_00360	_ELGIPAVVGTDLATTTLK_	_ELGIPAVVGTDLATTTLK_.3	ELGIPAVVGTDLATTTLK	0.000434448	0.000434448	53.9463	0.0085298	28.3136	0.040784	41.3738	0.108229	74.828	0.00119237	49.5138	0.00579958	45.0719
DN052_00360	_FDGFSIGSNDLTQLTLGVDR_	_FDGFSIGSNDLTQLTLGVDR_.2	FDGFSIGSNDLTQLTLGVDR	7.94309e-06	0.000358721	191.251	0.0024877	186.67	7.94309e-06	165.23	0.00100105	191.465	0.00103839	203.914	0.00159773	177.708
DN052_00360	_FDGFSIGSNDLTQLTLGVDR_	_FDGFSIGSNDLTQLTLGVDR_.3	FDGFSIGSNDLTQLTLGVDR	0.00104899	0.00104899	101.075	0.00197277	114.119	0.00359327	120	0.164761	118.722	0.00302164	195.08	0.0587264	42.982
DN052_00360	_IALSIGIMK_	_IALSIGIMK_.2	IALSIGIMK	1.60646e-10	0.000542323	26.3048	0.00177784	21.9073	3.46346e-10	41.0279	0.0173851	32.719	0.00238535	20.2464	1.60646e-10	55.4914
DN052_00360	_GQVLEEYILDGQGPALIQGR_	_GQVLEEYILDGQGPALIQGR_.2	GQVLEEYILDGQGPALIQGR	6.95877e-14	0.00151008	421.11	0.00127587	422.053	1.12098e-08	486.442	6.95877e-14	800.248	0.0011598	693.671	3.87159e-05	672.593
DN052_00360	_GQVLEEYILDGQGPALIQGR_	_GQVLEEYILDGQGPALIQGR_.3	GQVLEEYILDGQGPALIQGR	0.000713068	0.010097	92.8402	0.00180034	125.431	0.000713068	115.133	0.0173743	199.429	0.13488	183.967	0.00416503	76.8823
DN052_00360	_AALAMLTQGYAQPADFFVER_	_AALAMLTQGYAQPADFFVER_.2	AALAMLTQGYAQPADFFVER	2.03058e-14	0.000182799	1434.19	0.000767547	1663.38	7.70561e-05	1370.3	2.03058e-14	1302.41	0.000244546	1242.53	3.00186e-05	1162.94
DN052_00360	_PGEILVADITTPDWEPIMK_	_PGEILVADITTPDWEPIMK_.2	PGEILVADITTPDWEPIMK	0.00245794	0.00349778	1414.15	0.00745053	2089.59	0.0193623	1538.26	0.0955127	1205.66	0.00245794	1480.25	0.101385	609.711
DN052_00360	_HLADFRPGEILVADITTPDWEPIMK_	_HLADFRPGEILVADITTPDWEPIMK_.4	HLADFRPGEILVADITTPDWEPIMK	0.00239317	0.0030479	153.886	0.00277149	162.759	0.00239317	166.986	0.120852	70.1935	0.0995968	63.3335	0.0402141	132.449
DN052_00360	_EIVYGAPLPADLQAEVLAGYAELR_	_EIVYGAPLPADLQAEVLAGYAELR_.3	EIVYGAPLPADLQAEVLAGYAELR	4.43374e-07	0.000293834	386.042	1.81097e-06	365.998	4.43374e-07	450.547	0.000207955	207.132	0.000305493	216.479	0.0120246	267.618
DN052_00365	_IPAWQDVLR_	_IPAWQDVLR_.2	IPAWQDVLR	1.02837e-16	6.04372e-05	2190.1	1.02837e-16	2122.23	1.93738e-14	1912.4	4.83243e-09	1316.24	0.000246815	1764.06	3.0575e-11	1454.51
DN052_00365	_ILLQDLVR_	_ILLQDLVR_.2	ILLQDLVR	4.24808e-13	1.79517e-05	923.668	0.000958126	884.559	1.47102e-05	834.106	4.24808e-13	612.544	0.0027738	808.529	2.29906e-08	751.798
DN052_00365	_ISDSLEDGSFAR_	_ISDSLEDGSFAR_.2	ISDSLEDGSFAR	8.47019e-08	0.000978672	470.238	6.37237e-05	498.458	3.72173e-07	433.415	8.47019e-08	298.223	0.00213887	370.342	0.0050547	412.907
DN052_00365	_AVGLPDGQFGNSEVGHLTLGSGR_	_AVGLPDGQFGNSEVGHLTLGSGR_.3	AVGLPDGQFGNSEVGHLTLGSGR	1.11523e-15	0.000167128	190.332	1.11523e-15	308.189	1.41824e-08	240.103	0.000188263	469.541	8.44152e-07	537.17	2.49304e-09	604.34
DN052_00365	_IIAALESGR_	_IIAALESGR_.2	IIAALESGR	1.72888e-14	0.000113393	360.139	4.10136e-14	484.015	1.39638e-07	352.435	1.72888e-14	375.481	9.09103e-05	286.491	9.67455e-11	380.181
DN052_00365	_QLSAAVAMPAFTHFDR_	_QLSAAVAMPAFTHFDR_.3	QLSAAVAMPAFTHFDR	4.99636e-06	4.99636e-06	277.2	0.000154969	237.303	1.3088e-05	266.973	0.000869729	101.78	2.58867e-05	198.971	0.000416743	176.132
DN052_00365	_GTADIAPTILELMGLPQPK_	_GTADIAPTILELMGLPQPK_.3	GTADIAPTILELMGLPQPK	5.88157e-07	0.0026098	234.263	5.88157e-07	194.308	3.95714e-06	211.368	0.000745292	128.788	0.00068012	253.354	7.39997e-07	159.909
DN052_00365	_VNPVLLVIFDGFGLNPNR_	_VNPVLLVIFDGFGLNPNR_.3	VNPVLLVIFDGFGLNPNR	1.87491e-05	0.000348364	21.7461	1.87491e-05	19.6012	0.00138377	16.9485	0.00312924	13.1812	0.000570875	19.9915	0.00265299	33.1132
DN052_00365	_GEGLTAESAEAAIHAAWK_	_GEGLTAESAEAAIHAAWK_.3	GEGLTAESAEAAIHAAWK	1.41106e-12	0.000322304	276.189	1.41106e-12	297.442	3.63792e-08	293.361	0.0151829	283.288	0.00355762	199.788	9.23168e-08	291.142
DN052_00365	_GEGDEFISPTVIGNPQQNR_	_GEGDEFISPTVIGNPQQNR_.2	GEGDEFISPTVIGNPQQNR	0.000704215	0.000793959	132.308	0.00602949	136.384	0.0244481	134.933	0.000704215	146.535	0.00503129	187.855	0.00470263	129.11
DN052_00365	_AWAALLR_	_AWAALLR_.2	AWAALLR	0.000516703	0.000516703	614.976	0.00222545	483.84	0.00119894	583.293	0.0179606	368.292	0.00827824	477.988	0.0264246	471.864
DN052_00365	_RGEGDEFISPTVIGNPQQNR_	_RGEGDEFISPTVIGNPQQNR_.3	RGEGDEFISPTVIGNPQQNR	0.0010536	0.00553028	268.182	0.0016686	402.265	0.0010536	255.16	0.10272	73.9659	0.0199215	253.49	0.1579	25.1876
DN052_00365	_EIVPSPQVATYDLKPEMSAPQVADR_	_EIVPSPQVATYDLKPEMSAPQVADR_.3	EIVPSPQVATYDLKPEMSAPQVADR	4.92156e-10	0.00955048	584.522	4.92156e-10	508.644	0.00388802	506.421	6.56047e-06	486.224	0.0140572	503.536	0.00209622	481.053
DN052_00370	_VNEIAQLTER_	_VNEIAQLTER_.2	VNEIAQLTER	3.84355e-12	6.00109e-05	6595.62	3.84355e-12	5501.98	3.16897e-05	5821.38	2.75928e-11	6341.57	1.78811e-07	7600.69	1.13685e-07	7436.51
DN052_00370	_YPAEINAFLGFMGK_	_YPAEINAFLGFMGK_.2	YPAEINAFLGFMGK	3.44503e-06	0.000880371	313.97	0.00291216	169.998	0.00289374	284.1	7.80474e-06	300.308	0.0072609	255.975	3.44503e-06	205.515
DN052_00370	_LTEAVDAFLPEESHG_	_LTEAVDAFLPEESHG_.2	LTEAVDAFLPEESHG	0.000246893	0.000497427	214.843	0.000246893	401.4	0.0108568	269.098	0.00168317	440.886	0.00253907	438.807	0.00133731	391.869
DN052_00370	_DKYPAEINAFLGFMGK_	_DKYPAEINAFLGFMGK_.3	DKYPAEINAFLGFMGK	0.00302128	0.00521851	27.3422	0.00302128	18.4813	0.0164188	54.542	0.00973934	44.0404	0.0301278	25.2138	0.0139242	37.0997
DN052_00375	_AGDGPQFLELETYR_	_AGDGPQFLELETYR_.2	AGDGPQFLELETYR	1.26319e-18	2.16837e-05	1617.55	1.73492e-16	1382.47	1.26319e-18	1385.22	1.02066e-06	1477.48	0.000584233	1653.7	2.32523e-08	1311.12
DN052_00375	_FETLMEVAR_	_FETLMEVAR_.2	FETLMEVAR	5.87067e-16	1.73063e-05	627.662	7.77859e-13	586.833	5.32381e-09	697.321	5.85535e-05	694.194	0.000115524	617.082	5.87067e-16	482.705
DN052_00375	_ADGMNVIAVHEAAER_	_ADGMNVIAVHEAAER_.2	ADGMNVIAVHEAAER	1.9669e-07	0.000225312	147.963	2.88573e-05	125.959	2.15371e-05	159.265	1.9669e-07	162.258	0.0025844	170.146	0.00109431	140.977
DN052_00375	_AC[+57]AYGIPAEK_	_AC[+57]AYGIPAEK_.2	ACAYGIPAEK	3.60103e-06	0.000776431	187.234	0.000943697	122.981	0.00219652	128.22	0.00139734	119.034	0.00468043	130.802	3.60103e-06	122.204
DN052_00375	_FADHC[+57]C[+57]QEGHLDEATVER_	_FADHC[+57]C[+57]QEGHLDEATVER_.3	FADHCCQEGHLDEATVER	9.55163e-08	9.55163e-08	77.1955	0.000185996	71.8424	1.8658e-06	67.0668	1.00754e-06	37.5161	0.000381947	55.997	6.07671e-05	69.2539
DN052_00375	_FADHC[+57]C[+57]QEGHLDEATVER_	_FADHC[+57]C[+57]QEGHLDEATVER_.4	FADHCCQEGHLDEATVER	2.56978e-15	0.000588037	17.7515	3.09503e-06	39.1728	4.19143e-05	34.8376	2.56978e-15	51.9317	0.00511808	67.6383	0.00580641	24.4957
DN052_00375	_EHVHALVR_	_EHVHALVR_.2	EHVHALVR	1.52942e-14	0.000397136	74.3292	4.07853e-12	65.5805	2.88617e-10	127.287	0.0046912	57.4781	0.000807877	61.7677	1.52942e-14	61.1294
DN052_00375	_TGISGGMGGSMHLFDK_	_TGISGGMGGSMHLFDK_.3	TGISGGMGGSMHLFDK	0.0015485	0.0300292	82.9587	0.00280461	89.9818	0.00231647	74.1764	0.010918	116.939	0.00881337	98.8781	0.0015485	126.555
DN052_00375	_RFETLMEVAR_	_RFETLMEVAR_.3	RFETLMEVAR	0.00053997	0.00053997	225.796	0.0136375	240.293	0.0211204	284.704	0.00535098	222.418	0.00790666	271.143	0.0914332	300.37
DN052_00375	_TQMVAMLR_	_TQMVAMLR_.2	TQMVAMLR	3.20111e-06	0.000656704	196.529	3.20111e-06	159.564	3.77495e-06	209.417	0.0465225	189.387	0.0243215	171.29	0.0501302	144.5
DN052_00380	_ADDIVQAAR_	_ADDIVQAAR_.2	ADDIVQAAR	7.46626e-17	3.40247e-08	2105.66	2.16119e-13	1840.76	7.46626e-17	2027.18	5.30328e-07	1169.18	0.00359204	1368.91	2.00415e-05	1585.18
DN052_00380	_C[+57]LIVEEDC[+57]R_	_C[+57]LIVEEDC[+57]R_.2	CLIVEEDCR	4.34166e-26	7.7775e-05	819.469	3.96786e-23	764.666	1.27164e-14	777.88	4.34166e-26	475.428	2.14828e-07	483.515	2.27724e-11	443.459
DN052_00380	_LEHMLMNVPGLR_	_LEHMLMNVPGLR_.3	LEHMLMNVPGLR	4.88544e-06	0.00030817	69.0257	0.00221718	124.832	4.88544e-06	143.189	0.00537695	368.498	0.00793213	1206.6	0.00439626	311.056
DN052_00380	_AMDAEMAADETVLTLGEDVGLYGGTYR_	_AMDAEMAADETVLTLGEDVGLYGGTYR_.3	AMDAEMAADETVLTLGEDVGLYGGTYR	1.7913e-05	0.0155297	371.12	1.7913e-05	298.87	0.00547413	341.598	0.000958009	242.747	0.0016533	242.746	3.10075e-05	262.143
DN052_00380	_VAGMDIPTPFNGTLEAASIPR_	_VAGMDIPTPFNGTLEAASIPR_.2	VAGMDIPTPFNGTLEAASIPR	0.00203806	0.00584793	156.226	0.0223008	178.234	0.00785502	169.888	0.00203806	222.734	0.0432315	382.642	0.00411086	277.97
DN052_00380	_VDEMVPAPPIHQAMVR_	_VDEMVPAPPIHQAMVR_.3	VDEMVPAPPIHQAMVR	0.00357969	0.00357969	139.221	0.00893218	118.043	0.00404434	129.933	0.00375112	95.9059	0.187048	66.5754	0.0201056	131.973
DN052_00380	_SLSPIDWDTC[+57]IAAVEQNHR_	_SLSPIDWDTC[+57]IAAVEQNHR_.3	SLSPIDWDTCIAAVEQNHR	5.32909e-05	0.000142087	670.492	0.00010652	613.613	0.000283015	589.185	0.00342183	384.474	0.000595151	462.667	5.32909e-05	404.04
DN052_00380	_MVVPATPQDAYWQLR_	_MVVPATPQDAYWQLR_.2	MVVPATPQDAYWQLR	0.00292125	0.00851989	819.327	0.0115588	972.347	0.00357413	838.31	0.00292125	1048.99	0.0140583	1075.74	0.0222648	1086.74
DN052_00385	_DLELDILQVK_	_DLELDILQVK_.2	DLELDILQVK	2.32523e-08	0.000402322	2409.05	9.00383e-08	2087.42	6.52569e-07	2439.29	0.000859058	2166.79	0.00313657	2794.08	2.32523e-08	2656.51
DN052_00385	_VDVGIAVDTGSGLITPVLR_	_VDVGIAVDTGSGLITPVLR_.2	VDVGIAVDTGSGLITPVLR	1.37325e-09	0.000244848	2033.83	2.40383e-08	1786.01	4.39772e-06	1789.73	1.37325e-09	1661.13	0.000541427	1501.96	1.28966e-07	2032.3
DN052_00385	_VDVGIAVDTGSGLITPVLR_	_VDVGIAVDTGSGLITPVLR_.3	VDVGIAVDTGSGLITPVLR	0.000179471	0.000179471	116.209	0.00253005	66.5985	0.00416765	108.932	0.00539029	68.9509	0.00181649	50.4508	0.00031044	87.8146
DN052_00385	_VIFGADAAR_	_VIFGADAAR_.2	VIFGADAAR	1.87847e-11	3.51402e-07	541.813	1.87847e-11	466.953	3.17759e-08	404.311	0.00152717	461.24	0.00279673	389.579	0.000480573	487.241
DN052_00385	_TPTPGTPPAPPSVTPGAVAEK_	_TPTPGTPPAPPSVTPGAVAEK_.2	TPTPGTPPAPPSVTPGAVAEK	0.00115796	0.00516018	432.582	0.0055193	408.038	0.00299735	362.778	0.00115796	292.338	0.00306416	450.736	0.0039448	394.957
DN052_00385	_TAGLSLTLALSR_	_TAGLSLTLALSR_.2	TAGLSLTLALSR	8.55942e-17	0.000224131	498.133	8.55942e-17	484.119	2.29494e-14	504.489	1.20344e-11	271.415	0.000108404	235.228	2.68356e-13	314.27
DN052_00385	_FNAIVPVGASAILAVAAAGSDGLTDFTLSC[+57]DHR_	_FNAIVPVGASAILAVAAAGSDGLTDFTLSC[+57]DHR_.3	FNAIVPVGASAILAVAAAGSDGLTDFTLSCDHR	0.00147717	0.00402634	197.496	0.00340886	170.988	0.00966069	187.467	0.00147717	269.337	0.00359059	251.041	0.00482713	193.677
DN052_00385	_FNAIVPVGASAILAVAAAGSDGLTDFTLSC[+57]DHR_	_FNAIVPVGASAILAVAAAGSDGLTDFTLSC[+57]DHR_.4	FNAIVPVGASAILAVAAAGSDGLTDFTLSCDHR	0.00293984	0.00459833	54.7598	0.00828836	51.8098	0.00428377	46.3715	0.00340764	47.7388	0.00293984	57.4901	0.0105364	79.1218
DN052_00385	_QVIGYIADAPEAAQTDTGGAAK_	_QVIGYIADAPEAAQTDTGGAAK_.2	QVIGYIADAPEAAQTDTGGAAK	3.95961e-05	0.000603026	74.4164	3.95961e-05	87.2947	0.00863346	69.4638	0.00324302	154.08	0.000846709	121.747	0.00725014	161.629
DN052_00385	_FAVAPLHAAAK_	_FAVAPLHAAAK_.2	FAVAPLHAAAK	2.21372e-11	3.1127e-05	96.0911	1.13115e-05	81.2558	1.39641e-07	68.671	2.21854e-08	67.981	0.00113995	81.6296	2.21372e-11	65.71
DN052_00385	_AC[+57]ALTVAEDPWFNHAWTR_	_AC[+57]ALTVAEDPWFNHAWTR_.3	ACALTVAEDPWFNHAWTR	6.55306e-08	0.000434223	38.7182	0.00019831	30.5063	3.95166e-05	35.0325	6.55306e-08	22.1199	0.004075	48.948	6.64799e-05	57.1912
DN052_00385	_AGPDGTIHAAQVLAAALAPQDADLR_	_AGPDGTIHAAQVLAAALAPQDADLR_.3	AGPDGTIHAAQVLAAALAPQDADLR	1.20958e-06	0.000340801	2755.29	1.20958e-06	2987.26	0.000209417	2614.85	0.000812953	2358.13	0.00125842	3052.14	0.00422565	2672.49
DN052_00385	_AGPDGTIHAAQVLAAALAPQDADLR_	_AGPDGTIHAAQVLAAALAPQDADLR_.4	AGPDGTIHAAQVLAAALAPQDADLR	0.000685589	0.00595178	324.012	0.0129761	278.395	0.00457729	281.666	0.012262	185.611	0.000685589	217.882	0.00184064	271.041
DN052_00385	_ELTEDWR_	_ELTEDWR_.2	ELTEDWR	0.00130133	0.00130133	435.843	0.00365423	468.974	0.00807042	523.134	0.00312852	463.507	0.0253824	522.812	0.00726813	539.65
DN052_00385	_LPPATSTPAATPADSGSPEKPAPLPQPQVVAPQPPHADGLR_	_LPPATSTPAATPADSGSPEKPAPLPQPQVVAPQPPHADGLR_.4	LPPATSTPAATPADSGSPEKPAPLPQPQVVAPQPPHADGLR	0.000560649	0.00401533	1078.25	0.00253953	1906.44	0.00497272	940.63	0.0147454	994.189	0.000560649	800.147	0.000911444	1008.23
DN052_00385	_TEITMPVLSDTMQTGR_	_TEITMPVLSDTMQTGR_.2	TEITMPVLSDTMQTGR	0.000681826	0.000681826	284.299	0.00158888	235.753	0.00224037	248.708	0.00333195	141.374	0.0117591	144.133	0.00287711	206.945
DN052_00385	_TEITM[+16]PVLSDTMQTGR_	_TEITM[+16]PVLSDTMQTGR_.2	TEITMPVLSDTMQTGR	0.0037527	0.0325651	103.116	0.00598148	113.15	0.0896917	107.256	0.0144225	105.596	0.00592793	326.98	0.0037527	184.626
DN052_00385	_RLEDLSWLAGGGGQP_	_RLEDLSWLAGGGGQP_.2	RLEDLSWLAGGGGQP	0.00165151	0.00644247	696.694	0.00954779	656.689	0.00165151	758.548	0.0122031	626.228	0.0124894	958.731	0.0146455	814.002
DN052_00385	_NMSATLNTPAFLISSR_	_NMSATLNTPAFLISSR_.2	NMSATLNTPAFLISSR	4.40396e-08	0.000842087	155.381	4.40396e-08	175.474	0.0094621	239.255	0.00503177	126.067	0.0165894	167.593	0.00425112	166.16
DN052_00390	_SGDLDPGVLLYLMEEK_	_SGDLDPGVLLYLMEEK_.2	SGDLDPGVLLYLMEEK	2.3665e-08	0.00331927	231.84	6.29124e-06	236.574	3.41105e-06	203.243	2.3665e-08	241.94	0.00155411	249.522	0.000810474	240.036
DN052_00390	_AIGGLMAVLGGLDR_	_AIGGLMAVLGGLDR_.2	AIGGLMAVLGGLDR	1.4732e-05	0.000791732	19.0018	1.54149e-05	14.3436	1.4732e-05	13.363	3.34413e-05	19.6534	0.00197346	25.2004	3.0148e-05	25.8201
DN052_00390	_DTTMGLTPTGGLVMGTR_	_DTTMGLTPTGGLVMGTR_.2	DTTMGLTPTGGLVMGTR	0.00143002	0.0117875	116.172	0.00496598	183.081	0.00475526	131.77	0.00143002	195.415	0.00373707	146.553	0.0900225	463.811
DN052_00400	_VPVILTSR_	_VPVILTSR_.2	VPVILTSR	3.02662e-14	0.000273095	918.13	3.02662e-14	802.261	3.46756e-06	866.726	4.75289e-09	615.951	0.00219398	613.635	2.71236e-13	723.754
DN052_00400	_GQITGALVDGPLAFDNAISK_	_GQITGALVDGPLAFDNAISK_.2	GQITGALVDGPLAFDNAISK	5.19568e-08	0.00496444	328.674	0.00593779	365.035	0.000157312	463.111	5.19568e-08	507.866	0.00104151	435.455	1.00001e-05	470.231
DN052_00400	_AAILSAVEVVNPAIVSTVDAAC[+57]LSK_	_AAILSAVEVVNPAIVSTVDAAC[+57]LSK_.3	AAILSAVEVVNPAIVSTVDAACLSK	1.09414e-05	0.000251111	281.034	5.16157e-05	662.86	0.00604206	313.651	1.09414e-05	205.675	0.000604475	299.501	4.89793e-05	214.798
DN052_00400	_SQSIIEPILIGDAQQIR_	_SQSIIEPILIGDAQQIR_.3	SQSIIEPILIGDAQQIR	5.64885e-05	0.000425915	271.424	0.00210784	218.195	0.00187518	204.07	0.000466978	236.78	5.64885e-05	267.397	0.00282837	232.997
DN052_00400	_GVEMVLAGEAK_	_GVEMVLAGEAK_.2	GVEMVLAGEAK	0.000229083	0.00304942	488.947	0.00791111	310.121	0.00904628	332.995	0.000229083	339.362	0.0257293	373.678	0.00620385	337.723
DN052_00400	_LSHVFVADIQTYPK_	_LSHVFVADIQTYPK_.3	LSHVFVADIQTYPK	0.00131189	0.00848867	478.051	0.0092386	367.358	0.0173912	380.375	0.00640241	241.721	0.00612778	341.773	0.00131189	309.018
DN052_00400	_DLEYLAGATLAGIVMGAK_	_DLEYLAGATLAGIVMGAK_.2	DLEYLAGATLAGIVMGAK	1.89735e-07	0.000489841	264.418	0.000732145	254.995	2.07696e-05	264.878	1.89735e-07	172.381	0.00103228	222.358	0.00283296	222.474
DN052_00400	_DLEYLAGATLAGIVMGAK_	_DLEYLAGATLAGIVMGAK_.3	DLEYLAGATLAGIVMGAK	0.000333009	0.0141535	25.276	0.00481116	31.7566	0.000333009	36.9837	0.01084	30.3832	0.000379003	49.592	0.000947447	29.809
DN052_00400	_GIQSSVAGDADILLVPDLVSGNILAK_	_GIQSSVAGDADILLVPDLVSGNILAK_.3	GIQSSVAGDADILLVPDLVSGNILAK	3.30813e-06	0.0799302	82.7123	0.00373747	139.597	3.30813e-06	81.8672	0.000168724	149.562	0.000767817	104.195	0.00357971	136.19
DN052_00405	_VSEPILAEVR_	_VSEPILAEVR_.2	VSEPILAEVR	4.66018e-13	0.000409006	968.578	0.00183637	777.935	0.00136472	736.963	4.66018e-13	1093.2	0.000148201	1301.11	0.00857526	583.916
DN052_00405	_LAVAC[+57]GSGTAAR_	_LAVAC[+57]GSGTAAR_.2	LAVACGSGTAAR	2.78182e-08	1.54168e-06	89.8818	0.00533679	779.812	0.00372186	85.8677	2.78182e-08	95.2121	0.000446634	65.7301	1.4421e-05	59.0592
DN052_00405	_VNATILQGDPATQFEITGIGPR_	_VNATILQGDPATQFEITGIGPR_.2	VNATILQGDPATQFEITGIGPR	0.000391732	0.00819382	2843.63	0.00505359	2852.51	0.0924488	2545.58	0.00215576	1463.91	0.000391732	1414.44	0.00178297	1542.71
DN052_00405	_SPSIATLTLNPAVDIAYEVPHLIPDQK_	_SPSIATLTLNPAVDIAYEVPHLIPDQK_.3	SPSIATLTLNPAVDIAYEVPHLIPDQK	3.39191e-17	0.00256586	779.98	0.0035763	657.446	0.00157799	812.679	3.39191e-17	830.755	0.000110158	826.591	0.000729168	868.394
DN052_00405	_STVGSGDSMVAGLVAALAHGQSPAEALR_	_STVGSGDSMVAGLVAALAHGQSPAEALR_.3	STVGSGDSMVAGLVAALAHGQSPAEALR	2.06375e-05	0.0057306	237.875	0.00327407	242.486	2.06375e-05	253.305	3.97787e-05	289.07	0.00370007	324.22	0.0014123	273.633
DN052_00405	_ETFLGLC[+57]K_	_ETFLGLC[+57]K_.2	ETFLGLCK	1.74341e-06	0.0151983	173.041	0.00818828	11.8697	0.0258068	187.568	1.74341e-06	301.256	0.0427894	32.1323	0.00913549	189.296
DN052_00415	_VEALLPDSGGR_	_VEALLPDSGGR_.2	VEALLPDSGGR	1.32827e-07	3.09097e-05	2649.85	1.32827e-07	2712.04	0.000280911	2397.62	0.0048267	1120.47	0.0058455	1219.48	0.00180101	1486.28
DN052_00415	_LTPSLHPLVAAAGDALR_	_LTPSLHPLVAAAGDALR_.3	LTPSLHPLVAAAGDALR	1.0433e-13	8.53412e-06	239.307	1.0433e-13	314.89	4.00429e-10	287.07	0.000689621	290.187	0.000203936	309.978	1.10111e-11	191.268
DN052_00415	_AETVTDILIVGGGPAGMMTGITAAQFSPHK_	_AETVTDILIVGGGPAGMMTGITAAQFSPHK_.3	AETVTDILIVGGGPAGMMTGITAAQFSPHK	1.05668e-07	4.29563e-05	253.537	1.05668e-07	248.309	0.00396799	257.046	0.00348291	277.215	0.00609731	255.629	0.00555826	241.507
DN052_00415	_EDPNIFAVGDC[+57]AHK_	_EDPNIFAVGDC[+57]AHK_.3	EDPNIFAVGDCAHK	0.0013113	0.00279286	149.926	0.00179926	150.195	0.0013113	107.792	0.00681625	67.0222	0.00433875	61.1974	0.00148587	118.009
DN052_00415	_APLLAAGGQLQIGTVQQIDR_	_APLLAAGGQLQIGTVQQIDR_.2	APLLAAGGQLQIGTVQQIDR	1.0601e-15	0.000241277	2047.61	5.13125e-14	2687.8	1.25114e-07	2200.39	4.22724e-14	1122.21	0.000227624	1102.43	1.0601e-15	1289.35
DN052_00415	_APLLAAGGQLQIGTVQQIDR_	_APLLAAGGQLQIGTVQQIDR_.3	APLLAAGGQLQIGTVQQIDR	0.00131529	0.0134078	114.935	0.00367161	257.432	0.00154079	252.856	0.00131529	452.089	0.028585	303.827	0.0015369	316.832
DN052_00415	_SGGIWVDAFQR_	_SGGIWVDAFQR_.2	SGGIWVDAFQR	0.00044106	0.00044106	914.953	0.000455327	836.616	0.000655511	889.783	0.00389186	380.818	0.0144865	433.489	0.00366895	316.114
DN052_00415	_IAGMNLYGLR_	_IAGMNLYGLR_.2	IAGMNLYGLR	1.68038e-07	1.68038e-07	355.985	0.000125939	363.453	2.08197e-05	318.424	0.0705055	283.295	0.00367809	244.932	0.00673405	192.867
DN052_00415	_DMGLTLSR_	_DMGLTLSR_.2	DMGLTLSR	8.78282e-08	0.000139637	269.008	8.78282e-08	255.73	8.13253e-05	253.275	0.0280754	218.803	0.00271059	166.34	0.00434369	232.907
DN052_00415	_VAHTATLSDGNVMHWER_	_VAHTATLSDGNVMHWER_.3	VAHTATLSDGNVMHWER	2.17628e-10	1.2222e-05	1680.09	2.17628e-10	1603.03	9.73828e-08	1605.12	0.00259999	1367.24	0.0219223	1768.89	0.0010491	1256.02
DN052_00415	_VAHTATLSDGNVMHWER_	_VAHTATLSDGNVMHWER_.4	VAHTATLSDGNVMHWER	7.85215e-07	0.000331136	75.1074	7.85215e-07	122.606	0.00308589	127.37	0.0178125	96.5932	0.0112094	198.338	0.00587156	148.93
DN052_00415	_LPDHHPASMPNTTEIYC[+57]R_	_LPDHHPASMPNTTEIYC[+57]R_.4	LPDHHPASMPNTTEIYCR	0.00432176	0.0354817	144.494	0.00519349	149.662	0.00432176	75.1397	0.123208	191.833	0.00441937	194.215	0.140941	164.442
DN052_00415	_QAELEGFPILVGETR_	_QAELEGFPILVGETR_.2	QAELEGFPILVGETR	2.60741e-06	0.00034679	1440.37	2.60741e-06	1759.35	7.49452e-05	1573.24	0.0252786	1655.94	0.00353718	1680.53	0.00180351	1160.11
DN052_00420	_DPVSLQWQSMAQVHDFVR_	_DPVSLQWQSMAQVHDFVR_.3	DPVSLQWQSMAQVHDFVR	2.31954e-09	3.60693e-05	1200.22	2.31954e-09	1274.22	2.68577e-08	1037.65	4.88118e-08	754.842	2.342e-06	725.468	0.00102782	406.973
DN052_00420	_LYEQIHVGGTQGC[+57]ATGR_	_LYEQIHVGGTQGC[+57]ATGR_.3	LYEQIHVGGTQGCATGR	5.39149e-14	1.25426e-05	543.595	6.53942e-08	506.604	5.39149e-14	517.759	0.00137254	306.111	0.000492704	317.71	3.45625e-13	257.633
DN052_00420	_SQPDAVNFC[+57]K_	_SQPDAVNFC[+57]K_.2	SQPDAVNFCK	6.1771e-09	5.65148e-06	216.061	4.23891e-07	208.886	6.1771e-09	212.442	1.29017e-05	137.211	0.00101614	146.044	3.00093e-06	211.105
DN052_00420	_DTPYLLK_	_DTPYLLK_.2	DTPYLLK	1.09739e-06	0.00134252	137.053	1.09739e-06	175.882	0.00177602	176.619	0.0106233	82.74	0.00107536	102.221	2.01977e-06	91.6484
DN052_00420	_TQVIC[+57]AGGSETDAPEFLQR_	_TQVIC[+57]AGGSETDAPEFLQR_.2	TQVICAGGSETDAPEFLQR	4.84274e-06	0.000372004	3848.24	0.0018714	3551.52	0.00222086	3240.54	0.00437977	2363.96	0.000596518	2253.66	4.84274e-06	1877.56
DN052_00420	_TQVIC[+57]AGGSETDAPEFLQR_	_TQVIC[+57]AGGSETDAPEFLQR_.3	TQVICAGGSETDAPEFLQR	0.000197522	0.00425873	1249.36	0.000197522	1492.51	0.0168384	1050.43	0.023087	972.489	0.0124124	1194.42	0.00432234	917.298
DN052_00420	_IAQAPLGMSAESTQR_	_IAQAPLGMSAESTQR_.2	IAQAPLGMSAESTQR	5.16268e-08	0.000553761	3331.44	2.76535e-05	3416.99	5.16268e-08	3168.27	2.86036e-06	3020.52	0.00109688	2768.14	0.00025339	1933.12
DN052_00420	_IAQAPLGM[+16]SAESTQR_	_IAQAPLGM[+16]SAESTQR_.2	IAQAPLGMSAESTQR	2.93365e-05	0.000286446	60.1931	2.93365e-05	106.422	9.77789e-05	73.0263	0.00117679	121.357	0.0085317	127.667	0.0036802	94.794
DN052_00420	_EQDPHLIAGAAGLAAC[+57]LGADFVK_	_EQDPHLIAGAAGLAAC[+57]LGADFVK_.3	EQDPHLIAGAAGLAACLGADFVK	3.52461e-18	0.000301628	2381.21	2.83379e-11	2610.51	2.46698e-12	2501.52	3.52461e-18	2020.94	1.29587e-08	1958.85	7.52841e-10	1676.09
DN052_00420	_IASEAPVGC[+57]FAAQMGLIAR_	_IASEAPVGC[+57]FAAQMGLIAR_.2	IASEAPVGCFAAQMGLIAR	0.000160363	0.00104094	648.698	0.00065104	681.225	0.000160363	599.858	0.00338601	557.095	0.00458133	622.303	0.0034798	524.42
DN052_00420	_INPPLDAAGAMDGTLLGEAVAAAGR_	_INPPLDAAGAMDGTLLGEAVAAAGR_.3	INPPLDAAGAMDGTLLGEAVAAAGR	0.000706803	0.00234623	461.353	0.00236929	523.265	0.00649791	482.21	0.00556009	413.913	0.000706803	448.057	0.00235734	310.829
DN052_00420	_INPPLDAAGAMDGTLLGEAVAAAGR_	_INPPLDAAGAMDGTLLGEAVAAAGR_.2	INPPLDAAGAMDGTLLGEAVAAAGR	0.00589601	0.0380099	101.861	0.00767644	144.486	0.00637369	101.623	0.0139796	103.148	0.00589601	81.9178	0.0194268	110.119
DN052_00420	_AEHLNDDFVGGHVATDDSDPEHLFR_	_AEHLNDDFVGGHVATDDSDPEHLFR_.5	AEHLNDDFVGGHVATDDSDPEHLFR	0.0010838	0.00634658	122.883	0.170896	41.0471	0.00309165	122.314	0.0549845	201.3	0.0010838	143.737	0.0254772	99.9364
DN052_00425	_IGVLPAPVTLK_	_IGVLPAPVTLK_.2	IGVLPAPVTLK	4.03113e-16	3.06513e-05	2141.45	6.42315e-08	2259.07	4.03113e-16	1885.19	4.4143e-09	768.591	6.51644e-07	877.678	2.21627e-08	903.044
DN052_00425	_VAILADLPGPK_	_VAILADLPGPK_.2	VAILADLPGPK	0.000393126	0.000393126	111.941	0.00132566	281.706	0.00505332	148.076	0.0013939	387.548	0.00242962	281.464	0.00392158	274.223
DN052_00425	_GSQVLLAPDAPGTPEQIPLELPR_	_GSQVLLAPDAPGTPEQIPLELPR_.3	GSQVLLAPDAPGTPEQIPLELPR	6.87138e-06	0.000217541	184.991	0.000153026	187.885	6.87138e-06	162.95	0.00325975	113.449	0.0482229	52.6394	0.00294604	116.763
DN052_00425	_GSQVLLAPDAPGTPEQIPLELPR_	_GSQVLLAPDAPGTPEQIPLELPR_.2	GSQVLLAPDAPGTPEQIPLELPR	0.0014788	0.00606919	157.173	0.00373702	194.161	0.0111777	152.658	0.0014788	300.515	0.0495796	260.734	0.0182212	369.265
DN052_00425	_GDLGVEVPIGQIALIQK_	_GDLGVEVPIGQIALIQK_.2	GDLGVEVPIGQIALIQK	1.02628e-05	0.00237334	1091.85	1.02628e-05	850.367	0.00017516	911.643	0.00553054	366.812	0.00133241	352.289	0.00302412	449.094
DN052_00425	_GDTIFLNDGFIELR_	_GDTIFLNDGFIELR_.2	GDTIFLNDGFIELR	0.000568912	0.000568912	241.373	0.00402462	255.551	0.00471358	237.408	0.0231393	292.022	0.0350262	247.969	0.0700969	196.335
DN052_00425	_IVC[+57]TIGPASDAPK_	_IVC[+57]TIGPASDAPK_.2	IVCTIGPASDAPK	0.000483736	0.000483736	213.332	0.0025857	196.452	0.00379039	210.156	0.0489883	42.9572	0.0923903	119.772	0.0669624	44.7679
DN052_00425	_TAAEHLNPLFIVTPTETGTTAAR_	_TAAEHLNPLFIVTPTETGTTAAR_.3	TAAEHLNPLFIVTPTETGTTAAR	0.0023751	0.0023751	156.516	0.0100532	165.715	0.0084956	135.286	0.00759858	228.15	0.0181107	142.434	0.0145524	140.06
DN052_00425	_GVNLPGVTLEGGALTPADR_	_GVNLPGVTLEGGALTPADR_.2	GVNLPGVTLEGGALTPADR	1.0854e-09	0.000104099	583.243	1.0854e-09	580.699	6.87326e-07	448.926	0.0077269	890.097	0.00178484	930.691	0.0102897	857.801
DN052_00425	_GLILLTQGPSQGHPGGTNR_	_GLILLTQGPSQGHPGGTNR_.3	GLILLTQGPSQGHPGGTNR	1.99589e-05	0.00151169	221.898	1.99589e-05	247.075	0.00835955	196.17	0.0459386	82.8537	0.00373238	131.886	0.0389121	147.599
DN052_00435	_LFQPLFPR_	_LFQPLFPR_.2	LFQPLFPR	1.17271e-11	2.15343e-05	1610.36	3.32977e-07	1670.02	3.69849e-10	1524	1.17271e-11	1000.58	0.00089854	1098.22	3.7023e-08	1026.53
DN052_00435	_AMIQQWTQFIHQYPDLAGR_	_AMIQQWTQFIHQYPDLAGR_.3	AMIQQWTQFIHQYPDLAGR	1.1227e-18	4.89394e-05	378.656	1.1227e-18	667.639	3.12212e-11	432.336	0.000306201	537.656	4.25386e-05	833.346	2.2072e-06	649.416
DN052_00435	_QSLDEC[+57]GR_	_QSLDEC[+57]GR_.2	QSLDECGR	1.29453e-21	6.1019e-06	438.271	1.29453e-21	847.128	1.66801e-13	665.874	1.6295e-12	273.444	0.000291122	435.022	1.271e-14	363.052
DN052_00435	_DAAGEWLR_	_DAAGEWLR_.2	DAAGEWLR	2.01176e-15	0.000141734	567.758	2.01176e-15	506.56	6.89533e-12	504.828	0.000143963	345.047	9.00905e-06	317.786	2.26886e-09	268.525
DN052_00435	_AGNIFTTHTPVSAGFDR_	_AGNIFTTHTPVSAGFDR_.3	AGNIFTTHTPVSAGFDR	2.82387e-05	0.000428866	140.939	0.00117758	128.141	2.82387e-05	244.024	0.00201261	128.861	0.000195379	117.203	0.000957475	127.671
DN052_00435	_GITAELYGGGPETR_	_GITAELYGGGPETR_.2	GITAELYGGGPETR	0.000119298	0.000334366	71.2178	0.00229129	66.5911	0.000119298	83.356	0.00352695	82.4907	0.00716972	74.3531	0.00148436	90.0777
DN052_00435	_ATVEGIC[+57]K_	_ATVEGIC[+57]K_.2	ATVEGICK	6.61542e-07	0.00306806	44.7293	0.000109876	60.6147	0.0041315	86.653	0.00284887	59.3418	0.00637684	86.7538	6.61542e-07	36.1416
DN052_00435	_YPVQLLIAGK_	_YPVQLLIAGK_.2	YPVQLLIAGK	2.22988e-06	0.000125928	61.5233	0.000343885	54.9104	0.00108666	41.035	2.22988e-06	44.6821	0.000616534	37.3961	0.00171007	56.4451
DN052_00435	_DFIAELEAFVTEHR_	_DFIAELEAFVTEHR_.3	DFIAELEAFVTEHR	4.99764e-09	0.000409418	14.4538	1.05668e-07	11.0324	7.23487e-06	15.216	4.99764e-09	9.31581	0.00234182	23.3585	1.34283e-08	2.38474
DN052_00435	_QIELYPYNDPTQMPVTPVR_	_QIELYPYNDPTQMPVTPVR_.2	QIELYPYNDPTQMPVTPVR	8.99615e-12	0.000122556	577.969	0.00249297	630.891	8.99615e-12	506.444	4.48568e-06	416.311	0.0235355	381.307	0.00214336	345.295
DN052_00435	_QIELYPYNDPTQMPVTPVR_	_QIELYPYNDPTQMPVTPVR_.3	QIELYPYNDPTQMPVTPVR	1.08787e-14	0.0059705	269.208	0.00554535	177.511	1.08787e-14	295.415	0.000863806	302.595	0.00575049	277.188	0.0383504	249.323
DN052_00435	_TYPHPPFR_	_TYPHPPFR_.2	TYPHPPFR	0.000365607	0.000365607	704.661	0.000416395	883.704	0.002601	741.132	0.000441813	236.614	0.00262508	345.333	0.0110985	121.312
DN052_00435	_DIETDFR_	_DIETDFR_.2	DIETDFR	0.00048217	0.00524574	115.541	0.00048217	119.218	0.00353268	95.8706	0.000655345	135.704	0.004141	86.752	0.0144075	98.7727
DN052_00435	_EGC[+57]LVPLESTEILWYR_	_EGC[+57]LVPLESTEILWYR_.2	EGCLVPLESTEILWYR	3.01234e-06	0.000943436	2408.23	0.00078868	2348.3	3.01234e-06	2002.58	0.00033904	1146.72	0.00256548	1388.43	0.00156667	1145.86
DN052_00435	_GEALSGAINSHNYHC[+57]TVPAR_	_GEALSGAINSHNYHC[+57]TVPAR_.3	GEALSGAINSHNYHCTVPAR	3.44705e-11	1.03837e-05	86.7452	0.00151353	90.5124	3.44705e-11	88.209	0.000518337	62.9928	0.0268712	55.1774	0.00359697	41.1058
DN052_00435	_GEALSGAINSHNYHC[+57]TVPAR_	_GEALSGAINSHNYHC[+57]TVPAR_.4	GEALSGAINSHNYHCTVPAR	0.00199191	0.00435818	421.764	0.00199191	436.654	0.00665063	393.961	0.0043804	281.025	0.0338167	313.187	0.0151271	252.752
DN052_00435	_EPFNMAWLAIR_	_EPFNMAWLAIR_.2	EPFNMAWLAIR	2.3636e-08	0.000390893	44.4834	0.000872187	41.9521	0.000668308	68.0869	2.3636e-08	26.8591	0.0101244	26.7098	0.173517	43.895
DN052_00435	_DANGC[+57]PC[+57]GWVGK_	_DANGC[+57]PC[+57]GWVGK_.2	DANGCPCGWVGK	0.000135987	0.000417844	39.1862	0.00302758	25.8177	0.000135987	40.2743	0.0132946	76.4717	0.00551165	38.852	0.0435966	58.1833
DN052_00435	_LEMPFPGR_	_LEMPFPGR_.2	LEMPFPGR	4.09415e-06	0.000729038	1960.55	0.00615794	1712.68	4.09415e-06	2091.08	0.0472998	1260.14	0.072153	53.8119	0.135951	732.434
DN052_00435	_MLQEYVSTLYVPAAR_	_MLQEYVSTLYVPAAR_.2	MLQEYVSTLYVPAAR	1.13155e-06	0.0009527	579.249	1.83246e-05	888.586	0.00223816	720.232	1.13155e-06	644.829	0.0150591	853.471	0.00215008	865.701
DN052_00435	_TALDPNTLTIGFAR_	_TALDPNTLTIGFAR_.2	TALDPNTLTIGFAR	0.00408053	0.121951	157.186	0.008783	148.085	0.00408053	127.835	0.0176828	110.697	0.00692516	126.074	0.0141604	141.132
DN052_00440	_[+42]MNNQIPDLSTVVEAER_	_[+42]MNNQIPDLSTVVEAER_.2	MNNQIPDLSTVVEAER	0.000117764	0.00801118	158.853	0.00138933	198.146	0.000117764	175.168	0.000426253	249.784	0.0016063	206.339	0.00251188	259.849
DN052_00440	_NFTQSNVHAGHGR_	_NFTQSNVHAGHGR_.2	NFTQSNVHAGHGR	2.10272e-05	0.000213362	4.05835	0.00609843	1	2.10272e-05	9.51104	0.0500239	7.15164	0.0314555	4.68857	0.0317128	2.57217
DN052_00450	_DVVSC[+57]EFYGFDER_	_DVVSC[+57]EFYGFDER_.2	DVVSCEFYGFDER	1.91773e-20	0.000166189	950.231	1.91773e-20	1169.2	9.20038e-06	1191.49	9.68831e-12	659.093	4.28843e-06	967.004	6.41041e-10	717.302
DN052_00450	_ALFNDEVAVR_	_ALFNDEVAVR_.2	ALFNDEVAVR	2.29154e-24	5.22719e-09	901.932	1.61262e-17	843.135	2.29154e-24	835.93	0.00257313	466.529	4.01247e-06	609.113	8.63634e-11	569.46
DN052_00450	_TLMENHPDHADYYDVLR_	_TLMENHPDHADYYDVLR_.4	TLMENHPDHADYYDVLR	0.000187915	0.000270578	521.752	0.000240607	444.906	0.00031086	302.917	0.000187915	551.194	0.000745545	461.957	0.00337083	677.061
DN052_00465	_TGYFDELPDEER_	_TGYFDELPDEER_.2	TGYFDELPDEER	0.000102495	0.0019793	107.846	0.00274547	107.54	0.000102495	176.213	0.0265254	111.208	0.000623079	176.394	0.00619708	132.802
DN052_00465	_LFEAVGLTVSR_	_LFEAVGLTVSR_.2	LFEAVGLTVSR	0.000636097	0.00293014	67.7648	0.00162416	64.1186	0.000636097	76.8946	0.00165923	203.444	0.193261	88.1698	0.0197636	153.054
DN052_00470	_EMVLPVK_	_EMVLPVK_.2	EMVLPVK	1.6372e-11	1.06658e-05	6034.46	1.6372e-11	4132.69	4.90611e-06	5590.2	5.62826e-11	1929.47	0.00101277	1910.56	0.00166863	2805.23
DN052_00470	_GLKEEGIEAYTNC[+57]K_	_GLKEEGIEAYTNC[+57]K_.2	GLKEEGIEAYTNCK	9.78601e-38	1.70626e-17	3538.37	2.7206e-29	2598.82	9.78601e-38	3269.72	1.71764e-19	908.984	0.000545863	717.229	3.45662e-15	1084.13
DN052_00470	_GLKEEGIEAYTNC[+57]K_	_GLKEEGIEAYTNC[+57]K_.3	GLKEEGIEAYTNCK	1.40325e-05	0.000263542	566.95	0.00253125	420.259	0.000355329	512.55	1.40325e-05	309.811	0.00272238	220.183	9.38739e-05	250.547
DN052_00470	_FGMMIPAFK_	_FGMMIPAFK_.2	FGMMIPAFK	1.10808e-12	0.000375386	2482.13	7.78298e-08	2397.35	1.10808e-12	2375	1.12179e-09	923.745	0.000951383	886.091	0.000169247	1229.06
DN052_00470	_DKIPSFTFITSEPYIGHLGIQGVGDSK_	_DKIPSFTFITSEPYIGHLGIQGVGDSK_.4	DKIPSFTFITSEPYIGHLGIQGVGDSK	0.000156131	0.000456784	1534.8	0.000156131	1226.86	0.00035113	1567.02	0.000272317	494.961	0.00052115	422.193	0.00283499	438.701
DN052_00470	_KGEQTMGTWNAVC[+57]FADMGDR_	_KGEQTMGTWNAVC[+57]FADMGDR_.3	KGEQTMGTWNAVCFADMGDR	3.22508e-17	0.000309589	966.484	3.22508e-17	801.688	2.20757e-08	709.739	7.08997e-06	494.328	0.000172389	451.932	1.08885e-10	482.423
DN052_00470	_LAFENVPGSDPHEGPVQSIC[+57]TVDHAER_	_LAFENVPGSDPHEGPVQSIC[+57]TVDHAER_.4	LAFENVPGSDPHEGPVQSICTVDHAER	5.02064e-14	4.47971e-05	500.993	5.02064e-14	554.392	3.63609e-09	503.795	0.000272871	298.18	2.36896e-06	296.66	8.47633e-05	411.723
DN052_00470	_IPSFTFITSEPYIGHLGIQGVGDSK_	_IPSFTFITSEPYIGHLGIQGVGDSK_.3	IPSFTFITSEPYIGHLGIQGVGDSK	7.42507e-11	0.00148954	312.975	0.00286302	395.999	7.42507e-11	349.789	1.04819e-08	243.642	0.000592342	260.24	0.000192389	290.245
DN052_00470	_EEGIEAYTNC[+57]K_	_EEGIEAYTNC[+57]K_.2	EEGIEAYTNCK	1.11871e-19	4.8288e-07	170.319	7.94643e-17	130.698	4.5022e-10	153.062	0.00297236	156.3	4.623e-05	129.332	1.11871e-19	169.83
DN052_00470	_YANIFAAGIAIAIPPVETTPVPTGAPK_	_YANIFAAGIAIAIPPVETTPVPTGAPK_.3	YANIFAAGIAIAIPPVETTPVPTGAPK	0.00190851	0.00246346	1229.29	0.0101798	1292.41	0.00593691	1040.26	0.00190851	668.565	0.00255967	338.329	0.00815542	730.2
DN052_00470	_M[+16]GVSEPFYEK_	_M[+16]GVSEPFYEK_.2	MGVSEPFYEK	0.0032674	0.0032674	115.687	0.00344849	85.0532	0.00939432	115.44	0.00920633	65.5017	0.00384032	93.1934	0.195979	61.5626
DN052_00470	_AHVVILGAGTGGMPAAYEMK_	_AHVVILGAGTGGMPAAYEMK_.3	AHVVILGAGTGGMPAAYEMK	2.24686e-09	0.000487724	3497.17	2.24686e-09	3312.43	4.88242e-05	3187.61	0.000122962	1665.69	0.000470376	1342	2.917e-07	2059.47
DN052_00470	_AHVVILGAGTGGMPAAYEMK_	_AHVVILGAGTGGMPAAYEMK_.2	AHVVILGAGTGGMPAAYEMK	2.33119e-06	0.00590876	220.212	0.00325235	387.793	8.45196e-05	343.552	0.000204978	1063.3	0.000381947	580.967	2.33119e-06	425.895
DN052_00470	_AHVVILGAGTGGMPAAYEM[+16]K_	_AHVVILGAGTGGMPAAYEM[+16]K_.3	AHVVILGAGTGGMPAAYEMK	2.83721e-10	0.00331633	873.465	0.00317884	1160.55	2.83721e-10	989.225	0.0102482	950.493	0.00198236	816.18	6.38102e-05	1086.74
DN052_00470	_MYVTQVDEK_	_MYVTQVDEK_.2	MYVTQVDEK	1.61507e-22	6.02588e-07	4721.08	5.02064e-14	4670.96	5.97001e-07	4439.8	1.61507e-22	2095.23	0.0207817	2294.36	4.05269e-21	2701.34
DN052_00470	_M[+16]YVTQVDEK_	_M[+16]YVTQVDEK_.2	MYVTQVDEK	0.00282456	0.00361357	40.178	0.003287	43.3932	0.0391621	110.203	0.0040087	152.123	0.0578627	38.4034	0.00282456	100.835
DN052_00470	_ERDDIAFPIR_	_ERDDIAFPIR_.2	ERDDIAFPIR	1.22592e-23	3.37653e-12	1034.53	4.73026e-21	697.964	4.0506e-12	864.785	1.22592e-23	254.71	3.2599e-05	283.714	1.84951e-10	381.475
DN052_00470	_ERDDIAFPIR_	_ERDDIAFPIR_.3	ERDDIAFPIR	1.26969e-07	0.00727271	2394.72	0.0194058	1820.28	1.26969e-07	2327.82	0.080027	1038.77	0.0301519	721.139	0.00464446	1356.65
DN052_00470	_GVPAVAGVEGLC[+57]NPGGFVLVDEHQR_	_GVPAVAGVEGLC[+57]NPGGFVLVDEHQR_.3	GVPAVAGVEGLCNPGGFVLVDEHQR	7.52389e-21	3.3955e-11	2039.06	1.49609e-20	1887.95	4.77069e-16	1950.85	7.52389e-21	889.915	1.01431e-06	913.354	3.8933e-10	1025.47
DN052_00470	_DDIAFPIR_	_DDIAFPIR_.2	DDIAFPIR	0.0012738	0.0453969	287.503	0.00923533	1104.31	0.0013439	1167.15	0.0837271	678.068	0.0012738	552.193	0.101412	28.7213
DN052_00470	_TGYMIESMVSAAVHNIK_	_TGYMIESMVSAAVHNIK_.3	TGYMIESMVSAAVHNIK	3.64823e-16	0.000457719	244.697	0.00039565	188.184	3.64823e-16	205.774	0.000352577	161.701	0.000176231	98.0636	0.000272635	173.156
DN052_00470	_GEQTMGTWNAVC[+57]FADMGDR_	_GEQTMGTWNAVC[+57]FADMGDR_.2	GEQTMGTWNAVCFADMGDR	0.000701159	0.000701159	237.732	0.00647984	200.735	0.0295266	224.368	0.0871729	444.102	0.00955146	144.878	0.0494283	450.046
DN052_00470	_EALGSGHEVTLISANDYFQFVPSNPWVGVGWK_	_EALGSGHEVTLISANDYFQFVPSNPWVGVGWK_.3	EALGSGHEVTLISANDYFQFVPSNPWVGVGWK	1.44122e-08	6.58112e-06	155.112	0.00348068	188.724	1.44122e-08	152.465	0.0137851	177.638	0.0337066	144.573	0.000280266	181.092
DN052_00485	_EPQALLTAASK_	_EPQALLTAASK_.2	EPQALLTAASK	7.19905e-08	6.48577e-06	504.327	7.19905e-08	421.876	3.93867e-05	401.773	0.00180673	247.546	5.3274e-05	257.116	0.00308536	261.155
DN052_00485	_VPVGADQVAHLEISR_	_VPVGADQVAHLEISR_.3	VPVGADQVAHLEISR	7.58101e-06	0.00177054	123.43	0.000154536	106.087	0.00408301	141.796	7.58101e-06	170.778	0.00115426	198.694	0.00588301	94.776
DN052_00485	_EIIVSGMR_	_EIIVSGMR_.2	EIIVSGMR	2.3722e-05	0.0162078	44.2761	0.00247397	28.3503	2.3722e-05	45.5074	0.00480961	31.5844	0.0768883	146.71	0.003682	63.173
DN052_00485	_DADAATQVEK_	_DADAATQVEK_.2	DADAATQVEK	0.000117736	0.000456672	184.889	0.00433857	159.115	0.000117736	192.798	0.0517276	54.5054	0.0163283	212.67	0.0142538	7.37933
DN052_00495	_LLAQAAEVLR_	_LLAQAAEVLR_.2	LLAQAAEVLR	2.06962e-10	0.000348472	1023.06	4.79147e-07	944.837	2.74796e-05	988.623	2.32202e-09	1128.6	0.000274526	1417.5	2.06962e-10	1008.19
DN052_00495	_GGGLLVYPTDTC[+57]YALGC[+57]TVAAR_	_GGGLLVYPTDTC[+57]YALGC[+57]TVAAR_.2	GGGLLVYPTDTCYALGCTVAAR	0.00252188	0.00434189	215.251	0.00252188	307.942	0.00846123	250.83	0.0216821	243.445	0.0192	159.606	0.0152373	266.81
DN052_00495	_TMGNQVDMVLLSGPGGVR_	_TMGNQVDMVLLSGPGGVR_.2	TMGNQVDMVLLSGPGGVR	0.00189901	0.00189901	371.561	0.00253204	327.617	0.00572722	312.769	0.00506158	338.633	0.00445832	321.857	0.0141697	278.876
DN052_00500	_VAEAEQEDSYLAIK_	_VAEAEQEDSYLAIK_.2	VAEAEQEDSYLAIK	1.15626e-08	0.0816075	122.886	0.185697	105.063	0.101672	119.004	1.15626e-08	130.831	0.000786728	105.172	0.00177977	110.679
DN052_00510	_TLSGELATC[+57]K_	_TLSGELATC[+57]K_.2	TLSGELATCK	1.96896e-08	1.77361e-05	320.84	0.000957662	334.388	1.96896e-08	290.763	0.00180673	490.84	0.00377115	393.523	2.69764e-05	171.973
DN052_00510	_ASVVESLLR_	_ASVVESLLR_.2	ASVVESLLR	0.000382678	0.0459827	48.4797	0.0407289	106.119	0.000382678	157.686	0.0124841	155.904	0.00222504	205.987	0.00770992	123.23
DN052_00510	_HDHDIWQQAVALLSTPATTWIAER_	_HDHDIWQQAVALLSTPATTWIAER_.4	HDHDIWQQAVALLSTPATTWIAER	0.00244585	0.00847435	122.474	0.00244585	145.283	0.00251289	111.487	0.0199187	194.837	0.0711058	87.6532	0.0428679	156.696
DN052_00510	_QLLVAEGQNHPDVLQDDPR_	_QLLVAEGQNHPDVLQDDPR_.3	QLLVAEGQNHPDVLQDDPR	0.0017296	0.0323579	43.5484	0.0031473	67.7639	0.0017296	48.5138	0.0032011	62.5993	0.0269524	58.402	0.0297154	84.8587
DN052_00535	_MIVLDTNVVSEAMKPEPDAAVR_	_MIVLDTNVVSEAMKPEPDAAVR_.3	MIVLDTNVVSEAMKPEPDAAVR	0.000227624	0.00557428	136.078	0.000481156	172.482	0.00465276	181.997	0.00709551	259.858	0.000227624	138.448	0.00212579	213.222
DN052_00535	_ALTELLELFK_	_ALTELLELFK_.2	ALTELLELFK	4.08691e-08	0.00465756	50.2414	7.14509e-05	58.1554	0.000130042	49.6481	4.08691e-08	89.3076	0.000376392	71.0147	2.47552e-07	108.976
DN052_00550	_LQLVEPLR_	_LQLVEPLR_.2	LQLVEPLR	2.93477e-09	1.04272e-06	1219.42	2.93477e-09	1372.19	6.19695e-06	1332.63	6.80064e-05	581.621	0.000293062	768.327	9.9212e-07	1033.85
DN052_00550	_TYDETVALR_	_TYDETVALR_.2	TYDETVALR	1.61112e-16	5.48405e-07	956.034	6.78398e-11	827.564	1.67907e-07	934.367	8.1504e-09	407.401	0.000506178	520.56	1.61112e-16	586.864
DN052_00550	_IESMPDGFR_	_IESMPDGFR_.2	IESMPDGFR	1.14377e-14	4.39517e-05	685.217	1.16892e-09	631.464	0.000133315	730.337	1.06742e-12	668.525	1.05039e-05	601.782	1.14377e-14	673.071
DN052_00550	_HLEGADFLAQGTLYPDVIESISFK_	_HLEGADFLAQGTLYPDVIESISFK_.3	HLEGADFLAQGTLYPDVIESISFK	0.000397845	0.000397845	234.956	0.00112777	216.143	0.00169997	237.765	0.00547513	179.096	0.00709459	200.176	0.000711528	228.626
DN052_00550	_IINEVAGINR_	_IINEVAGINR_.2	IINEVAGINR	4.00814e-15	1.00964e-05	186.792	5.01149e-09	157.521	4.00814e-15	153.446	2.95555e-08	238.848	3.29553e-06	188.888	6.84605e-08	177.355
DN052_00550	_SVGVMGDAR_	_SVGVMGDAR_.2	SVGVMGDAR	0.000243647	0.00354698	38.0915	0.00625915	57.5734	0.00649791	70.8661	0.00805645	179.453	0.000845253	96.4199	0.000243647	96.3529
DN052_00550	_AVESADGMTADWAHIPYEVLGR_	_AVESADGMTADWAHIPYEVLGR_.3	AVESADGMTADWAHIPYEVLGR	1.71106e-06	0.0034979	870.857	1.71106e-06	829.613	1.99926e-05	904.921	0.00766929	2439.51	0.0437961	239.001	0.00397199	766.552
DN052_00550	_ILILDFGSQFTQLIAR_	_ILILDFGSQFTQLIAR_.2	ILILDFGSQFTQLIAR	4.09749e-05	4.09749e-05	214.837	0.00758364	186.598	0.00499355	169.647	0.140801	170.916	0.00100172	158.347	0.00363097	220.431
DN052_00550	_IVMEEIR_	_IVMEEIR_.2	IVMEEIR	3.82817e-07	0.000750537	324.658	5.91955e-06	303.75	3.82817e-07	393.35	0.00975218	243.037	0.104934	273.907	0.0106625	266.089
DN052_00550	_EAIGPFLPFGAAGAAEEVWMSHGDR_	_EAIGPFLPFGAAGAAEEVWMSHGDR_.3	EAIGPFLPFGAAGAAEEVWMSHGDR	0.000971954	0.0028199	829.776	0.00140831	1073.4	0.000971954	711.16	0.0338158	1088.4	0.0154145	2887.44	0.0271419	2617.16
DN052_00550	_VLASSANSPLAAIGDSAR_	_VLASSANSPLAAIGDSAR_.2	VLASSANSPLAAIGDSAR	9.30443e-07	0.00149619	163.621	0.0044191	157.541	9.30443e-07	166.425	0.00197739	160.574	2.02401e-05	187.39	9.25346e-05	185.444
DN052_00555	_LVPEGVEGR_	_LVPEGVEGR_.2	LVPEGVEGR	7.12152e-05	0.000181209	1854.82	7.12152e-05	1850.89	0.0035824	2243.25	0.00364786	2208.29	0.00273324	2412.36	0.00301016	2296.59
DN052_00555	_GPAGQVIHQLLGGLR_	_GPAGQVIHQLLGGLR_.3	GPAGQVIHQLLGGLR	2.26392e-19	0.000992672	350.231	0.000731863	432.73	2.56118e-06	465.194	2.26392e-19	440.932	0.00437383	232.98	3.29895e-12	517.889
DN052_00555	_EVLQVMAVHGISGVPVVDGER_	_EVLQVMAVHGISGVPVVDGER_.3	EVLQVMAVHGISGVPVVDGER	2.11528e-11	0.000248569	152.624	2.11528e-11	131.878	3.5427e-10	165.087	9.4546e-05	184.534	0.000467418	159.01	0.000186979	155.744
DN052_00555	_ESHVHDVNITK_	_ESHVHDVNITK_.2	ESHVHDVNITK	0.00013054	0.000473714	158.554	0.00243915	143.6	0.00013054	155.68	0.00542777	139.059	0.00289411	85.668	0.00200778	193.813
DN052_00555	_VGIGPGSIC[+57]TTR_	_VGIGPGSIC[+57]TTR_.2	VGIGPGSICTTR	8.95376e-11	0.00147487	102.757	6.61254e-05	95.4825	8.95376e-11	92.2554	0.00339378	203.095	0.000229387	71.1763	2.8457e-10	106.585
DN052_00555	_MDAPVSSVMTPR_	_MDAPVSSVMTPR_.2	MDAPVSSVMTPR	1.18296e-15	0.00052107	1458.95	1.18296e-15	1173.97	3.27364e-05	1201.44	5.22781e-08	1137.95	9.8384e-05	1264.64	0.000339129	1172.56
DN052_00555	_MDAPVSSVM[+16]TPR_	_MDAPVSSVM[+16]TPR_.2	MDAPVSSVMTPR	0.000982934	0.00830011	196.971	0.00440471	488.216	0.0107943	152.612	0.0289119	73.7563	0.00782929	83.7701	0.000982934	392.804
DN052_00555	_ALAAGAHAVMVGGLLAGTDEAPGEIELYQGR_	_ALAAGAHAVMVGGLLAGTDEAPGEIELYQGR_.3	ALAAGAHAVMVGGLLAGTDEAPGEIELYQGR	0.00106552	0.0076475	942.598	0.0143005	954.713	0.00495203	1150.08	0.00172116	879.053	0.0017887	909.24	0.00106552	892.951
DN052_00555	_VQALAEAGVDVIIVDTAHGHSQGVLDR_	_VQALAEAGVDVIIVDTAHGHSQGVLDR_.4	VQALAEAGVDVIIVDTAHGHSQGVLDR	0.000478355	0.0017762	337.641	0.00544779	375.733	0.0319755	289.635	0.000478355	538.748	0.00129581	539.175	0.00704316	410.879
DN052_00555	_NMSPDQQAALVR_	_NMSPDQQAALVR_.2	NMSPDQQAALVR	7.45155e-06	0.000304589	452.2	0.00102344	320.204	0.000159529	347.28	0.0152133	338.703	0.00463554	328.868	7.45155e-06	486.885
DN052_00555	_YFQDASPEAPK_	_YFQDASPEAPK_.2	YFQDASPEAPK	5.99372e-12	0.000378127	138.687	0.00208048	168.946	2.14018e-07	146.254	0.0105685	185.583	0.00085217	156.138	5.99372e-12	123.319
DN052_00555	_LVTVPEGTSLDVTK_	_LVTVPEGTSLDVTK_.2	LVTVPEGTSLDVTK	0.000559134	0.000559134	53.1795	0.00333124	58.117	0.00080308	66.6219	0.0114606	43.0904	0.000976854	82.9493	0.00107715	79.4861
DN052_00555	_GMGSLGAMQQGSADR_	_GMGSLGAMQQGSADR_.2	GMGSLGAMQQGSADR	7.17612e-26	1.9818e-08	1283.14	0.000532977	1145	7.17612e-26	1258.22	4.81308e-07	823.78	0.00405282	1078.16	2.43101e-12	1199.73
DN052_00555	_GMGSLGAM[+16]QQGSADR_	_GMGSLGAM[+16]QQGSADR_.2	GMGSLGAMQQGSADR	1.11149e-05	0.00614469	66.4771	0.00467612	87.3792	0.0145879	77.4224	1.11149e-05	155.508	0.00422719	114.887	0.0027171	134.552
DN052_00555	_GM[+16]GSLGAMQQGSADR_	_GM[+16]GSLGAMQQGSADR_.2	GMGSLGAMQQGSADR	0.00207086	0.00810916	41.3412	0.0245179	44.9534	0.00531815	35.4752	0.00315208	38.3881	0.0339868	33.7412	0.00207086	63.9656
DN052_00555	_GM[+16]GSLGAM[+16]QQGSADR_	_GM[+16]GSLGAM[+16]QQGSADR_.2	GMGSLGAMQQGSADR	0.00150052	0.107517	9.50184	0.148004	16.6066	0.165452	7.74796	0.00150052	40.5192	0.00796184	27.9509	0.00987966	33.5825
DN052_00555	_LLVGAAVGVGDGTDAR_	_LLVGAAVGVGDGTDAR_.2	LLVGAAVGVGDGTDAR	8.39031e-06	0.00643893	1011.15	0.0180653	329.142	8.39031e-06	417.137	0.0138248	794.323	0.00154453	1009.84	0.000428953	1200.22
DN052_00555	_ATEHPLAC[+57]R_	_ATEHPLAC[+57]R_.2	ATEHPLACR	0.000194844	0.0157126	479.095	0.102694	283.754	0.000194844	352.542	0.00461636	204.812	0.00659526	189.627	0.00743792	724.069
DN052_00555	_SSMGYLGAEDLSALR_	_SSMGYLGAEDLSALR_.2	SSMGYLGAEDLSALR	0.00130603	0.0213407	3215.83	0.00130603	4281.12	0.00461407	4223.4	0.0406663	8933.89	0.0130187	8273.13	0.00296103	7643.77
DN052_00555	_MQLIGEALTFDDVLLVPAHSAVLPR_	_MQLIGEALTFDDVLLVPAHSAVLPR_.3	MQLIGEALTFDDVLLVPAHSAVLPR	3.73739e-06	0.0030479	107.358	0.00259976	117.7	3.73739e-06	95.1272	0.000955228	140.581	0.00378047	174.485	0.00147425	125.886
DN052_00565	_AAFDFLNLR_	_AAFDFLNLR_.2	AAFDFLNLR	8.32227e-18	1.12119e-06	542.265	4.43443e-15	443.476	8.32227e-18	470.363	0.00332574	99.5667	0.000182408	244.514	2.54968e-06	249.111
DN052_00565	_LQISDSALQVLNGLHR_	_LQISDSALQVLNGLHR_.3	LQISDSALQVLNGLHR	5.13634e-05	0.000138578	48.1941	5.13634e-05	54.8373	0.000586073	34.5582	0.000373466	32.5245	0.00134672	31.538	0.00278105	48.9825
DN052_00565	_LFLTGNAQTSFEHLR_	_LFLTGNAQTSFEHLR_.3	LFLTGNAQTSFEHLR	0.000214825	0.000255241	216.711	0.00298065	177.408	0.000214825	214.376	0.10986	1599.97	0.00869831	217.657	0.0034968	325.821
DN052_00565	_QLLEQQGKPETVALQQAASGVLQEC[+57]AGR_	_QLLEQQGKPETVALQQAASGVLQEC[+57]AGR_.3	QLLEQQGKPETVALQQAASGVLQECAGR	7.66424e-10	0.000693702	234.39	5.94688e-07	238.467	7.66424e-10	207.867	0.0178273	306.908	0.00808915	181.409	0.00247781	246.252
DN052_00565	_DFDVATDAHPEQVR_	_DFDVATDAHPEQVR_.3	DFDVATDAHPEQVR	0.00115869	0.00227546	1775.31	0.00115869	1582.12	0.0077343	1670.05	0.0438112	509.499	0.00495523	924.142	0.00992743	907.485
DN052_00565	_LGFTLDAAAQAPIAAC[+57]R_	_LGFTLDAAAQAPIAAC[+57]R_.2	LGFTLDAAAQAPIAACR	0.00238579	0.00420017	322.38	0.00936803	364.499	0.00238579	321.277	0.0800632	697.354	0.00515692	126.876	0.0434651	168.029
DN052_00565	_ILLQGALQGTDAR_	_ILLQGALQGTDAR_.2	ILLQGALQGTDAR	0.00224127	0.00224127	123.809	0.0165389	132.137	0.00331817	135.362	0.00533473	181.839	0.0215601	140.948	0.00718189	179.711
DN052_00565	_LEETGQEPALGPLPATSR_	_LEETGQEPALGPLPATSR_.2	LEETGQEPALGPLPATSR	8.22444e-10	0.000465962	454.113	6.22719e-05	492.272	1.21064e-08	408.603	0.00250736	240.617	0.000267078	261.822	8.22444e-10	304.2
DN052_00565	_SILDFSTGMEDLQAGR_	_SILDFSTGMEDLQAGR_.2	SILDFSTGMEDLQAGR	2.31884e-09	0.0014962	209.849	2.31884e-09	279.813	1.36056e-06	180.889	0.00418269	272.477	0.000868249	305.181	0.000180308	254.65
DN052_00565	_VIGDPEQR_	_VIGDPEQR_.2	VIGDPEQR	0.000555638	0.000555638	61.8542	0.00629484	136.363	0.00334495	112.007	0.0111197	53.3118	0.0214507	51.6889	0.0261487	63.642
DN052_00570	_YVLELEDLAGVFEK_	_YVLELEDLAGVFEK_.2	YVLELEDLAGVFEK	0.000507277	0.000507277	70.288	0.00769365	63.1318	0.00885911	113.986	0.0733801	168.073	0.0576736	162.319	0.0387491	98.1926
DN052_00585	_GAGDC[+57]LVFADLPFGSYEK_	_GAGDC[+57]LVFADLPFGSYEK_.2	GAGDCLVFADLPFGSYEK	2.20657e-08	0.0015609	349.949	0.00174204	315.14	6.99434e-05	296.712	1.43451e-07	206.778	0.000510955	314.181	2.20657e-08	277.513
DN052_00585	_FLVLEAVPDALAANITR_	_FLVLEAVPDALAANITR_.2	FLVLEAVPDALAANITR	0.000187149	0.012238	633.295	0.00521363	640.654	0.000187149	689.442	0.002369	439.336	0.00416322	530.982	0.00261866	446.915
DN052_00585	_FLVLEAVPDALAANITR_	_FLVLEAVPDALAANITR_.3	FLVLEAVPDALAANITR	8.89439e-07	0.00941624	138.7	0.00151993	129.073	0.00391484	108.592	0.0185608	65.6544	0.000562166	96.0096	8.89439e-07	93.6278
DN052_00585	_AVVTAYDYPFAR_	_AVVTAYDYPFAR_.2	AVVTAYDYPFAR	0.00228392	0.00228392	432.717	0.00437736	392.697	0.0164379	426.293	0.00518027	287.073	0.0114412	316.06	0.00325936	393.503
DN052_00585	_DALAEYVR_	_DALAEYVR_.2	DALAEYVR	0.00161704	0.00388384	47.7126	0.0215299	58.3504	0.00391314	53.1957	0.0345547	74.9282	0.00161704	37.4269	0.00290285	38.0685
DN052_00585	_LQADAGALAEAGAR_	_LQADAGALAEAGAR_.2	LQADAGALAEAGAR	4.40396e-08	6.25466e-05	1357.77	4.40396e-08	1298.42	0.00011649	967.824	0.102279	1469.66	0.0250541	210.113	0.0199382	161.279
DN052_00585	_DIAIPTIGIGAGPDTDAQVLVIHDLLGLGTESPPFAR_	_DIAIPTIGIGAGPDTDAQVLVIHDLLGLGTESPPFAR_.4	DIAIPTIGIGAGPDTDAQVLVIHDLLGLGTESPPFAR	0.00491167	0.0132015	20.0503	0.00491167	14.1605	0.00774201	21.4185	0.00648971	18.6718	0.0903973	12.9976	0.0858147	10.5694
DN052_00590	_LHEAGC[+57]QTVFTPDDGLMYPR_	_LHEAGC[+57]QTVFTPDDGLMYPR_.3	LHEAGCQTVFTPDDGLMYPR	8.56404e-08	0.00129848	273.291	8.56404e-08	307.806	4.56571e-05	247.203	0.00344587	206.28	0.000229387	226.261	0.0045527	205.635
DN052_00590	_STNDAAVSDLAATGWER_	_STNDAAVSDLAATGWER_.2	STNDAAVSDLAATGWER	4.98957e-10	0.000797389	176.547	0.00311412	226.666	0.00463651	225.433	0.014682	544.319	0.000918312	314.779	4.98957e-10	234.813
DN052_00590	_AGFLPEYLELR_	_AGFLPEYLELR_.2	AGFLPEYLELR	0.00100101	0.00521615	243.702	0.00100101	213.137	0.00627508	228.883	0.0159114	136.806	0.00386375	146.715	0.00248592	124.493
DN052_00590	_QVAPLLAETLFDLAR_	_QVAPLLAETLFDLAR_.2	QVAPLLAETLFDLAR	0.000561905	0.00144212	51.4564	0.000561905	35.9314	0.000748156	57.2871	0.00585068	28.6328	0.00306038	55.8273	0.020538	39.6294
DN052_00595	_ELGLSIIPR_	_ELGLSIIPR_.2	ELGLSIIPR	1.95296e-14	1.95296e-14	947.172	0.0022298	969.747	3.69024e-07	853.228	2.97517e-13	847.468	0.00150946	715.742	1.08401e-12	754.496
DN052_00595	_LASLSALEEYVSGDLAEVR_	_LASLSALEEYVSGDLAEVR_.2	LASLSALEEYVSGDLAEVR	3.73463e-05	0.000368188	529.621	3.73463e-05	568.216	0.000151026	539.493	0.00307074	518.383	0.000796193	581.31	0.00210953	503.431
DN052_00595	_GGGTGYTGGAVPLR_	_GGGTGYTGGAVPLR_.2	GGGTGYTGGAVPLR	2.39678e-05	0.000378482	267.737	0.000137947	243.982	0.000127407	191.361	0.000195352	184.798	0.00811195	207.758	2.39678e-05	175.524
DN052_00595	_GDTLASLLLR_	_GDTLASLLLR_.2	GDTLASLLLR	0.00042934	0.00042934	136.673	0.00240727	131.219	0.00686215	142.538	0.000753295	93.9297	0.00125049	129.879	0.00304175	102.906
DN052_00595	_ILGPQWQQGFIDAAHQGGIER_	_ILGPQWQQGFIDAAHQGGIER_.3	ILGPQWQQGFIDAAHQGGIER	3.48925e-24	3.19847e-05	278.987	3.48925e-24	300.025	4.36224e-06	393.224	0.0191063	336.209	0.00199409	268.719	1.07665e-12	230.66
DN052_00595	_FAADGHTALGEPETLILPGASFR_	_FAADGHTALGEPETLILPGASFR_.3	FAADGHTALGEPETLILPGASFR	0.000830219	0.0016881	111.262	0.00119575	119.916	0.000830219	74.2978	0.00542806	122.342	0.000847798	126.824	0.0104207	127.954
DN052_00595	_LEQISAVEK_	_LEQISAVEK_.2	LEQISAVEK	0.000751881	0.0135707	12.1473	0.00325166	61.9412	0.00207843	27.8539	0.000751881	56.6939	0.00943599	86.1453	0.00237172	65.3951
DN052_00595	_MLLLADIASDDPGAAGAAAAAVVR_	_MLLLADIASDDPGAAGAAAAAVVR_.3	MLLLADIASDDPGAAGAAAAAVVR	0.000743727	0.016682	107.68	0.000852308	142.422	0.00110549	88.5672	0.00194927	115.053	0.000796193	97.4112	0.000743727	139.551
DN052_00595	_VELPFVVLYPVDEQEVQR_	_VELPFVVLYPVDEQEVQR_.3	VELPFVVLYPVDEQEVQR	0.000107593	0.000107593	51.2768	0.00673534	58.2221	0.00117226	44.2599	0.0269248	69.9556	0.000768494	34.0919	0.00483103	48.6843
DN052_00595	_VELPFVVLYPVDEQEVQR_	_VELPFVVLYPVDEQEVQR_.2	VELPFVVLYPVDEQEVQR	0.00159561	0.00159561	100.77	0.00196349	116.275	0.0027823	96.2216	0.0158573	138.801	0.0163079	370.638	0.00361486	113.065
DN052_00595	_VAEDSDAVFYFPGC[+57]GSER_	_VAEDSDAVFYFPGC[+57]GSER_.2	VAEDSDAVFYFPGCGSER	0.00160978	0.00160978	86.6973	0.00275702	117.747	0.0213127	105.398	0.0197582	164.494	0.0085317	105.823	0.00942186	118.952
DN052_00595	_INIEQSINNK_	_INIEQSINNK_.2	INIEQSINNK	0.000229897	0.000229897	49.2397	0.000924668	72.0195	0.000745724	95.6287	0.0221719	468.803	0.0016834	52.2018	0.036075	349.213
DN052_00595	_LAMLYLNTTEPR_	_LAMLYLNTTEPR_.2	LAMLYLNTTEPR	0.0002474	0.0002474	554.387	0.00398878	693.885	0.0625171	633.488	0.0108751	495.258	0.00481459	454.162	0.0514277	531.565
DN052_00595	_MVTPDGNWLEVER_	_MVTPDGNWLEVER_.2	MVTPDGNWLEVER	0.00377379	0.0126079	232.955	0.00377379	204.776	0.00777219	269.316	0.0189416	621.139	0.00688147	460.774	0.0156355	478.003
DN052_00595	_DYEDSSEDQAIVDAK_	_DYEDSSEDQAIVDAK_.2	DYEDSSEDQAIVDAK	0.00524057	0.00758828	104.996	0.00524057	113.937	0.0814647	33.4313	0.210161	71.581	0.00580179	93.9118	0.140265	32.4992
DN052_00595	_EGILQLTGGAR_	_EGILQLTGGAR_.2	EGILQLTGGAR	0.00307693	0.00735744	85.6245	0.00307693	60.6194	0.00582426	56.6932	0.0190637	257.428	0.0557906	19.7997	0.076306	129.611
DN052_00595	_AQVDPDDLFNPGK_	_AQVDPDDLFNPGK_.2	AQVDPDDLFNPGK	0.00220922	0.00588323	46.7165	0.00505681	20.1158	0.0453089	91.4298	0.00220922	119.07	0.0120761	44.6427	0.0778462	269.906
DN052_00610	_ALIFDTETTGR_	_ALIFDTETTGR_.2	ALIFDTETTGR	1.38717e-08	0.0070688	49.0152	1.38717e-08	60.7144	0.00309649	98.108	0.0029451	59.3916	1.95433e-05	65.4853	0.000969187	107.574
DN052_00610	_VEPELIEAAWLAVSDLR_	_VEPELIEAAWLAVSDLR_.3	VEPELIEAAWLAVSDLR	0.00227414	0.00504009	1.29444	0.00227414	6.95885	0.00985513	1.67077	0.00908464	3.94635	0.00260228	8.62648	0.00313364	1.22467
DN052_00630	_AFDEFNALTAEIEHIER_	_AFDEFNALTAEIEHIER_.3	AFDEFNALTAEIEHIER	4.82534e-11	0.000244359	67.3496	0.00109835	51.3532	2.47524e-09	71.2857	4.82534e-11	78.9697	9.09333e-05	105.764	0.000249761	112.648
DN052_00630	_NDAATGESVLEQMK_	_NDAATGESVLEQMK_.2	NDAATGESVLEQMK	7.59651e-07	0.00407827	118.506	0.00224757	145.347	0.000559579	186.921	0.004411	242.425	0.00107536	351.101	7.59651e-07	92.3887
DN052_00630	_LALKDEIYQIASA_	_LALKDEIYQIASA_.2	LALKDEIYQIASA	0.00225451	0.0129777	1686.82	0.0117624	2341.86	0.00543285	2579.2	0.00225451	953.736	0.00642341	1432.65	0.016909	384.377
DN052_00635	_IITPGTIIDGALLDGGQEPLLLALC[+57]PEGTR_	_IITPGTIIDGALLDGGQEPLLLALC[+57]PEGTR_.3	IITPGTIIDGALLDGGQEPLLLALCPEGTR	0.00185252	0.00460579	669.589	0.00185252	590.266	0.00235047	531.201	0.0394497	233.989	0.0311153	311.386	0.0042056	261.103
DN052_00650	_ALDWADSEAR_	_ALDWADSEAR_.2	ALDWADSEAR	0.000200256	0.000343207	91.0579	0.00316365	70.0687	0.00118787	102.796	0.00238666	119.241	0.000625407	92.0181	0.000200256	93.2368
DN052_00650	_VTTPLGVMLLVSDAQNTLR_	_VTTPLGVMLLVSDAQNTLR_.3	VTTPLGVMLLVSDAQNTLR	6.27684e-05	0.00580818	17.2491	0.00416602	34.3381	0.000358001	45.4647	6.27684e-05	76.0362	0.000552035	56.1062	0.00343902	38.1412
DN052_00650	_LLYGSDGVTLTSGTAPQPVR_	_LLYGSDGVTLTSGTAPQPVR_.2	LLYGSDGVTLTSGTAPQPVR	0.00107688	0.00410686	424.964	0.0148363	613.751	0.00667564	470.042	0.00107688	512.298	0.00178484	417.644	0.00299987	361.094
DN052_00655	_FNVWPWLER_	_FNVWPWLER_.2	FNVWPWLER	4.91084e-11	0.002763	530.776	4.91084e-11	442.002	3.02988e-07	519.275	0.00408841	1382.52	1.33011e-05	518.424	4.86726e-05	564.646
DN052_00655	_LIPNADGTTC[+57]DQR_	_LIPNADGTTC[+57]DQR_.2	LIPNADGTTCDQR	0.000177748	0.000177748	448.529	0.00262278	395.304	0.00134218	476.381	0.00247131	174.357	0.00889299	197.942	0.0135632	73.7825
DN052_00655	_LLMDLLDAPSAEGLQAFIDR_	_LLMDLLDAPSAEGLQAFIDR_.2	LLMDLLDAPSAEGLQAFIDR	0.000516219	0.00178302	272.022	0.000516219	274.034	0.00071555	319.111	0.0015226	312.929	0.00995693	283.485	0.00181769	331.915
DN052_00655	_QSILDFLAVHK_	_QSILDFLAVHK_.3	QSILDFLAVHK	0.000533474	0.000877242	118.072	0.00353641	61.0413	0.000533474	73.636	0.03783	30.8547	0.0151381	38.2508	0.00196217	34.1463
DN052_00655	_YLHDDIDALLFGEEPAADR_	_YLHDDIDALLFGEEPAADR_.3	YLHDDIDALLFGEEPAADR	1.06082e-05	0.00539592	224.279	0.00340375	297.427	1.06082e-05	229.064	0.0975205	597.295	0.0269765	131.904	0.0322216	523.473
DN052_00655	_YLFNLQR_	_YLFNLQR_.2	YLFNLQR	7.18037e-09	0.000984829	232.712	0.00291952	155.563	7.18037e-09	238.343	0.162247	123.692	0.0428878	52.0577	0.0234239	86.57
DN052_00655	_RPDLIIGNYSDGNLVATILSAR_	_RPDLIIGNYSDGNLVATILSAR_.3	RPDLIIGNYSDGNLVATILSAR	0.00129034	0.0276033	140.03	0.00129034	162.719	0.0090064	129.575	0.0461955	124.687	0.0094736	154.066	0.0104125	223.458
DN052_00660	_SSPLLPGLR_	_SSPLLPGLR_.2	SSPLLPGLR	3.73025e-06	2.17808e-05	715.133	0.00194016	701.249	3.73025e-06	661.924	0.00882862	184.268	0.000867437	284.461	0.00137791	361.116
DN052_00660	_YLAEVER_	_YLAEVER_.2	YLAEVER	1.68438e-05	0.0038034	177.979	0.00114438	146.405	0.0134264	151.106	0.000710713	169.81	0.00046532	159.136	1.68438e-05	210.548
DN052_00660	_VIQSILHTVDDYDLYGR_	_VIQSILHTVDDYDLYGR_.3	VIQSILHTVDDYDLYGR	5.04785e-06	0.000232707	205.238	5.04785e-06	237.342	0.00045639	196.48	0.0461526	86.5413	0.0258548	113.798	0.00182787	140.474
DN052_00660	_SEDC[+57]IPDVIHSHYADAGYVGVR_	_SEDC[+57]IPDVIHSHYADAGYVGVR_.4	SEDCIPDVIHSHYADAGYVGVR	0.00312793	0.00312793	175.421	0.00422562	149	0.0580895	53.9377	0.123287	84.721	0.0353455	200.679	0.00962012	120.548
DN052_00675	_FLANFGHPELLGGGLLR_	_FLANFGHPELLGGGLLR_.3	FLANFGHPELLGGGLLR	5.04684e-14	1.09025e-05	340.013	0.00242133	254.599	5.04684e-14	299.164	1.6331e-05	175.484	0.00123362	208.576	2.0817e-07	137.079
DN052_00675	_SYDWTVEIGSHMR_	_SYDWTVEIGSHMR_.3	SYDWTVEIGSHMR	5.40135e-08	5.40135e-08	271.431	4.04972e-07	241.866	0.00616288	276.119	0.0103387	217.516	0.00328433	164.797	0.00341501	250.068
DN052_00675	_NPGTIMGEK_	_NPGTIMGEK_.2	NPGTIMGEK	3.95509e-09	0.00536935	407.291	3.95509e-09	434.147	0.00259298	1565.76	0.0150073	956.858	0.00210021	1196.64	0.0105404	1191.59
DN052_00690	_GGAVSEVEVETSAGIITSVITTR_	_GGAVSEVEVETSAGIITSVITTR_.3	GGAVSEVEVETSAGIITSVITTR	0.000102681	0.000239691	3416.72	0.000102681	3961.7	0.00124422	2299.29	0.000168038	6014.93	0.00070785	7094.78	0.000451076	1008.1
DN052_00690	_GGAVSEVEVETSAGIITSVITTR_	_GGAVSEVEVETSAGIITSVITTR_.2	GGAVSEVEVETSAGIITSVITTR	1.53118e-06	0.000256419	470.937	0.000446708	1826.64	1.53118e-06	1334.92	0.00211771	1919.45	0.000433212	2317.3	0.000125304	2744.47
DN052_00690	_ASEVSIEKP_	_ASEVSIEKP_.2	ASEVSIEKP	3.89772e-21	1.37685e-07	588.491	3.89772e-21	640.225	3.2176e-15	619.063	1.4122e-15	1086.49	0.000262166	851.298	1.65314e-18	945.303
DN052_00690	_VGDEVFAAIK_	_VGDEVFAAIK_.2	VGDEVFAAIK	3.46091e-10	2.3349e-06	370.077	0.000139928	430.191	3.12231e-06	477.266	1.29455e-08	1191.76	1.01513e-05	745.481	3.46091e-10	689.05
DN052_00695	_TDHTLTDALALAQAGVAGIQFDK_	_TDHTLTDALALAQAGVAGIQFDK_.3	TDHTLTDALALAQAGVAGIQFDK	5.06772e-10	0.000363531	257.232	5.06772e-10	223.145	0.00222918	264.309	0.000195492	229.453	0.00170787	245.903	0.00185417	233.87
DN052_00695	_QDISVAGTELAVK_	_QDISVAGTELAVK_.2	QDISVAGTELAVK	4.86722e-09	0.00324697	624.694	0.000852308	442.435	0.00701435	504.326	0.0137052	705.222	0.00188086	689.547	4.86722e-09	732.8
DN052_00695	_MFFSPQEIAALIQEDQPFLDLTTR_	_MFFSPQEIAALIQEDQPFLDLTTR_.3	MFFSPQEIAALIQEDQPFLDLTTR	0.000548208	0.000548208	130.896	0.00277521	69.0312	0.00233345	82.0865	0.00372557	108.482	0.124615	38.6373	0.00313364	99.7435
DN052_00710	_TVEMPVGASLAAAVIAAGEPMVLK_	_TVEMPVGASLAAAVIAAGEPMVLK_.2	TVEMPVGASLAAAVIAAGEPMVLK	3.55687e-06	0.00676893	174.611	0.00803177	220.16	0.00342704	175.652	3.55687e-06	291.878	0.000119379	237.996	0.00661024	284.069
DN052_00710	_TVEMPVGASLAAAVIAAGEPMVLK_	_TVEMPVGASLAAAVIAAGEPMVLK_.3	TVEMPVGASLAAAVIAAGEPMVLK	1.27711e-06	0.0138733	153.137	0.000607058	183.166	3.8445e-06	175.364	2.86788e-05	211.259	0.00166348	214.533	1.27711e-06	175.342
DN052_00710	_GEC[+57]DSC[+57]HIFVQEGR_	_GEC[+57]DSC[+57]HIFVQEGR_.3	GECDSCHIFVQEGR	5.51292e-08	0.000124649	234.067	6.36277e-05	241.709	5.51292e-08	242.023	0.0058281	294.586	0.000716087	284.791	0.00458131	271.12
DN052_00775	_GAFTGATQER_	_GAFTGATQER_.2	GAFTGATQER	0.00125201	0.00125201	37.3515	0.00851675	25.3349	0.0229193	42.5428	0.00412495	77.5757	0.00252578	45.3183	0.0123112	34.4414
DN052_00915	_VPWYEILK_	_VPWYEILK_.2	VPWYEILK	1.97794e-11	0.0198743	17.6621	0.0109309	7.1469	0.0190298	5.25146	1.97794e-11	36.3701	0.000127405	15.0249	5.59839e-11	28.3448
DN052_00925	_ALLLTEEGSALATR_	_ALLLTEEGSALATR_.2	ALLLTEEGSALATR	5.80114e-06	0.000146602	416.183	0.00223594	439.483	5.80114e-06	363.415	0.0112596	401.706	0.0417649	529.193	0.00328235	411.825
DN052_00925	_LQEAFPELENITLHYEPPFKPFK_	_LQEAFPELENITLHYEPPFKPFK_.4	LQEAFPELENITLHYEPPFKPFK	0.00374834	0.044944	218.302	0.00374834	130.096	0.00711384	179.509	0.00973075	160.863	0.00375223	192.46	0.0533645	164.444
DN052_00940	_LEDLMEER_	_LEDLMEER_.2	LEDLMEER	2.46831e-22	4.47381e-06	36.2924	2.71511e-06	48.8583	0.00125004	49.4213	2.46831e-22	76.2124	0.000692308	44.7782	1.39106e-10	41.5318
DN052_00940	_AAEQGFVQTDTAVNYAR_	_AAEQGFVQTDTAVNYAR_.2	AAEQGFVQTDTAVNYAR	0.00256026	0.0776575	110.048	0.0809008	117.064	0.00256026	146.596	0.00809493	191.289	0.0921275	204.527	0.00275505	115.606
DN052_01040	_NNSVLPYPPGTTDLQPEVELVVALHK_	_NNSVLPYPPGTTDLQPEVELVVALHK_.3	NNSVLPYPPGTTDLQPEVELVVALHK	5.14383e-05	0.000361722	217.913	5.31507e-05	211.196	5.14383e-05	257.769	0.000258506	194.976	0.00268301	229.216	0.00856051	150.724
DN052_01040	_EMGSAPDTEPFFFMK_	_EMGSAPDTEPFFFMK_.2	EMGSAPDTEPFFFMK	0.000180979	0.00523604	152.277	0.0025604	151.193	0.00585585	152.07	0.00172902	194.682	0.00232885	149.422	0.000180979	138.312
DN052_01050	_FPQILGDR_	_FPQILGDR_.2	FPQILGDR	9.49785e-05	0.000144029	83.9869	0.00148587	71.3599	0.00044279	82.0052	0.00973075	34.5647	9.49785e-05	46.3687	0.00273737	32.2663
DN052_01050	_FGLSTADILELVHR_	_FGLSTADILELVHR_.3	FGLSTADILELVHR	1.27734e-12	9.43795e-05	21.3896	1.27734e-12	26.2063	0.000204432	22.8268	0.000208213	21.0924	0.00362104	8.51883	1.63234e-06	20.7111
DN052_01050	_LEDITC[+57]DSDGR_	_LEDITC[+57]DSDGR_.2	LEDITCDSDGR	3.02932e-07	0.000151961	108.248	3.02932e-07	97.4478	5.37014e-06	81.3872	0.07621	577.624	0.0978635	44.7342	0.0312687	154.352
DN052_01050	_DILDELDEK_	_DILDELDEK_.2	DILDELDEK	0.00469277	0.0146811	7.44525	0.00476309	6.74566	0.00469277	15.9527	0.0555878	21.1769	0.00522909	19.0075	0.176199	10.4591
DN052_01055	_YLDEMLTDTADLDR_	_YLDEMLTDTADLDR_.2	YLDEMLTDTADLDR	9.43955e-21	2.61889e-06	3792.41	1.08611e-18	3987	5.97391e-16	3820.44	9.43955e-21	1347.26	0.000553585	1822.97	6.29835e-10	2295.01
DN052_01055	_FVIIDEAQNLTSK_	_FVIIDEAQNLTSK_.2	FVIIDEAQNLTSK	2.37848e-16	0.000143852	2076.63	2.37848e-16	2035.7	4.97346e-12	1930.73	0.00362964	1216.11	0.000973466	1262.27	0.00479615	1320.21
DN052_01055	_ALDDVDLLYTGAETLSADFWDLHSR_	_ALDDVDLLYTGAETLSADFWDLHSR_.3	ALDDVDLLYTGAETLSADFWDLHSR	0.000465466	0.00209233	2064.56	0.00224086	1771.8	0.00129228	1541.41	0.000490514	654.292	0.000465466	931.757	0.00365645	1020.68
DN052_01055	_VEDYQNDR_	_VEDYQNDR_.2	VEDYQNDR	8.94756e-14	0.000108499	160.997	3.80695e-11	663.178	8.94756e-14	287.654	1.13988e-09	348.05	1.22959e-05	520.375	3.71457e-11	174.124
DN052_01055	_LYILDTNVLMHDPSALFR_	_LYILDTNVLMHDPSALFR_.3	LYILDTNVLMHDPSALFR	0.000133944	0.00039271	42.5718	0.00126862	77.121	0.000133944	67.7258	0.000273496	48.5953	0.00289993	45.6376	0.00280359	44.2654
DN052_01055	_LYFQTAAHQQALPEDLAGGK_	_LYFQTAAHQQALPEDLAGGK_.3	LYFQTAAHQQALPEDLAGGK	0.000234513	0.000234513	1011.17	0.00243295	1482.9	0.000267653	1264.96	0.00775632	475.051	0.0112796	887.963	0.00913108	613.396
DN052_01055	_DLDAWQESGR_	_DLDAWQESGR_.2	DLDAWQESGR	0.00140601	0.00250982	1111.74	0.00554535	1079.12	0.00140601	1191.78	0.00143729	430.816	0.00279109	576.402	0.0106321	614.943
DN052_01055	_WHSNQFIAINVEEGAPEDFAAIVR_	_WHSNQFIAINVEEGAPEDFAAIVR_.3	WHSNQFIAINVEEGAPEDFAAIVR	3.53989e-07	0.000692154	379.517	8.86261e-06	361.933	3.53989e-07	384.034	0.00417476	271.538	0.00442306	236.626	0.0192557	308.684
DN052_01055	_EVAAPHEVK_	_EVAAPHEVK_.2	EVAAPHEVK	0.000451444	0.000451444	70.51	0.00319758	142.027	0.0015025	266.985	0.0851395	42.2108	0.000951489	106.108	0.00219005	196.14
DN052_01055	_GSDEGGSWGR_	_GSDEGGSWGR_.2	GSDEGGSWGR	4.43374e-07	0.00016271	165.359	0.000611473	182.989	4.43374e-07	135.358	0.0270273	131.9	0.00190853	77.7307	0.00649647	125.11
DN052_01055	_EVRPEHAIIER_	_EVRPEHAIIER_.3	EVRPEHAIIER	6.89725e-06	1.29052e-05	35.9892	0.00209985	20.8995	0.000143643	42.6347	0.133907	17.1115	0.00135838	20.1927	6.89725e-06	29.7045
DN052_01055	_ADHEILAVTLALQNR_	_ADHEILAVTLALQNR_.3	ADHEILAVTLALQNR	0.000574311	0.00237529	443.127	0.00343712	438.452	0.000574311	400.687	0.00829266	258.024	0.0147105	305.778	0.0237193	283.069
DN052_01055	_NPEQNFALNLLMDPDIDFVTLLGHAGTGK_	_NPEQNFALNLLMDPDIDFVTLLGHAGTGK_.3	NPEQNFALNLLMDPDIDFVTLLGHAGTGK	3.96973e-05	0.000346945	423.986	0.000107385	323.928	3.96973e-05	368.101	0.0132499	187.207	0.0187761	176.162	0.00123664	214.434
DN052_01055	_MLPWMGALEDNLEILAR_	_MLPWMGALEDNLEILAR_.2	MLPWMGALEDNLEILAR	0.000997884	0.00291225	150.634	0.0104107	190.336	0.000998369	189.073	0.000997884	210.5	0.00173073	267.245	0.00341674	195.086
DN052_01055	_MLPWMGALEDNLEILAR_	_MLPWMGALEDNLEILAR_.3	MLPWMGALEDNLEILAR	1.96622e-05	0.00409462	15.9352	1.96622e-05	14.2122	0.000135068	19.19	0.0275527	14.3142	0.199308	2.43754	0.03615	32.337
DN052_01055	_YSEVIITR_	_YSEVIITR_.2	YSEVIITR	0.000645551	0.000740309	128.366	0.0102332	118.282	0.000763013	158.779	0.0691165	162.138	0.00878594	158.493	0.000645551	89.0209
DN052_01055	_ATVPVGDEIGFLPGTEEEK_	_ATVPVGDEIGFLPGTEEEK_.2	ATVPVGDEIGFLPGTEEEK	1.56723e-05	0.000680239	966.002	0.00125439	919.244	1.56723e-05	971.507	0.0592941	686.517	0.0118811	669.836	0.0265083	769.415
DN052_01055	_ISGPAIQR_	_ISGPAIQR_.2	ISGPAIQR	0.000207024	0.000207024	643.621	0.0169351	511.229	0.0060039	573.23	0.0121722	827.818	0.0272951	1021.92	0.00473413	415.651
DN052_01055	_IVC[+57]LGNIAQIDTPYLTETTSGLTYVVDR_	_IVC[+57]LGNIAQIDTPYLTETTSGLTYVVDR_.3	IVCLGNIAQIDTPYLTETTSGLTYVVDR	0.00206925	0.00623336	503.313	0.00206925	417.484	0.0945115	347.132	0.0420375	765.612	0.00468293	283.26	0.0198704	1158.68
DN052_01055	_SATQDLINK_	_SATQDLINK_.2	SATQDLINK	1.90207e-09	3.44447e-05	76.7598	1.90207e-09	84.3796	8.53882e-06	73.96	0.0297622	36.713	0.0115965	56.6488	0.0740356	60.0142
DN052_01060	_AAGHAAAILQIVK_	_AAGHAAAILQIVK_.2	AAGHAAAILQIVK	3.21077e-07	0.000241239	3417.31	3.21077e-07	3064.3	1.99006e-06	3124.67	0.000658462	1610.92	0.000871633	2008.06	3.31157e-07	2075.55
DN052_01060	_AAGHAAAILQIVK_	_AAGHAAAILQIVK_.3	AAGHAAAILQIVK	0.000112962	0.00325133	722.958	0.00030942	751.136	0.000780065	903.293	0.00453009	481.246	0.00418789	571.918	0.000112962	541.009
DN052_01060	_VVVLYFYPK_	_VVVLYFYPK_.2	VVVLYFYPK	1.37595e-09	0.000340171	850.014	3.26791e-05	1045.38	5.34829e-06	888.526	5.73725e-07	565.528	0.000257362	943.895	1.37595e-09	895.732
DN052_01060	_AASISLDDLR_	_AASISLDDLR_.2	AASISLDDLR	7.64686e-07	0.000231122	656.118	0.00105639	1137.12	0.00120137	840.374	7.64686e-07	701.18	1.70497e-05	512.244	3.45851e-05	499.473
DN052_01060	_STFVIDR_	_STFVIDR_.2	STFVIDR	0.000104702	0.000104702	906.48	0.00185252	717.484	0.000106362	933.86	0.00532603	540.903	0.00101022	583.235	0.00194847	660.964
DN052_01060	_SSETITVGQPAPR_	_SSETITVGQPAPR_.2	SSETITVGQPAPR	1.27967e-10	3.89535e-08	838.342	2.72834e-09	835.395	4.40933e-10	864.76	1.27967e-10	693.094	0.000369426	805.366	7.76677e-08	658.543
DN052_01060	_DDTPGC[+57]TTEGQEFTALYPEFQAAGAEILGVSR_	_DDTPGC[+57]TTEGQEFTALYPEFQAAGAEILGVSR_.3	DDTPGCTTEGQEFTALYPEFQAAGAEILGVSR	3.06369e-05	0.00137234	251.077	0.00211382	283.358	0.00456791	229.469	3.06369e-05	255.325	0.00092961	257.747	0.000811692	265.027
DN052_01070	_AFAEMDLPFR_	_AFAEMDLPFR_.2	AFAEMDLPFR	3.2886e-09	0.00354441	1595.13	0.00012359	1399.46	0.0013318	1583.87	3.2886e-09	1486.48	5.22775e-06	1803.09	4.45387e-06	1714.05
DN052_01070	_ASPAQVLQGR_	_ASPAQVLQGR_.2	ASPAQVLQGR	1.66043e-10	0.00122978	253.384	4.0249e-09	522.07	1.66043e-10	463.963	0.000843838	601.655	0.00332958	559.86	3.44768e-06	627.848
DN052_01070	_VVVDIPTLR_	_VVVDIPTLR_.2	VVVDIPTLR	6.87832e-11	0.00362103	255.218	0.00350329	331.973	6.87832e-11	268.499	0.000298681	378.22	0.000879858	510.916	4.59402e-07	404.141
DN052_01070	_ALIFDVDGTLADTER_	_ALIFDVDGTLADTER_.2	ALIFDVDGTLADTER	0.000294592	0.00634658	452.941	0.0311586	415.702	0.00542123	399.149	0.0216548	515.223	0.000294592	346.948	0.0047928	400.305
DN052_01070	_GAGLATIITQTEYTQGQDFSAALR_	_GAGLATIITQTEYTQGQDFSAALR_.3	GAGLATIITQTEYTQGQDFSAALR	0.0023316	0.00683326	215.069	0.00253623	210.302	0.0226264	254.476	0.00276995	230.408	0.0023316	236.321	0.0100296	211.558
DN052_01070	_DHDLLLAIATTTTPANVEALLK_	_DHDLLLAIATTTTPANVEALLK_.3	DHDLLLAIATTTTPANVEALLK	0.000140967	0.000423309	95.5419	0.000140967	100.382	0.0034938	122.306	0.0124709	103.248	0.00326449	158.996	0.011762	86.0012
DN052_01070	_STMGTEAPQR_	_STMGTEAPQR_.2	STMGTEAPQR	1.18412e-07	0.00384937	27.6399	0.0144107	39.2349	1.18412e-07	44.9029	0.00434322	24.5269	0.0937893	12.3611	0.00345198	35.2482
DN052_01070	_TGHYVEMIDAGLLSLRPGVLR_	_TGHYVEMIDAGLLSLRPGVLR_.4	TGHYVEMIDAGLLSLRPGVLR	0.000995029	0.00565494	16.0037	0.00951819	14.5948	0.000995029	29.9144	0.0990497	14.7983	0.0133961	20.5681	0.0437643	9.80431
DN052_01075	_TGEYGYC[+57]ESC[+57]GVEIGLR_	_TGEYGYC[+57]ESC[+57]GVEIGLR_.2	TGEYGYCESCGVEIGLR	2.0817e-07	0.00777684	340.585	0.00276	316.447	0.00370415	300.669	0.00486648	1181.1	9.78699e-06	748.056	2.0817e-07	836.773
DN052_01075	_ASLETDMGLELR_	_ASLETDMGLELR_.2	ASLETDMGLELR	1.48212e-13	0.00159917	253.636	0.00474181	329.229	0.00782992	242.337	1.48212e-13	949.596	0.000354449	397.921	5.63369e-08	451.985
DN052_01075	_ISQALDR_	_ISQALDR_.2	ISQALDR	3.15931e-10	0.0114906	59.3492	0.00269402	30.45	0.00566371	31.2383	3.15931e-10	54.2942	0.00588004	55.1861	0.00166696	64.6794
DN052_01075	_TVQHMQMENVNYSDPNDR_	_TVQHMQMENVNYSDPNDR_.3	TVQHMQMENVNYSDPNDR	1.12643e-07	0.000434223	230.936	2.31334e-05	148.744	1.37297e-05	164.377	1.12643e-07	395.036	0.00130564	306.685	0.00134058	336.659
DN052_01075	_TVQHMQM[+16]ENVNYSDPNDR_	_TVQHMQM[+16]ENVNYSDPNDR_.3	TVQHMQMENVNYSDPNDR	1.24314e-06	0.0438656	301.708	0.00891949	19.9334	0.00472406	30.1957	1.24314e-06	76.7654	0.00512022	28.1921	0.00700763	39.2299
DN052_01075	_TVQHM[+16]QMENVNYSDPNDR_	_TVQHM[+16]QMENVNYSDPNDR_.3	TVQHMQMENVNYSDPNDR	0.000327105	0.00416293	71.7732	0.0333292	191.436	0.00663455	106.025	0.000327105	153.575	0.00817597	221.185	0.0102681	88.9322
DN052_01080	_LALWEGLR_	_LALWEGLR_.2	LALWEGLR	8.1886e-28	8.46132e-08	1413.88	7.19123e-17	1243.1	8.1886e-28	1448.58	1.56495e-27	927.144	0.000166265	1539.62	2.4576e-15	1254.76
DN052_01080	_SGVIDC[+57]IATDHAPHLLADK_	_SGVIDC[+57]IATDHAPHLLADK_.4	SGVIDCIATDHAPHLLADK	2.02143e-06	0.000472682	75.7916	0.00158262	60.7311	2.02143e-06	61.3166	0.0103438	64.7337	0.00100882	77.7712	0.00217224	52.6253
DN052_01080	_GGVTSFLEMPNTNPATTSPAALADK_	_GGVTSFLEMPNTNPATTSPAALADK_.3	GGVTSFLEMPNTNPATTSPAALADK	0.00115391	0.00465756	312.772	0.00115391	221.332	0.00183767	281.513	0.0233135	260.03	0.0062931	273.417	0.026652	233.096
DN052_01080	_GEILPNAHGQPLHYIEPTPLSAMD_	_GEILPNAHGQPLHYIEPTPLSAMD_.3	GEILPNAHGQPLHYIEPTPLSAMD	0.00163106	0.0673098	527.23	0.00363745	704.017	0.00382549	441.244	0.00163106	277.376	0.0184056	566.549	0.0157392	309.448
DN052_01080	_SVVNYGFFIGATPDNLDSLLAADAAC[+57]GIK_	_SVVNYGFFIGATPDNLDSLLAADAAC[+57]GIK_.3	SVVNYGFFIGATPDNLDSLLAADAACGIK	0.00589184	0.00842314	88.0316	0.00814343	65.1396	0.0212576	78.725	0.158151	37.1033	0.12345	288.635	0.00589184	92.7333
DN052_01080	_IFMGASTGNLLVDKEEDLDR_	_IFMGASTGNLLVDKEEDLDR_.3	IFMGASTGNLLVDKEEDLDR	1.76555e-05	1.76555e-05	292.338	0.00195252	378.46	5.00736e-05	341.582	0.0163554	317.445	0.0353342	672.348	0.00371209	380.112
DN052_01085	_EDQAETVLLQLLR_	_EDQAETVLLQLLR_.2	EDQAETVLLQLLR	4.6669e-05	0.000403149	257.126	0.00326105	281.851	9.29416e-05	318.934	0.00102763	174.894	0.00611549	231.542	4.6669e-05	208.343
DN052_01090	_VEELHALNQPGIADDISR_	_VEELHALNQPGIADDISR_.3	VEELHALNQPGIADDISR	5.51605e-10	1.74184e-05	176.674	5.51605e-10	152.296	8.27775e-10	141.761	0.00213278	104.646	7.42395e-06	98.1873	3.5029e-08	78.9592
DN052_01090	_DPEAVFALAR_	_DPEAVFALAR_.2	DPEAVFALAR	1.5876e-06	0.00676139	891.048	0.0117851	906.769	0.0211868	846.607	0.00192656	450.906	0.00245165	407.84	1.5876e-06	601.607
DN052_01090	_NLAVMSDLAVPIIC[+57]TVIGEGGSGGALAIGVGDR_	_NLAVMSDLAVPIIC[+57]TVIGEGGSGGALAIGVGDR_.3	NLAVMSDLAVPIICTVIGEGGSGGALAIGVGDR	0.000310539	0.000310539	550.922	0.00406515	583.763	0.00115258	535.971	0.0171839	561.055	0.173259	269.226	0.00709595	545.855
DN052_01090	_LQGMGLVDEVLAEPLGGAHR_	_LQGMGLVDEVLAEPLGGAHR_.3	LQGMGLVDEVLAEPLGGAHR	1.54775e-07	0.000399917	315.147	0.00213795	360.266	1.54775e-07	386.951	0.00191016	224.366	0.0852851	307.785	0.0140689	267.51
DN052_01090	_FALPVFTFIDTPGAYPGIGAEER_	_FALPVFTFIDTPGAYPGIGAEER_.3	FALPVFTFIDTPGAYPGIGAEER	0.00140675	0.00550186	151.252	0.00140675	128.24	0.0236306	136.307	0.0193459	93.3061	0.0845499	110.449	0.00149696	181.796
DN052_01090	_AFADDQAIIGGLAR_	_AFADDQAIIGGLAR_.2	AFADDQAIIGGLAR	0.000214042	0.000214042	386.754	0.00148152	432.524	0.000549409	339.485	0.0128829	390.92	0.0247344	272.271	0.00344029	389.539
DN052_01110	_LDEMQAVILR_	_LDEMQAVILR_.2	LDEMQAVILR	3.69743e-17	0.000116854	1530.11	7.4395e-11	1235.33	3.69743e-17	1328.1	0.00054538	662.703	0.000174007	691.691	2.86037e-05	679.327
DN052_01110	_ILDDASFILGNQGR_	_ILDDASFILGNQGR_.2	ILDDASFILGNQGR	2.86919e-06	0.00015178	1091.39	0.00127326	1051.31	2.86919e-06	784.112	2.15166e-05	490.019	0.00495822	508.438	0.000811813	608.309
DN052_01110	_AIIPVHLYGLPADMPGIMALAQK_	_AIIPVHLYGLPADMPGIMALAQK_.3	AIIPVHLYGLPADMPGIMALAQK	2.85353e-11	8.36886e-05	305.778	2.85353e-11	418.44	4.37115e-10	366.853	1.43046e-05	500.051	0.000747904	451.682	0.0027591	483.16
DN052_01110	_TALHAEGIASAIYYPIPGHQQK_	_TALHAEGIASAIYYPIPGHQQK_.4	TALHAEGIASAIYYPIPGHQQK	0.00159305	0.00327805	138.235	0.00315865	94.2717	0.00159305	110.374	0.00573451	140.927	0.0124532	92.0837	0.00215187	148.541
DN052_01110	_VLSLPMFPELR_	_VLSLPMFPELR_.2	VLSLPMFPELR	0.000283498	0.000283498	5190.13	0.0155039	4220.06	0.000396803	4829.32	0.00703758	1807.84	0.0182022	2515.01	0.00372058	2450.29
DN052_01110	_ALEAEVAGLSGVAHGVGC[+57]ASGTDALMLALR_	_ALEAEVAGLSGVAHGVGC[+57]ASGTDALMLALR_.3	ALEAEVAGLSGVAHGVGCASGTDALMLALR	2.43032e-06	0.000101646	272.63	0.00711156	391.867	2.43032e-06	208.898	0.00430562	435.337	0.00324843	409.541	0.00835123	483.35
DN052_01110	_ALEAEVAGLSGVAHGVGC[+57]ASGTDALMLALR_	_ALEAEVAGLSGVAHGVGC[+57]ASGTDALMLALR_.4	ALEAEVAGLSGVAHGVGCASGTDALMLALR	2.88894e-09	1.17942e-05	342.755	2.88894e-09	265.673	4.7471e-08	256.796	0.0196482	113.76	0.0148791	139.912	0.0322187	183.363
DN052_01110	_DEILTGIGK_	_DEILTGIGK_.1	DEILTGIGK	2.10723e-07	1.53269e-06	408.74	2.10723e-07	437.024	5.06066e-05	336.378	0.000657667	224.373	0.00264163	294.455	0.000114331	343.368
DN052_01110	_DEILTGIGK_	_DEILTGIGK_.2	DEILTGIGK	0.00176972	0.00770099	62.5651	0.00176972	89.3901	0.0246975	212.735	0.133759	55.3963	0.0155619	66.9571	0.00292764	80.8969
DN052_01110	_TQNTAIPMVDLR_	_TQNTAIPMVDLR_.2	TQNTAIPMVDLR	0.000950159	0.0054096	267.497	0.00537623	223.58	0.0120703	241.922	0.0230559	239.262	0.00982298	141.806	0.000950159	234.556
DN052_01115	_DALAAEIEDFLNAIAAHR_	_DALAAEIEDFLNAIAAHR_.3	DALAAEIEDFLNAIAAHR	0.000442272	0.00457056	157.179	0.00104325	143.421	0.00187985	197.523	0.0114723	50.0597	0.000991142	36.1755	0.000442272	91.518
DN052_01115	_GAGTVPGIPGVR_	_GAGTVPGIPGVR_.2	GAGTVPGIPGVR	3.14544e-08	0.000481368	385.632	3.14544e-08	355.577	0.00533141	356.068	0.0338804	231.446	0.0472421	214.215	0.00441417	267.004
DN052_01115	_AVGVAAVTDK_	_AVGVAAVTDK_.2	AVGVAAVTDK	0.000428461	0.0158806	118.876	0.013261	149.225	0.000428461	134.25	0.00846928	78.4527	0.00593686	90.9225	0.00707955	95.2029
DN052_01120	_GLNAPEVAYLLDFIR_	_GLNAPEVAYLLDFIR_.2	GLNAPEVAYLLDFIR	1.22773e-10	6.26464e-07	496.094	2.85781e-08	479.773	0.000175312	521.357	2.41715e-06	361.708	0.00104895	524.98	1.22773e-10	459.757
DN052_01120	_IGANTVIEGPC[+57]R_	_IGANTVIEGPC[+57]R_.2	IGANTVIEGPCR	0.000489842	0.0275892	740.57	0.03214	788.913	0.0248467	878.942	0.000489842	629.915	0.00956249	892.53	0.00266258	774.872
DN052_01120	_LEDAMDEVSQR_	_LEDAMDEVSQR_.2	LEDAMDEVSQR	0.000655888	0.000655888	225.447	0.00226535	217.304	0.00164548	194.114	0.0215937	182.244	0.0109821	250.606	0.00175535	187.642
DN052_01125	_YGENAAVYFAGIDK_	_YGENAAVYFAGIDK_.2	YGENAAVYFAGIDK	2.51609e-13	0.000130624	1633.07	2.51609e-13	1367.9	5.34037e-07	1398.05	0.000880562	846.265	0.000835925	713.16	6.68288e-05	1004.91
DN052_01125	_YPFLLVDR_	_YPFLLVDR_.2	YPFLLVDR	1.91871e-17	4.2789e-07	1223.93	3.04403e-13	1121.38	0.000210903	1302.1	1.91871e-17	484.053	0.000423256	632.495	4.59297e-13	837.34
DN052_01130	_GALADTVIEDGVK_	_GALADTVIEDGVK_.2	GALADTVIEDGVK	1.43969e-12	0.00107251	1676.6	8.0186e-08	1614.87	1.39638e-07	1473.4	0.00252237	1761.04	0.00032112	1831.06	1.43969e-12	1680.93
DN052_01130	_AGAILIAPR_	_AGAILIAPR_.2	AGAILIAPR	0.00074193	0.00303646	720.647	0.00315181	764.348	0.0042595	698.136	0.00074193	1013.4	0.00236857	928.91	0.00593717	853.728
DN052_01130	_LDGLDTLFR_	_LDGLDTLFR_.2	LDGLDTLFR	0.000375088	0.000375088	36.5639	0.00369868	29.5054	0.00544676	32.7814	0.00155055	31.083	0.00538155	23.5345	0.00152548	32.7316
DN052_01130	_DAQVDPDAR_	_DAQVDPDAR_.2	DAQVDPDAR	0.00219398	0.0196212	129.626	0.00652687	144.885	0.00371331	145.727	0.00406267	294.743	0.00219398	164.093	0.00461337	215.036
DN052_01130	_GDAGYQISAVAPLDTAGSGDLTFYHDMHLR_	_GDAGYQISAVAPLDTAGSGDLTFYHDMHLR_.4	GDAGYQISAVAPLDTAGSGDLTFYHDMHLR	3.67969e-06	0.0017101	39.1569	0.116646	153.483	0.134919	63.2207	3.67969e-06	76.0154	0.00713998	44.6401	0.00286432	57.4773
DN052_01135	_ELPEAQAGAASLNK_	_ELPEAQAGAASLNK_.2	ELPEAQAGAASLNK	4.94329e-16	0.000353112	193.491	0.00101536	279.269	3.98073e-05	328.327	4.94329e-16	534.214	1.02665e-07	469.992	0.00049299	344.985
DN052_01135	_QAQDTLNYQR_	_QAQDTLNYQR_.2	QAQDTLNYQR	1.92005e-12	0.00437212	45.0313	0.0397873	65.482	0.0239588	33.5862	1.92005e-12	102.571	0.0501591	66.8919	0.00318914	97.5649
DN052_01140	_SDNNLLVIVQER_	_SDNNLLVIVQER_.2	SDNNLLVIVQER	1.55759e-18	1.57381e-05	2430.56	3.58919e-09	2318.69	4.24577e-14	2266.18	1.55759e-18	3408.03	0.000512926	3211.08	6.14582e-12	3456.67
DN052_01140	_GLEHIAPGTVYNYLPIHIGEQVDDQK_	_GLEHIAPGTVYNYLPIHIGEQVDDQK_.4	GLEHIAPGTVYNYLPIHIGEQVDDQK	1.87174e-06	0.000182948	1964.93	3.39716e-06	1901.53	4.12887e-06	1914.64	1.87174e-06	2829.87	0.00155569	2592.96	0.000812375	2678.99
DN052_01140	_GVYGTLSLR_	_GVYGTLSLR_.2	GVYGTLSLR	6.69703e-16	5.19567e-05	296.441	0.00141928	313.375	6.69703e-16	342.536	8.41956e-11	219.251	5.67565e-05	305.393	5.39477e-06	306.283
DN052_01140	_DLYSTGFFK_	_DLYSTGFFK_.2	DLYSTGFFK	2.63351e-12	3.4008e-05	165.305	1.15088e-11	253.23	1.54391e-08	275.509	2.63351e-12	329.585	0.000112371	318.773	7.30124e-12	290.953
DN052_01140	_LQQTGFYDK_	_LQQTGFYDK_.2	LQQTGFYDK	0.000116941	0.0051234	193.336	0.0098169	173.721	0.0020665	189.187	0.000183505	324.616	0.00466615	377.07	0.000116941	373.739
DN052_01140	_GLFSIGAPDAFSFFTK_	_GLFSIGAPDAFSFFTK_.2	GLFSIGAPDAFSFFTK	9.40428e-10	0.00531339	177.217	0.000315993	142.466	9.98321e-07	104.787	9.40428e-10	105.842	0.000274544	129.067	1.4196e-06	105.372
DN052_01140	_GEYYHPITSWLTGGLSGR_	_GEYYHPITSWLTGGLSGR_.3	GEYYHPITSWLTGGLSGR	0.00160596	0.00300912	1551.37	0.00609785	1712.19	0.00438606	1993.16	0.00160596	981.346	0.0333677	1225.44	0.00349904	1204.84
DN052_01140	_THEVALNFEVDPGR_	_THEVALNFEVDPGR_.3	THEVALNFEVDPGR	0.00491486	0.00778037	284.041	0.00497024	231.707	0.00491486	243.113	0.0077848	174.619	0.00709223	219.442	0.0133113	198.869
DN052_01140	_TTAGVGFMWISPMGPLR_	_TTAGVGFMWISPMGPLR_.2	TTAGVGFMWISPMGPLR	0.000485331	0.00538824	170.144	0.00854565	159.02	0.00298951	201.385	0.000485331	154.958	0.00151366	150.735	0.012939	116.578
DN052_01140	_INDTNSAIADK_	_INDTNSAIADK_.2	INDTNSAIADK	4.29762e-08	2.45055e-05	88.2837	5.93902e-08	120.305	0.00256231	62.3809	4.29762e-08	154.314	0.0272066	138.426	0.000287834	89.5908
DN052_01140	_FGNTATAVTVGNDLTYDSR_	_FGNTATAVTVGNDLTYDSR_.2	FGNTATAVTVGNDLTYDSR	1.44137e-05	0.000536864	164.175	1.60262e-05	150.168	9.68647e-05	158.803	0.000967633	212.695	0.000544388	224.888	1.44137e-05	171.444
DN052_01140	_GYLNFDVESTQVQVTPDR_	_GYLNFDVESTQVQVTPDR_.2	GYLNFDVESTQVQVTPDR	5.93933e-06	0.000112975	176.475	0.00162392	190.712	0.00430604	243.543	0.00219865	214.101	0.00778876	234.216	5.93933e-06	238.984
DN052_01140	_IEITGNDK_	_IEITGNDK_.2	IEITGNDK	0.00212922	0.00288206	27.7482	0.00562977	67.2025	0.0263907	59.6577	0.00212922	38.4421	0.0164219	32.9608	0.0211998	123.05
DN052_01150	_IQVESGPEALAEAAR_	_IQVESGPEALAEAAR_.2	IQVESGPEALAEAAR	3.00549e-15	0.000492442	1625.51	3.00549e-15	1433.48	1.28083e-13	1443.51	0.00159267	816.72	0.00480479	1148.81	0.00401798	1153.39
DN052_01150	_ILLTASGGPFR_	_ILLTASGGPFR_.2	ILLTASGGPFR	5.48069e-12	3.4215e-05	457.355	2.60838e-05	533.431	8.76026e-07	375.143	0.00375846	371.91	4.50216e-07	354.247	5.48069e-12	317.761
DN052_01150	_IAAVVEDTLGELQPAAPDHLDDVLAIDQLAR_	_IAAVVEDTLGELQPAAPDHLDDVLAIDQLAR_.3	IAAVVEDTLGELQPAAPDHLDDVLAIDQLAR	7.76896e-06	0.000885616	293.846	0.00908578	326.377	7.76896e-06	294.229	0.00579751	430.912	0.00117808	362.839	0.00507229	382.771
DN052_01150	_VAEMQLLC[+57]QQHHPELVVMAAPEAAQQLR_	_VAEMQLLC[+57]QQHHPELVVMAAPEAAQQLR_.4	VAEMQLLCQQHHPELVVMAAPEAAQQLR	0.00103313	0.00103313	790.297	0.00121788	726.985	0.0021518	639.092	0.0383612	1316.57	0.00295531	1187.32	0.00386555	1015.82
DN052_01150	_MESGVSSLDLAHGPDLQFEAPDLQR_	_MESGVSSLDLAHGPDLQFEAPDLQR_.3	MESGVSSLDLAHGPDLQFEAPDLQR	0.000123944	0.000123944	801.542	0.00193516	884.434	0.000424946	801.336	0.0037916	652.746	0.00326449	699.6	0.0160498	783.321
DN052_01150	_GIC[+57]ILGATGSIGK_	_GIC[+57]ILGATGSIGK_.2	GICILGATGSIGK	3.723e-05	8.10462e-05	44.9419	0.00235498	57.3225	0.000202921	55.8694	0.0223676	117.556	3.723e-05	57.3183	7.43584e-05	36.7
DN052_01150	_GLEVIEAHWLFDLPASR_	_GLEVIEAHWLFDLPASR_.3	GLEVIEAHWLFDLPASR	0.000142574	0.000142574	386.051	0.00639202	284.004	0.00109234	403.076	0.0160309	130.962	0.0151974	218.381	0.00539494	317.378
DN052_01150	_QHQVTLLPIDSEHNAVFQC[+57]FADGK_	_QHQVTLLPIDSEHNAVFQC[+57]FADGK_.4	QHQVTLLPIDSEHNAVFQCFADGK	0.00274186	0.00430801	499.689	0.00274186	516.186	0.00969974	418.327	0.0712928	248.066	0.0134938	350.56	0.118721	346.744
DN052_01160	_SALDPEIC[+57]QLIDEAEALTR_	_SALDPEIC[+57]QLIDEAEALTR_.2	SALDPEICQLIDEAEALTR	1.90141e-05	0.00504309	1561.52	0.000183615	1374	1.90141e-05	1416.68	0.0001142	937.125	0.00219398	941.132	0.00184064	1090.91
DN052_01160	_SALDPEIC[+57]QLIDEAEALTR_	_SALDPEIC[+57]QLIDEAEALTR_.3	SALDPEICQLIDEAEALTR	7.73671e-08	0.000189174	24.324	0.000478785	39.2018	2.51119e-05	39.4014	7.73671e-08	45.3256	0.000578959	48.2121	0.00497669	23.3404
DN052_01160	_LLMNLFR_	_LLMNLFR_.2	LLMNLFR	1.34007e-13	2.0615e-06	354.386	5.85274e-12	345.919	3.41271e-13	324.752	0.000319913	175.855	0.000341453	295.538	1.34007e-13	267.242
DN052_01160	_HLC[+57]LADIPEPDLLIR_	_HLC[+57]LADIPEPDLLIR_.3	HLCLADIPEPDLLIR	4.80522e-07	0.00322769	228.865	4.80522e-07	220.51	0.00379794	227.428	0.0129912	140.741	0.00134308	143.672	0.00382618	139
DN052_01165	_YIDEVDAVVEAK_	_YIDEVDAVVEAK_.2	YIDEVDAVVEAK	1.63329e-09	0.000329902	362.926	0.00310442	407.395	1.63329e-09	366.841	7.31576e-05	632.189	0.00048765	487.529	1.27849e-07	395.148
DN052_01165	_SLLVTPWEK_	_SLLVTPWEK_.2	SLLVTPWEK	3.44859e-09	0.00120609	89.315	3.44859e-09	85.7964	1.12908e-05	80.0549	0.000872165	115.067	0.00141814	162.001	0.000331064	114.111
DN052_01165	_AISEDEER_	_AISEDEER_.2	AISEDEER	5.78186e-07	0.00646839	98.7383	0.00776151	59.8538	0.00598518	64.5595	0.135787	102.476	5.78186e-07	274.612	0.107287	59.1857
DN052_01165	_DAGLGLNPVAGSDNVR_	_DAGLGLNPVAGSDNVR_.2	DAGLGLNPVAGSDNVR	1.2081e-06	2.73012e-05	513.972	1.2081e-06	538.376	0.000170381	533.163	0.000910633	1412.18	0.000211197	1124.24	0.000153006	821.677
DN052_01165	_ASAGLLDHVQLDYYGAPTPLAQVASVSVADAR_	_ASAGLLDHVQLDYYGAPTPLAQVASVSVADAR_.3	ASAGLLDHVQLDYYGAPTPLAQVASVSVADAR	3.34824e-10	0.000190798	246.496	0.00293191	279.945	1.07407e-06	247.785	3.34824e-10	320.177	0.000786778	234.881	0.00138704	267.471
DN052_01170	_VVIFGAGTGNPFFTTDTAASLR_	_VVIFGAGTGNPFFTTDTAASLR_.2	VVIFGAGTGNPFFTTDTAASLR	1.4323e-05	0.000288444	810.551	0.000861842	860.921	1.4323e-05	992.557	0.00167686	774.026	0.00796184	665.136	0.00603321	752.358
DN052_01170	_LSGEALMGDGQYGVDR_	_LSGEALMGDGQYGVDR_.2	LSGEALMGDGQYGVDR	5.94793e-08	0.00354195	611.993	4.9745e-07	788.314	5.94793e-08	644.817	0.00585566	388.075	0.000946287	461.431	0.00128339	565.296
DN052_01170	_LSGEALM[+16]GDGQYGVDR_	_LSGEALM[+16]GDGQYGVDR_.2	LSGEALMGDGQYGVDR	0.000208716	0.00433906	264.389	0.00152577	275.775	0.000208716	132.876	0.00311098	114.742	0.00252516	108.829	0.00206117	60.6198
DN052_01170	_VMLGEEEGTSVR_	_VMLGEEEGTSVR_.2	VMLGEEEGTSVR	5.83109e-10	0.00780175	718.809	2.3203e-07	614.868	2.7337e-05	595.131	0.00144916	277.834	0.00156797	382.515	5.83109e-10	376.687
DN052_01170	_VM[+16]LGEEEGTSVR_	_VM[+16]LGEEEGTSVR_.2	VMLGEEEGTSVR	0.00338876	0.00409144	167.142	0.0052913	186.872	0.00724982	140.748	0.0161232	147.208	0.00378043	204.89	0.00338876	243.184
DN052_01170	_VLSALHIEQVAEPYIR_	_VLSALHIEQVAEPYIR_.3	VLSALHIEQVAEPYIR	5.20189e-09	9.3801e-05	343.834	5.20189e-09	377.584	8.4139e-08	301.578	0.00112831	154.474	0.000391998	276.194	7.10554e-08	190.357
DN052_01170	_VDGVYTDDPVSHPEAMR_	_VDGVYTDDPVSHPEAMR_.3	VDGVYTDDPVSHPEAMR	2.81725e-07	0.000473714	402.415	2.81725e-07	1041.65	3.24081e-05	523.878	4.7744e-06	219.305	0.0018246	214.282	0.00064316	255.186
DN052_01175	_VAAEGVIVTALSEDQK_	_VAAEGVIVTALSEDQK_.2	VAAEGVIVTALSEDQK	3.90752e-17	4.84071e-05	3429.43	7.4645e-07	3937.69	6.48351e-07	3406.86	3.90752e-17	3041.96	0.000469238	4367.29	3.91287e-05	3758.77
DN052_01175	_VAAEGVIVTALSEDQK_	_VAAEGVIVTALSEDQK_.3	VAAEGVIVTALSEDQK	3.0167e-05	0.0014476	1698.92	3.0167e-05	1513.7	0.00345752	1767.35	0.0076842	1764.51	0.00478929	2543.98	0.0015485	1925.67
DN052_01175	_LGENISLR_	_LGENISLR_.2	LGENISLR	7.40181e-23	6.25811e-07	4266.14	1.32868e-21	3799.81	7.40181e-23	4230.75	9.13972e-22	3837.55	1.14182e-06	4431.39	5.59752e-14	4388.42
DN052_01175	_APTADFATEVMAQVR_	_APTADFATEVMAQVR_.2	APTADFATEVMAQVR	5.45031e-23	4.36832e-06	3798.36	1.13511e-21	3676.64	5.45031e-23	3463.75	1.31529e-15	3993.78	0.00230168	4242.99	8.54916e-10	4093.69
DN052_01175	_SVGQLIQSFPGVEVLEFVR_	_SVGQLIQSFPGVEVLEFVR_.2	SVGQLIQSFPGVEVLEFVR	9.47083e-06	0.000376914	3014.62	4.0778e-05	2591.26	9.47083e-06	2782.54	1.15503e-05	3989.59	0.00206786	4253.9	0.000164956	4105.38
DN052_01175	_SVGQLIQSFPGVEVLEFVR_	_SVGQLIQSFPGVEVLEFVR_.3	SVGQLIQSFPGVEVLEFVR	8.43521e-05	0.00153811	445.984	0.000911562	423.12	8.43521e-05	514.413	0.00770107	495.913	0.0232268	2058.26	0.00160985	606.246
DN052_01175	_DC[+57]AGQALAQGLK_	_DC[+57]AGQALAQGLK_.2	DCAGQALAQGLK	3.79585e-16	2.46159e-06	4067.11	1.31692e-14	3032.94	0.000333809	3484.36	3.79585e-16	3248.98	0.00149634	3850.88	0.0015688	3553.11
DN052_01175	_NEDFLALAK_	_NEDFLALAK_.2	NEDFLALAK	2.01162e-17	2.37464e-06	3607.8	9.15154e-06	3135.63	2.21603e-12	3553.62	1.98494e-09	3347.02	5.46667e-06	3244.55	2.01162e-17	4205.97
DN052_01175	_DAEALLADAGVEER_	_DAEALLADAGVEER_.2	DAEALLADAGVEER	2.91919e-16	4.90133e-07	2796.07	2.91919e-16	2854.64	4.7277e-16	2870.99	1.82429e-14	2386.15	1.05039e-05	2785.83	1.69507e-08	2923.88
DN052_01175	_AISAQQVK_	_AISAQQVK_.1	AISAQQVK	7.40181e-23	2.51365e-07	1138.4	3.91522e-13	1783.83	7.40181e-23	953.351	1.39797e-14	900.16	1.52528e-05	2024	2.81836e-14	1477.34
DN052_01175	_AISAQQVK_	_AISAQQVK_.2	AISAQQVK	3.87153e-16	7.5044e-08	552.263	1.09495e-10	1264.71	3.87153e-16	656.822	1.17241e-09	907.901	1.49396e-05	1270.14	4.04729e-06	1200.65
DN052_01175	_FEVGEGIEK_	_FEVGEGIEK_.2	FEVGEGIEK	8.38437e-08	0.000403445	653.686	0.00198978	556.646	8.38437e-08	651.246	0.00336728	727.712	0.000587458	606.108	0.00231133	757.351
DN052_01175	_DVAMHVAAAR_	_DVAMHVAAAR_.2	DVAMHVAAAR	1.69127e-09	0.000108752	507.331	1.69127e-09	548.515	2.11058e-09	441.688	1.03038e-05	464.262	0.00102743	598.559	2.05192e-09	627.375
DN052_01175	_EILITQAADSGKPADIIEK_	_EILITQAADSGKPADIIEK_.3	EILITQAADSGKPADIIEK	1.51453e-06	2.77413e-05	509.995	1.51453e-06	401.252	0.00160753	525.19	0.00149412	533.053	0.000112371	501.255	0.00115772	487.019
DN052_01175	_EILITQAADSGK_	_EILITQAADSGK_.2	EILITQAADSGK	8.14168e-11	0.00129849	371.691	0.00141031	411.484	0.00102481	454.048	8.37686e-05	457.479	0.000732004	580.778	8.14168e-11	559.93
DN052_01175	_LLNEIALTGQPFVK_	_LLNEIALTGQPFVK_.2	LLNEIALTGQPFVK	1.77385e-06	0.000377976	453.805	1.77385e-06	499.534	5.39879e-06	420.042	1.11299e-05	456.556	0.00108377	511.18	0.0015374	462.207
DN052_01175	_EKEILITQAADSGK_	_EKEILITQAADSGK_.3	EKEILITQAADSGK	0.000249973	0.00201315	227.88	0.00297433	303.016	0.00172692	265.572	0.00321902	236.001	0.00150946	248.582	0.000249973	321.289
DN052_01175	_EKEILITQAADSGK_	_EKEILITQAADSGK_.2	EKEILITQAADSGK	8.96016e-16	0.000101607	117.616	0.00345474	110.828	8.96016e-16	167.539	0.00398287	103.936	0.00103702	121.853	0.00160875	132.121
DN052_01175	_SGAGMMEC[+57]K_	_SGAGMMEC[+57]K_.2	SGAGMMECK	1.41789e-18	0.000196231	310.086	3.6142e-11	297.141	2.83972e-05	483.212	1.41789e-18	321.91	0.000295724	218.466	1.11198e-05	267.174
DN052_01175	_EKEILITQAADSGKPADIIEK_	_EKEILITQAADSGKPADIIEK_.3	EKEILITQAADSGKPADIIEK	8.7598e-18	0.000417626	406.845	0.000195484	319.874	8.7598e-18	395.298	3.65004e-07	468.544	0.00048765	318.214	7.12361e-10	387.903
DN052_01175	_EKEILITQAADSGKPADIIEK_	_EKEILITQAADSGKPADIIEK_.4	EKEILITQAADSGKPADIIEK	0.000526703	0.0300869	48.0194	0.0029423	80.6422	0.000526703	74.7531	0.0256828	110.889	0.00259222	52.6765	0.00597691	55.9366
DN052_01175	_LQHLQVMDGVIGAYVHGSR_	_LQHLQVMDGVIGAYVHGSR_.4	LQHLQVMDGVIGAYVHGSR	0.000230806	0.000556707	122.51	0.00230082	178.534	0.00175006	160.37	0.0138487	331.822	0.00107739	198.711	0.000230806	153.567
DN052_01175	_DVAMHVAAARPEVIHPGEVSPER_	_DVAMHVAAARPEVIHPGEVSPER_.4	DVAMHVAAARPEVIHPGEVSPER	5.66187e-15	6.09878e-08	9796.93	3.29301e-11	7605.65	9.51758e-10	8679.1	5.66187e-15	7530.49	2.342e-06	8215.6	1.66981e-09	7111.15
DN052_01175	_DVAMHVAAARPEVIHPGEVSPER_	_DVAMHVAAARPEVIHPGEVSPER_.5	DVAMHVAAARPEVIHPGEVSPER	1.8777e-08	0.000353898	263.511	0.000659386	244.7	1.8777e-08	240.874	9.52676e-07	170.109	0.000394339	213.598	0.000117873	176.442
DN052_01175	_TVLTEAEGDMEAAIDLLR_	_TVLTEAEGDMEAAIDLLR_.2	TVLTEAEGDMEAAIDLLR	3.43553e-13	1.1717e-05	3081.24	1.60059e-06	2231.88	3.43553e-13	2674.94	1.18773e-10	2584.99	0.000139026	1433.66	1.90888e-07	2836.32
DN052_01175	_TVLTEAEGDMEAAIDLLR_	_TVLTEAEGDMEAAIDLLR_.3	TVLTEAEGDMEAAIDLLR	2.85286e-11	1.40075e-10	969.915	1.33743e-05	758.088	5.82014e-05	910.799	0.00246643	833.057	2.85286e-11	445.538	0.00047427	891.395
DN052_01175	_TVLTEAEGDM[+16]EAAIDLLR_	_TVLTEAEGDM[+16]EAAIDLLR_.2	TVLTEAEGDMEAAIDLLR	4.93932e-10	0.00249232	506.201	5.37993e-05	614.333	0.00157723	592.289	4.80586e-06	779.209	0.00409931	720.692	4.93932e-10	804.405
DN052_01175	_GVVLEVNC[+57]ETDFVAK_	_GVVLEVNC[+57]ETDFVAK_.2	GVVLEVNCETDFVAK	0.00259531	0.00259531	27.0127	0.00564133	196.81	0.0351396	79.0999	0.0100422	89.3683	0.00743151	75.0837	0.00906516	125.072
DN052_01175	_IGVLVALEGQAATSELGR_	_IGVLVALEGQAATSELGR_.2	IGVLVALEGQAATSELGR	8.0559e-05	0.00205298	419.514	0.00126014	516.746	0.00316045	526.59	8.0559e-05	1164.49	0.00109525	835.741	0.0016929	729.924
DN052_01180	_WLGGTLTNFK_	_WLGGTLTNFK_.2	WLGGTLTNFK	5.25209e-12	0.000528897	1494.5	0.00988048	1210.67	7.46924e-06	1347.81	0.00084263	626.931	0.00460463	925.554	5.25209e-12	1154.89
DN052_01180	_MAPYLFGER_	_MAPYLFGER_.2	MAPYLFGER	9.42861e-22	3.83416e-05	1227.22	9.42861e-22	1025.46	1.08174e-12	1078.47	2.20062e-09	906.121	3.09566e-05	994.299	5.31927e-16	903.408
DN052_01180	_TALSFVEQISR_	_TALSFVEQISR_.2	TALSFVEQISR	0.000213635	0.00288492	323.301	0.00157007	190.946	0.000507454	198.76	0.000213635	117.836	0.00243178	181.45	0.00195658	174.51
DN052_01180	_SGAFFVNQR_	_SGAFFVNQR_.2	SGAFFVNQR	5.34485e-17	1.2113e-08	52.2985	5.34485e-17	60.8684	1.41092e-07	60.5391	0.0010113	139.005	0.000511674	29.7713	8.44724e-06	74.3266
DN052_01180	_LYASLVADAILDGR_	_LYASLVADAILDGR_.2	LYASLVADAILDGR	1.28639e-08	4.81619e-05	672.752	1.28639e-08	635.208	0.0117458	379.904	0.00124916	321.007	0.000884011	252.478	3.19098e-08	810.511
DN052_01180	_LDELDQMTADGTMEK_	_LDELDQMTADGTMEK_.2	LDELDQMTADGTMEK	0.000154487	0.000489136	463.169	0.00346715	592.585	0.00236638	434.227	0.00318966	454.174	0.00110732	403.161	0.000154487	539.553
DN052_01180	_LDELDQM[+16]TADGTMEK_	_LDELDQM[+16]TADGTMEK_.2	LDELDQMTADGTMEK	0.00267976	0.0137813	47.7221	0.0121663	47.349	0.00579645	31.1675	0.0100017	86.8138	0.00351028	48.854	0.00267976	40.1875
DN052_01180	_RLDELDQMTADGTMEK_	_RLDELDQMTADGTMEK_.3	RLDELDQMTADGTMEK	3.49423e-10	6.95548e-05	1670.66	3.49423e-10	1337.27	0.00191351	1410.75	0.000358983	1031.12	0.003778	1327.61	0.00618805	1700.04
DN052_01180	_RLDELDQM[+16]TADGTMEK_	_RLDELDQM[+16]TADGTMEK_.3	RLDELDQMTADGTMEK	0.000824153	0.000824153	1016.17	0.00800527	929.85	0.00563309	983.583	0.0286149	563.004	0.156132	467.689	0.0681814	427.675
DN052_01180	_KLGIPVIGVVDSNC[+57]DPLLIDFPIPGNDDATR_	_KLGIPVIGVVDSNC[+57]DPLLIDFPIPGNDDATR_.3	KLGIPVIGVVDSNCDPLLIDFPIPGNDDATR	0.00135199	0.0137438	161.828	0.014282	159.221	0.0183504	149.993	0.00673181	211.938	0.00135199	301.623	0.00716992	176.459
DN052_01180	_LGIPVIGVVDSNC[+57]DPLLIDFPIPGNDDATR_	_LGIPVIGVVDSNC[+57]DPLLIDFPIPGNDDATR_.3	LGIPVIGVVDSNCDPLLIDFPIPGNDDATR	0.000815899	0.0227774	4608.82	0.00510695	4840.33	0.00372186	4075.13	0.000815899	2955.77	0.00189865	5113.92	0.00124993	4338.9
DN052_01190	_EGAIYDLLGR_	_EGAIYDLLGR_.2	EGAIYDLLGR	4.34695e-06	0.00222173	532.259	8.07878e-05	541.02	0.000886103	433.95	0.00117212	373.439	4.34695e-06	480.655	0.000535237	380.285
DN052_01190	_AYFPDEQIAAPAC[+57]ER_	_AYFPDEQIAAPAC[+57]ER_.2	AYFPDEQIAAPACER	0.0002459	0.000332426	164.786	0.000355908	190.814	0.000637058	138.093	0.0002459	495.435	0.023605	311.277	0.00849254	365.429
DN052_01190	_ILAEGGQGPR_	_ILAEGGQGPR_.2	ILAEGGQGPR	0.00369965	0.032057	298.234	0.0631222	337.703	0.00947047	315.217	0.00369965	363.986	0.00828572	344.37	0.00518917	118.149
DN052_01195	_ALQEPDAELAR_	_ALQEPDAELAR_.2	ALQEPDAELAR	4.7474e-11	0.000159871	5197.42	4.7474e-11	5109.18	0.000600086	5291.92	0.00305181	2123.55	0.00106724	2960.92	0.00354046	2708.32
DN052_01195	_IEEEC[+57]INILATR_	_IEEEC[+57]INILATR_.2	IEEECINILATR	4.66691e-07	1.55942e-06	4680.28	2.38766e-05	4946.02	1.96289e-06	4582.69	4.66691e-07	2141.66	0.000823576	2500.34	5.88002e-06	2954.16
DN052_01195	_NDNPAFLR_	_NDNPAFLR_.2	NDNPAFLR	5.33722e-07	0.000453151	3444.6	0.00125439	3725.36	5.33722e-07	3647.8	0.00203881	1681.09	0.00364101	1748.43	1.02672e-06	2014.35
DN052_01195	_IADMALAMGHGAR_	_IADMALAMGHGAR_.3	IADMALAMGHGAR	4.8188e-14	0.000125928	793.225	2.64721e-12	727.424	8.21474e-10	795.766	3.14134e-11	359.559	7.62877e-05	273.289	4.8188e-14	397.258
DN052_01195	_IADMALAMGHGAR_	_IADMALAMGHGAR_.2	IADMALAMGHGAR	1.70941e-10	0.000340073	140.531	1.70941e-10	102.93	2.8985e-09	116.158	8.31795e-06	121.998	0.00126598	71.9421	0.00094471	83.3802
DN052_01195	_TITPAIDALFIAK_	_TITPAIDALFIAK_.2	TITPAIDALFIAK	5.31371e-16	3.63741e-06	237.633	5.31371e-16	232.714	4.07741e-14	248.783	4.70104e-09	205.678	0.00221076	234.522	4.8278e-05	177.169
DN052_01195	_LVMTLIK_	_LVMTLIK_.2	LVMTLIK	1.60658e-08	0.00270826	65.5911	3.61202e-06	78.8053	1.60658e-08	69.1691	0.00142665	28.3067	0.000654661	46.2087	8.18541e-07	35.21
DN052_01195	_ADAEEAIAVAK_	_ADAEEAIAVAK_.2	ADAEEAIAVAK	7.45132e-15	0.000592348	3452.62	1.37326e-08	3254.74	3.81659e-06	3146.94	0.000572378	1841.76	0.0122268	2105.68	7.45132e-15	2488.26
DN052_01195	_QPAASDLR_	_QPAASDLR_.2	QPAASDLR	1.73335e-08	3.69212e-05	361.563	0.00251363	296.42	1.73335e-08	374.085	0.0280854	180.446	0.0757428	147.38	0.00241529	175.949
DN052_01195	_DHEVNGYEVR_	_DHEVNGYEVR_.2	DHEVNGYEVR	4.15687e-08	0.000756991	219.777	0.00627173	242.202	0.037429	269.659	4.15687e-08	156.808	0.00255937	181.539	0.0131544	130.732
DN052_01195	_DVGVMADYALNMLR_	_DVGVMADYALNMLR_.2	DVGVMADYALNMLR	5.01546e-15	6.96073e-06	233.682	7.75418e-13	227.118	5.01546e-15	270.554	3.21466e-05	128.254	0.00103228	146.483	1.10899e-05	170.71
DN052_01195	_HLPLDEVEQSIQGK_	_HLPLDEVEQSIQGK_.3	HLPLDEVEQSIQGK	0.00310064	0.00326793	258.691	0.00450289	299.287	0.0182159	482.908	0.0253452	273.986	0.0138087	531.614	0.00310064	395.626
DN052_01195	_TIADLER_	_TIADLER_.2	TIADLER	7.37412e-05	7.37412e-05	130.154	0.00259919	148.484	0.00209585	162.01	0.0312949	39.2269	0.033222	136.026	0.0110954	164.086
DN052_01195	_FDEELHEVHALVLAMGGVVEEQITNAIK_	_FDEELHEVHALVLAMGGVVEEQITNAIK_.4	FDEELHEVHALVLAMGGVVEEQITNAIK	0.000286168	0.000286168	61.3987	0.000868657	95.7265	0.0032908	76.429	0.0108047	199.605	0.00214184	163.516	0.0391931	127.081
DN052_01200	_QTEDYITGR_	_QTEDYITGR_.2	QTEDYITGR	0.000214397	0.00310507	487.921	0.00182835	521.511	0.000214397	529.749	0.00573429	409.135	0.0222725	438.9	0.0127917	469.485
DN052_01200	_TSGLGLSGGQQQR_	_TSGLGLSGGQQQR_.2	TSGLGLSGGQQQR	0.00016447	0.00016447	115.614	0.00180402	157.196	0.00128249	175.851	0.0449754	822.749	0.00183019	189.389	0.0393698	149.908
DN052_01215	_GLDYVPLPK_	_GLDYVPLPK_.2	GLDYVPLPK	9.3347e-09	4.98499e-05	218.797	0.00237102	217.309	1.05327e-08	312.736	0.00197303	313.853	0.00274487	217.937	9.3347e-09	210.002
DN052_01215	_WNDAAIADLNK_	_WNDAAIADLNK_.2	WNDAAIADLNK	5.24478e-07	0.00392795	195.011	7.84332e-07	214.541	5.24478e-07	240.528	0.0076194	132.538	0.000587458	135.846	0.00160411	143.965
DN052_01215	_SDGSGTTFNFTNYLAK_	_SDGSGTTFNFTNYLAK_.2	SDGSGTTFNFTNYLAK	9.2201e-11	0.00789504	116.101	0.00996207	117.932	0.0036571	90.6137	9.2201e-11	76.8285	0.00114019	73.9775	0.00311689	125.485
DN052_01215	_IPGAIGYVEYAYAK_	_IPGAIGYVEYAYAK_.2	IPGAIGYVEYAYAK	1.09278e-05	0.00431784	24.2519	1.09278e-05	21.4161	0.00197541	30.0669	0.000382195	37.2899	0.00750013	46.6339	0.00297188	47.2031
DN052_01215	_GNAGVAAYVQR_	_GNAGVAAYVQR_.2	GNAGVAAYVQR	3.286e-08	0.000411515	43.4601	3.286e-08	51.431	0.00250727	37.0288	0.00057297	42.8636	0.0302972	46.2042	0.000972463	51.4234
DN052_01215	_VGDNTAVSWPVGVGGK_	_VGDNTAVSWPVGVGGK_.2	VGDNTAVSWPVGVGGK	0.000997135	0.0124309	312.914	0.000997135	418.048	0.0156293	367.002	0.00557403	439.143	0.0175484	361.686	0.00424765	278.984
DN052_01220	_MQSLVEDLLSLAR_	_MQSLVEDLLSLAR_.2	MQSLVEDLLSLAR	2.04763e-11	0.000499819	206.497	6.5352e-11	205.905	4.0972e-07	161.597	2.04763e-11	173.056	0.000782109	184.155	5.80064e-05	160.035
DN052_01220	_DALQAMPDVVVLMDER_	_DALQAMPDVVVLMDER_.2	DALQAMPDVVVLMDER	0.00258288	0.029863	591.587	0.00258288	534.69	0.00296615	450.988	0.0268574	548.752	0.00481718	574.013	0.0097161	298.195
DN052_01225	_LFVTNPER_	_LFVTNPER_.2	LFVTNPER	7.5788e-12	2.36138e-06	820.028	7.5788e-12	815.902	2.82211e-08	768.977	0.000481048	313.56	0.00326792	408.401	1.99029e-06	539.264
DN052_01225	_DMLLDQIWGR_	_DMLLDQIWGR_.2	DMLLDQIWGR	5.51603e-18	2.84702e-07	504.659	2.08205e-12	482.734	5.51603e-18	463.089	0.00287523	136.777	1.09488e-05	256.035	1.37711e-09	187.602
DN052_01225	_LGGLQVDLR_	_LGGLQVDLR_.2	LGGLQVDLR	5.17583e-08	0.00363722	80.1378	3.52616e-05	93.1238	0.00103811	81.0718	0.0048706	84.3484	0.000582439	70.5931	5.17583e-08	106.304
DN052_01225	_VYADEVQVHLGPTEFR_	_VYADEVQVHLGPTEFR_.3	VYADEVQVHLGPTEFR	0.000155319	0.000155319	234.894	0.00268086	247.467	0.00328695	184.491	0.0188125	124.563	0.000296223	196.001	0.0178644	131.176
DN052_01225	_QSFVEER_	_QSFVEER_.2	QSFVEER	0.00471566	0.00471566	215.598	0.0320696	57.2372	0.0125016	104.709	0.0495272	49.1524	0.00928132	51.8175	0.00907567	90.5106
DN052_01245	_VNPIMQPVAEK_	_VNPIMQPVAEK_.2	VNPIMQPVAEK	6.02983e-12	0.121073	247.905	0.0734351	179.922	0.091425	101.515	0.00172208	2022.42	0.00141199	2352.65	6.02983e-12	2457.22
DN052_01245	_VNPIM[+16]QPVAEK_	_VNPIM[+16]QPVAEK_.2	VNPIMQPVAEK	1.77714e-10	0.110839	35.352	0.139888	40.4875	0.14545	60.0265	1.77714e-10	71.7975	0.00295426	50.9321	3.90701e-07	96.3346
DN052_01250	_LYDSPNTK_	_LYDSPNTK_.2	LYDSPNTK	7.94299e-05	0.0254634	21.2276	0.00333538	33.0374	0.00654106	33.8838	7.94299e-05	115.354	0.000988406	51.6263	0.000296432	85.8937
DN052_01250	_QIPTTFIEGAHGAGYPLAGIGTYEAYIFGQDK_	_QIPTTFIEGAHGAGYPLAGIGTYEAYIFGQDK_.3	QIPTTFIEGAHGAGYPLAGIGTYEAYIFGQDK	0.000459498	0.104476	246.145	0.132026	425.89	0.096428	303.944	0.00628703	437.409	0.00219398	478.955	0.000459498	421.16
DN052_01250	_GGFGMDDSDIR_	_GGFGMDDSDIR_.2	GGFGMDDSDIR	5.43753e-12	0.0241158	46.4712	0.0663192	48.2993	0.0449678	41.7497	1.42742e-08	203.109	5.92655e-06	158.026	5.43753e-12	169.592
DN052_01255	_VIPTGIDLTVQTTGDR_	_VIPTGIDLTVQTTGDR_.2	VIPTGIDLTVQTTGDR	0.00329654	0.00834475	144.418	0.00329654	169.057	0.00941462	159.444	0.0278029	198.105	0.0692484	156.508	0.0166457	126.559
DN052_01255	_ESLEQQVVEK_	_ESLEQQVVEK_.2	ESLEQQVVEK	2.15832e-06	0.00349283	148.949	2.15832e-06	150.813	0.000209159	129.349	0.0147603	66.41	0.0141182	48.2585	0.0470124	55.6269
DN052_01255	_SASNPAGTSSAPHR_	_SASNPAGTSSAPHR_.2	SASNPAGTSSAPHR	0.000376516	0.000376516	88.6496	0.00602547	65.1581	0.00264468	53.5541	0.182241	17.0364	0.135489	11.5425	0.222543	19.7659
DN052_01260	_LQAQGFQQLR_	_LQAQGFQQLR_.2	LQAQGFQQLR	0.00027933	0.002462	2470.98	0.00027933	1900.53	0.00234161	2198.04	0.173098	2361.06	0.0265006	289.985	0.0290001	146.761
DN052_01260	_LTLVPSQSTLDR_	_LTLVPSQSTLDR_.2	LTLVPSQSTLDR	0.000170244	0.000231122	372.457	0.000170244	350.195	0.00175353	371.169	0.201909	69.7379	0.108068	58.3658	0.0188032	112.89
DN052_01260	_LSQEGILC[+57]VGMQQGMDLAR_	_LSQEGILC[+57]VGMQQGMDLAR_.3	LSQEGILCVGMQQGMDLAR	0.00249452	0.00685709	137.786	0.00249452	130.961	0.00926308	162.393	0.128864	456.968	0.0922128	477.056	0.039374	274.164
DN052_01260	_DWGSEIVHIATEGPLGLAALIAAR_	_DWGSEIVHIATEGPLGLAALIAAR_.3	DWGSEIVHIATEGPLGLAALIAAR	0.000143028	0.000143028	38.756	0.000536297	62.0316	0.00015116	58.1196	0.237089	12.1671	0.193026	22.693	0.155862	4.65068
DN052_01265	_IAEAAYFLAEQK_	_IAEAAYFLAEQK_.2	IAEAAYFLAEQK	1.12281e-14	0.000278864	8082.38	1.12281e-14	8047.98	2.63497e-05	9975.76	0.0194504	937.869	0.0246095	714.705	0.108601	1326.87
DN052_01270	_GNHDPVFEMLSDLVPVEGER_	_GNHDPVFEMLSDLVPVEGER_.3	GNHDPVFEMLSDLVPVEGER	0.000899253	0.00110498	116.604	0.00481181	106.918	0.00283677	105.421	0.00379285	157.83	0.000899253	127.538	0.00133336	171.866
DN052_01270	_AIFISDIHLGTR_	_AIFISDIHLGTR_.3	AIFISDIHLGTR	0.000245318	0.000472879	340.017	0.000245318	317.014	0.000436288	325.514	0.0111728	160.465	0.00932568	150.657	0.00195034	126.563
DN052_01270	_ILLGDIQIVDSC[+57]VHETADGR_	_ILLGDIQIVDSC[+57]VHETADGR_.3	ILLGDIQIVDSCVHETADGR	0.000502578	0.000502578	52.0215	0.00233421	45.7337	0.000646836	29.2617	0.00408138	71.5898	0.00111072	42.7523	0.0300027	43.7125
DN052_01270	_QAVQFIGDYEQVLAQAC[+57]R_	_QAVQFIGDYEQVLAQAC[+57]R_.2	QAVQFIGDYEQVLAQACR	0.00105135	0.0101085	264.488	0.00105135	223.021	0.00238454	268.475	0.0014401	270.019	0.00289742	242.747	0.0555321	540.268
DN052_01270	_WSLSATIK_	_WSLSATIK_.2	WSLSATIK	0.00226291	0.00377781	105.719	0.00226291	143.65	0.00249831	105.035	0.0184964	81.0706	0.0182848	71.6196	0.0281014	102.991
DN052_01270	_LWVIHGDQFDVTMR_	_LWVIHGDQFDVTMR_.3	LWVIHGDQFDVTMR	0.00447441	0.00483329	105.668	0.00447441	99.4609	0.00735859	112.022	0.0980717	129.84	0.0198612	80.1822	0.13645	155.902
DN052_01290	_TFVVVDEENR_	_TFVVVDEENR_.2	TFVVVDEENR	0.000596492	0.00561208	234.229	0.00183024	183.024	0.175893	54.0385	0.0011935	451.673	0.00332535	328.251	0.000596492	366.661
DN052_01330	_ISPEAPVPVVQVR_	_ISPEAPVPVVQVR_.2	ISPEAPVPVVQVR	1.34727e-05	0.000189659	1455.75	0.00192976	1368.45	6.17909e-05	1443.44	1.34727e-05	1078.11	0.000176503	1279.42	0.00112239	1310.94
DN052_01330	_QQAPALLINAK_	_QQAPALLINAK_.2	QQAPALLINAK	9.43663e-06	0.000488578	178.179	0.00356892	153.218	9.43663e-06	137.932	4.51974e-05	88.1254	0.00191698	150.629	0.00312586	95.8746
DN052_01330	_MDFEAQPSQAHSDALR_	_MDFEAQPSQAHSDALR_.3	MDFEAQPSQAHSDALR	0.000391241	0.00350568	106.672	0.00165526	77.9871	0.00394857	74.4508	0.00265346	59.782	0.000391241	53.46	0.0077605	48.7054
DN052_01330	_LGTLLTEAGVK_	_LGTLLTEAGVK_.2	LGTLLTEAGVK	6.16089e-11	0.000433508	144.385	0.000433968	132.032	0.00484096	153.344	6.16089e-11	180.113	0.128858	160.244	2.66851e-06	142.402
DN052_01330	_ALLLSDYGK_	_ALLLSDYGK_.2	ALLLSDYGK	0.000162787	0.00066571	20.0199	0.0079729	22.098	0.000162787	30.9076	0.00740729	30.4558	0.0738318	16.759	0.00105353	26.1896
DN052_01330	_LLAPVGDDGAGER_	_LLAPVGDDGAGER_.2	LLAPVGDDGAGER	1.1603e-08	0.000615574	220.563	5.92547e-05	284.344	1.1603e-08	166.048	0.0467928	143.428	0.00410751	242.98	0.0186931	73.0056
DN052_01330	_VSLQLEALLVTR_	_VSLQLEALLVTR_.2	VSLQLEALLVTR	0.000748156	0.00304579	111.692	0.00246837	94.8062	0.000748156	94.7869	0.0148202	61.6114	0.125053	36.0962	0.00332751	78.7908
DN052_01335	_LQTGDVPIHEPDLPAMVQEGIAGGR_	_LQTGDVPIHEPDLPAMVQEGIAGGR_.3	LQTGDVPIHEPDLPAMVQEGIAGGR	1.47012e-12	0.000138779	1277.59	5.66006e-12	1127.8	1.47012e-12	1119.71	0.002538	574.156	0.00194395	871.852	6.94882e-05	781.437
DN052_01335	_VLMEALWR_	_VLMEALWR_.2	VLMEALWR	2.58465e-13	2.72235e-06	342.46	0.000137255	376.726	2.58465e-13	376.694	9.66942e-08	198.086	6.7707e-06	339.414	2.38356e-11	242.403
DN052_01335	_ISLMNELAGLAER_	_ISLMNELAGLAER_.2	ISLMNELAGLAER	4.85996e-10	8.81931e-05	243.031	1.17582e-05	338.404	4.85996e-10	218.742	0.000108726	148.935	0.00150364	190.331	7.27985e-05	191.078
DN052_01335	_YAANVMLATK_	_YAANVMLATK_.2	YAANVMLATK	2.01706e-06	0.00179359	30.0112	2.01706e-06	33.0533	0.000195353	44.9244	0.0102202	60.9797	0.00297002	88.587	0.00430723	55.3843
DN052_01335	_MGADIEQVR_	_MGADIEQVR_.2	MGADIEQVR	9.75844e-05	0.000253703	246.925	9.75844e-05	366.685	0.0432487	230.553	0.0329113	318.214	0.00570255	391.013	0.00539093	350.993
DN052_01335	_IYGGEPALR_	_IYGGEPALR_.2	IYGGEPALR	0.00011105	0.00011105	66.7037	0.00393004	92.4858	0.00547315	85.858	0.0290032	78.8469	0.0266709	14.9742	0.00285783	37.0243
DN052_01345	_LNLEMAVEEGVLR_	_LNLEMAVEEGVLR_.2	LNLEMAVEEGVLR	0.000134914	0.000468062	1068.16	0.00259919	812.553	0.00136604	969.333	0.000134914	1539.48	0.000641028	1519.13	0.0017699	1747.31
DN052_01345	_YANTADTATR_	_YANTADTATR_.2	YANTADTATR	2.07681e-10	7.37957e-05	439.658	2.5828e-10	393.242	2.43208e-05	305.391	0.00805122	259.905	0.000413554	416.985	2.07681e-10	372.218
DN052_01345	_LSPSDC[+57]C[+57]LVPER_	_LSPSDC[+57]C[+57]LVPER_.2	LSPSDCCLVPER	9.2051e-06	0.00847602	446.149	0.00149865	437.362	9.2051e-06	451.311	0.000597208	404.994	0.00110316	462.722	0.0230442	420.121
DN052_01345	_MIALGVNIDHVATLR_	_MIALGVNIDHVATLR_.3	MIALGVNIDHVATLR	3.07435e-08	0.000173103	102.728	0.0017482	221.372	6.02004e-06	136.863	3.07435e-08	186.048	0.0108836	212.626	0.00187374	159.296
DN052_01345	_AELTTEGGLDVAGQLSR_	_AELTTEGGLDVAGQLSR_.2	AELTTEGGLDVAGQLSR	0.000272436	0.0282026	326.675	0.000272436	484.789	0.0432766	52.8964	0.000734789	323.393	0.000388193	1986.12	0.00225875	1320.18
DN052_01345	_DVEILSQTLR_	_DVEILSQTLR_.2	DVEILSQTLR	0.000562144	0.00231155	232.166	0.000562144	250.11	0.00117214	224.046	0.0324451	298.09	0.0658371	345.183	0.00485752	57.1245
DN052_01360	_IALADSLILGPGEIR_	_IALADSLILGPGEIR_.2	IALADSLILGPGEIR	0.00151621	0.0061609	405.702	0.0045636	324.246	0.00176834	367.779	0.00151621	529.924	0.00152846	431.257	0.00198809	401.694
DN052_01360	_ADALEAVIGAAFLDGGFGAAER_	_ADALEAVIGAAFLDGGFGAAER_.3	ADALEAVIGAAFLDGGFGAAER	4.33958e-07	7.71093e-05	165.736	0.00146483	177.201	0.000975606	235.733	4.33958e-07	305.636	0.00186744	173.847	0.00139514	250.617
DN052_01360	_C[+57]SVPGAEATEAEDGSR_	_C[+57]SVPGAEATEAEDGSR_.2	CSVPGAEATEAEDGSR	6.24312e-09	0.000434448	476.332	0.00411814	389.012	0.0205609	430.115	6.24312e-09	355.07	0.00556625	432.796	0.0102393	523.086
DN052_01365	_AGAGPVLITVSYDK_	_AGAGPVLITVSYDK_.2	AGAGPVLITVSYDK	6.57509e-11	0.109374	1182.92	0.00289522	120.346	0.00285379	210.26	6.57509e-11	155.93	0.041302	118.856	9.57072e-06	181.463
DN052_01370	_GSPVEAGDVMVFR_	_GSPVEAGDVMVFR_.2	GSPVEAGDVMVFR	1.08949e-07	7.12224e-05	508.777	4.0162e-05	457.716	4.92192e-05	531.323	0.000758931	1462.48	0.000109487	555.82	1.08949e-07	991.407
DN052_01370	_FHIIEFATPEAQMNFGPYK_	_FHIIEFATPEAQMNFGPYK_.3	FHIIEFATPEAQMNFGPYK	7.89714e-09	0.00326543	293.064	7.89714e-09	289.439	0.000960795	347.3	0.000161035	408.841	0.000117615	376.395	2.54805e-07	379.668
DN052_01380	_EPVGALVSQVVPDGPAAK_	_EPVGALVSQVVPDGPAAK_.2	EPVGALVSQVVPDGPAAK	1.27808e-15	0.000189495	14272.3	1.27808e-15	15196.2	2.87216e-09	13213.4	8.61459e-13	22175	0.000616962	18560.6	5.7201e-07	19766.6
DN052_01380	_EPVGALVSQVVPDGPAAK_	_EPVGALVSQVVPDGPAAK_.3	EPVGALVSQVVPDGPAAK	0.000435397	0.0089292	27.0339	0.00638247	28.3676	0.000435397	45.4015	0.00427319	36.2053	0.015119	38.4927	0.00389787	62.6239
DN052_01380	_NLPVVQIGDSSK_	_NLPVVQIGDSSK_.2	NLPVVQIGDSSK	4.33851e-21	1.12801e-06	3546.98	1.21313e-12	3356.41	4.33851e-21	3437.87	7.12535e-08	4769.93	1.8532e-06	4448.73	8.81595e-16	4770.23
DN052_01380	_QYGPAVVNISTTETR_	_QYGPAVVNISTTETR_.2	QYGPAVVNISTTETR	2.49204e-10	0.000452803	230.095	7.57029e-07	288.798	1.89048e-07	237.44	0.00827349	297.731	0.00188169	354.954	2.49204e-10	387.322
DN052_01380	_GVTSPFPPNSPLNQFFAPFFGAPGQPGAPGGGAGQK_	_GVTSPFPPNSPLNQFFAPFFGAPGQPGAPGGGAGQK_.3	GVTSPFPPNSPLNQFFAPFFGAPGQPGAPGGGAGQK	0.00190007	0.0304333	424.825	0.00281567	510.044	0.0061362	193.149	0.00540095	668.828	0.00506149	646.413	0.00190007	815.119
DN052_01380	_VHFGWLGVMIQDVSMDLAK_	_VHFGWLGVMIQDVSMDLAK_.3	VHFGWLGVMIQDVSMDLAK	0.000442958	0.000442958	172.588	0.00991409	106.936	0.00300893	152.407	0.00355883	89.5372	0.00909318	67.5661	0.0567249	141.175
DN052_01380	_LVAALPAGQPIPVLVR_	_LVAALPAGQPIPVLVR_.2	LVAALPAGQPIPVLVR	0.000383799	0.000609946	1250.93	0.00149961	1080.8	0.00345154	1114.84	0.000383799	1634.34	0.00264065	1882.17	0.0027591	1347.1
DN052_01380	_YQVQSLGSGFVISSDGYIVTAAHVVK_	_YQVQSLGSGFVISSDGYIVTAAHVVK_.3	YQVQSLGSGFVISSDGYIVTAAHVVK	0.00264442	0.0881846	1018.01	0.0141008	1157.54	0.0302082	205.558	0.00264442	750.912	0.0053426	869.488	0.00842797	943.71
DN052_01385	_MQC[+57]ESGLR_	_MQC[+57]ESGLR_.2	MQCESGLR	2.20159e-09	9.01903e-05	190.006	2.20159e-09	218.654	3.05751e-06	202.147	4.44401e-08	112.509	0.000818257	87.0089	0.00511012	98.6004
DN052_01385	_VSFLLQNDGK_	_VSFLLQNDGK_.2	VSFLLQNDGK	0.00128295	0.00342878	125.022	0.0133171	95.3443	0.00141656	115.724	0.00128295	223.002	0.00292616	166.244	0.00432308	132.555
DN052_01390	_TPEEAEDVAQEAFVK_	_TPEEAEDVAQEAFVK_.2	TPEEAEDVAQEAFVK	3.36065e-06	0.000227993	211.295	3.80397e-05	164.734	4.68706e-06	183.007	3.36065e-06	314.542	0.000884909	368.116	1.92791e-05	259.296
DN052_01390	_ALTALPEDLR_	_ALTALPEDLR_.2	ALTALPEDLR	0.00217236	0.00311875	759.839	0.00224068	530.904	0.00431261	718.174	0.0120418	616.495	0.00414686	755.308	0.00217236	668.793
DN052_01390	_GAFDLLVR_	_GAFDLLVR_.2	GAFDLLVR	0.00168717	0.0027701	96.7239	0.0649316	20.5368	0.00260141	128.457	0.00168717	110.504	0.00674805	98.5666	0.00497764	116.717
DN052_01395	_GTHISDSLC[+57]GPQPYQELR_	_GTHISDSLC[+57]GPQPYQELR_.3	GTHISDSLCGPQPYQELR	5.27022e-10	0.00294674	308.586	0.00563981	402.617	5.27022e-10	399.047	0.00519848	433.073	0.0108103	345.888	0.000595947	385.898
DN052_01395	_LPDGSTFLER_	_LPDGSTFLER_.2	LPDGSTFLER	1.82344e-06	0.000328675	153.733	1.82344e-06	59.4087	8.48925e-05	181.588	0.00480271	120.66	0.000176232	62.3495	0.016416	69.8615
DN052_01395	_LASNSLLEC[+57]VVGAAAIVADLEGQAR_	_LASNSLLEC[+57]VVGAAAIVADLEGQAR_.3	LASNSLLECVVGAAAIVADLEGQAR	0.000140559	0.0168794	91.52	0.0015461	69.1114	0.000266567	80.2198	0.00477559	89.9687	0.00591432	110.121	0.000140559	99.2163
DN052_01405	_FLQGQFSNDLR_	_FLQGQFSNDLR_.2	FLQGQFSNDLR	7.024e-08	7.71093e-05	900.517	0.0014774	931.864	0.00166995	1068.37	7.024e-08	783.829	0.00341926	723.273	0.000189453	848.906
DN052_01405	_SGNSGVVHDDAIITR_	_SGNSGVVHDDAIITR_.2	SGNSGVVHDDAIITR	1.62887e-11	7.42637e-05	635.922	1.62887e-11	425.304	1.02088e-07	556.582	3.28585e-07	140.745	7.36912e-05	262.907	4.8667e-05	278.569
DN052_01405	_SGNSGVVHDDAIITR_	_SGNSGVVHDDAIITR_.3	SGNSGVVHDDAIITR	9.64274e-08	0.000360939	63.0428	9.64274e-08	68.0717	1.00406e-07	94.2308	0.000882304	100.646	0.00137342	95.8197	0.0080206	120.032
DN052_01405	_LPYTLPLDIVSEE_	_LPYTLPLDIVSEE_.2	LPYTLPLDIVSEE	0.000820103	0.00462803	133.135	0.00116009	167.647	0.00135313	162.789	0.00388969	103.906	0.000820103	99.6021	0.0117389	98.3767
DN052_01405	_AANAGESLMAGAPGGTPLSLGK_	_AANAGESLMAGAPGGTPLSLGK_.2	AANAGESLMAGAPGGTPLSLGK	4.61339e-09	0.00275297	839.322	6.89723e-06	731.097	4.61339e-09	707.813	0.0413106	557.972	0.00728111	514.839	1.18964e-05	582.234
DN052_01405	_AANAGESLM[+16]AGAPGGTPLSLGK_	_AANAGESLM[+16]AGAPGGTPLSLGK_.2	AANAGESLMAGAPGGTPLSLGK	0.00216218	0.080678	66.5543	0.0145635	99.6482	0.00511571	110.57	0.0194504	65.0113	0.00914955	59.4312	0.00216218	92.1777
DN052_01405	_ALASGHGQWSSYSTAK_	_ALASGHGQWSSYSTAK_.2	ALASGHGQWSSYSTAK	0.0042862	0.0042862	428.603	0.00688323	425.505	0.0058682	436.533	0.0176295	627.829	0.00814454	650.122	0.0205982	460.808
DN052_01405	_DGSDFWLSLADDMADTVIER_	_DGSDFWLSLADDMADTVIER_.2	DGSDFWLSLADDMADTVIER	1.33343e-06	0.0223	52.3015	1.33343e-06	220.585	0.0216558	86.5154	0.00977496	256.965	0.00418242	182.412	0.184554	146.199
DN052_01405	_[+42]SSAVITFVPLHTELGLIHASGVDAEK_	_[+42]SSAVITFVPLHTELGLIHASGVDAEK_.3	SSAVITFVPLHTELGLIHASGVDAEK	0.00654743	0.00946677	375.152	0.00748891	129.868	0.00654743	109.305	0.0422843	1522.41	0.0407782	2150.4	0.0334416	1302.51
DN052_01405	_SGAAEDWR_	_SGAAEDWR_.2	SGAAEDWR	0.00569339	0.107234	63.6372	0.0520422	136.523	0.00569339	102.258	0.00827615	100.564	0.039915	90.9823	0.00898392	98.5914
DN052_01405	_LPWAEAEAFLIILPASR_	_LPWAEAEAFLIILPASR_.3	LPWAEAEAFLIILPASR	5.36504e-09	0.00356278	27.2626	0.00391665	30.5824	5.36504e-09	28.5484	0.0255648	20.4627	0.0488457	35.8871	0.0474606	25.7179
DN052_01410	_NPSGAAC[+57]QSSVQQAEATER_	_NPSGAAC[+57]QSSVQQAEATER_.2	NPSGAACQSSVQQAEATER	8.26451e-07	0.00435903	1.25619	0.0073018	1	0.0385041	1	8.26451e-07	1.2282	0.00205215	1.36161	0.00883304	1.3707
DN052_01415	_IVESGTYGELLQR_	_IVESGTYGELLQR_.2	IVESGTYGELLQR	3.39418e-05	6.14344e-05	571.213	3.39418e-05	624.507	0.00516496	630.991	0.00240539	612.78	0.00229064	614.407	0.00254978	591.565
DN052_01415	_SSLANLLLR_	_SSLANLLLR_.2	SSLANLLLR	2.39551e-05	0.000359464	216.622	0.00216051	178.789	0.00403599	154.568	0.00407467	261.216	0.00919494	164.134	2.39551e-05	131.547
DN052_01415	_SGAEMTGIQSDYR_	_SGAEMTGIQSDYR_.2	SGAEMTGIQSDYR	8.80788e-12	0.00143458	171.193	0.00565066	136.769	0.000319989	183.987	8.80788e-12	139.533	0.000876211	103.189	0.000400015	149.752
DN052_01415	_DGQLSHFATFGQAIPEIH_	_DGQLSHFATFGQAIPEIH_.3	DGQLSHFATFGQAIPEIH	0.00106102	0.00149508	143.886	0.00138563	119.559	0.00106102	108.479	0.00756373	125.756	0.00126178	88.0826	0.00114019	102.765
DN052_01415	_GEAEEDELWAALATAQLAEFVR_	_GEAEEDELWAALATAQLAEFVR_.3	GEAEEDELWAALATAQLAEFVR	0.000612154	0.000612154	63.3207	0.00431999	72.6359	0.00492078	107.135	0.224074	28.0686	0.0948345	371.349	0.000907641	111.113
DN052_01415	_IFEVADTPLPFPDASGPAPR_	_IFEVADTPLPFPDASGPAPR_.2	IFEVADTPLPFPDASGPAPR	9.83589e-05	0.0341313	338.982	0.0100944	2041.14	0.104747	1530.74	9.83589e-05	544.842	0.0083135	415.319	0.00412339	552.297
DN052_01420	_NAHALEFIEALPQGFDTPVGDLGQGLSGGQIQR_	_NAHALEFIEALPQGFDTPVGDLGQGLSGGQIQR_.3	NAHALEFIEALPQGFDTPVGDLGQGLSGGQIQR	0.00015488	0.00251115	1655.04	0.002997	1841.5	0.0016533	1750.56	0.00015488	2943.73	0.00151158	3168.44	0.00688165	2986.24
DN052_01420	_IPLAVLDR_	_IPLAVLDR_.2	IPLAVLDR	3.73641e-08	0.000134932	274.092	5.23223e-07	261.439	8.6495e-06	256.012	0.000417468	311.755	0.00104539	251.421	3.73641e-08	258.981
DN052_01420	_VTALVGASGAGK_	_VTALVGASGAGK_.2	VTALVGASGAGK	2.21023e-05	2.21023e-05	128.62	0.000433515	167.466	0.000765051	164.193	0.00413297	358.472	0.00617479	170.007	4.02876e-05	245.844
DN052_01420	_VVEAGTHNALLAAGGVYAR_	_VVEAGTHNALLAAGGVYAR_.3	VVEAGTHNALLAAGGVYAR	0.000354346	0.00259561	36.9032	0.00170855	48.7055	0.00100648	52.0018	0.000886185	41.5966	0.000354346	33.7097	0.00108233	15.1823
DN052_01420	_LLSHLLNLGPVAVAGER_	_LLSHLLNLGPVAVAGER_.3	LLSHLLNLGPVAVAGER	9.22513e-07	0.000378492	28.101	0.000172037	21.5899	9.22513e-07	27.9555	0.00779437	41.5956	0.000704489	28.9897	0.000704355	21.9475
DN052_01420	_SADIASTMIEGVEALEPYFSR_	_SADIASTMIEGVEALEPYFSR_.2	SADIASTMIEGVEALEPYFSR	1.6e-05	0.00437167	309.163	1.6e-05	257.164	4.51661e-05	313.918	0.00575282	322.111	0.00344605	398.09	0.00158327	475.561
DN052_01420	_SADIASTMIEGVEALEPYFSR_	_SADIASTMIEGVEALEPYFSR_.3	SADIASTMIEGVEALEPYFSR	0.00281677	0.101046	22.6838	0.00281677	29.4124	0.0056558	30.3974	0.0574448	23.6642	0.00538111	67.0745	0.029731	25.0293
DN052_01420	_LFHGTIAENIR_	_LFHGTIAENIR_.2	LFHGTIAENIR	0.000533821	0.000533821	82.5106	0.0428408	77.9818	0.00496524	66.3474	0.0565974	133.828	0.00503129	93.7631	0.0115196	55.321
DN052_01430;DN052_01710;DN052_01880;DN052_02415;DN052_02880;DN052_03195;DN052_03460;DN052_03595;DN052_03650;DN052_04725;DN052_07435;DN052_07715;DN052_08110;DN052_08675;DN052_08880;DN052_09945;DN052_10245;DN052_10965;DN052_11105;DN052_11195;DN052_12090;DN052_13125;DN052_13310;DN052_13915;DN052_14050;DN052_14395;DN052_15305;DN052_15590	_FAC[+57]PVC[+57]GEEC[+57]PVHDTR_	_FAC[+57]PVC[+57]GEEC[+57]PVHDTR_.3	FACPVCGEECPVHDTR	4.73255e-09	0.000144577	349.985	3.58275e-08	252.589	4.73255e-09	271.628	1.21238e-07	252.226	0.000605658	211.828	1.91298e-08	214.599
DN052_01430;DN052_01710;DN052_01880;DN052_02415;DN052_02880;DN052_03195;DN052_03460;DN052_03595;DN052_03650;DN052_04725;DN052_07435;DN052_07715;DN052_08110;DN052_08675;DN052_08880;DN052_09945;DN052_10245;DN052_10965;DN052_11105;DN052_11195;DN052_12090;DN052_13125;DN052_13310;DN052_13915;DN052_14050;DN052_14395;DN052_15305;DN052_15590	_RLDLHINFPK_	_RLDLHINFPK_.3	RLDLHINFPK	0.00552585	0.0137415	21.7121	0.00552585	24.4906	0.00863346	21.0292	0.00747039	11.4388	0.00579105	7.6338	0.0121985	7.91505
DN052_01440	_QGGAAVVTLPAEVLR_	_QGGAAVVTLPAEVLR_.2	QGGAAVVTLPAEVLR	2.87848e-05	0.00339987	207.277	0.00841887	185.674	0.0630905	210.382	2.87848e-05	240.716	0.00103228	242.061	0.000466377	201.791
DN052_01440	_QLDAGIGEDLSIEVSQHTVIMR_	_QLDAGIGEDLSIEVSQHTVIMR_.3	QLDAGIGEDLSIEVSQHTVIMR	6.1879e-05	0.0350121	483.621	0.0416347	472.839	0.0542728	359.955	6.1879e-05	383.179	0.0034624	290.015	0.00409529	377.734
DN052_01440	_YNLEELLAGVTGQDM[+16]QILAGDTAWAR_	_YNLEELLAGVTGQDM[+16]QILAGDTAWAR_.3	YNLEELLAGVTGQDMQILAGDTAWAR	0.00168238	0.0996395	43.0959	0.0178978	348.065	0.108253	103.034	0.00168238	59.3483	0.00358483	62.5461	0.00501132	83.1044
DN052_01445	_KIPSPGDVYWINPNPTAGNEIR_	_KIPSPGDVYWINPNPTAGNEIR_.3	KIPSPGDVYWINPNPTAGNEIR	1.09607e-06	0.00028944	583.24	0.000123443	478.653	1.09607e-06	489.533	0.00150685	628.748	0.000877729	465.85	0.00257005	344.101
DN052_01445	_LGLVTC[+57]VPITSGGNYAR_	_LGLVTC[+57]VPITSGGNYAR_.2	LGLVTCVPITSGGNYAR	0.00297415	0.00433475	166.728	0.00297415	170.731	0.00453658	118.75	0.00372557	186.333	0.00355014	162.811	0.00885662	189.323
DN052_01445	_YVETLDQQTTR_	_YVETLDQQTTR_.2	YVETLDQQTTR	6.26749e-08	0.0190117	1582.76	0.00818353	1391.96	0.00362431	1045.25	6.26749e-08	461.901	0.00401217	596.057	0.00604333	541.485
DN052_01455	_QVDLPEIGSQGVVSEILHGK_	_QVDLPEIGSQGVVSEILHGK_.3	QVDLPEIGSQGVVSEILHGK	6.00595e-16	9.58846e-05	670.396	1.81528e-09	565.265	4.49607e-05	656.196	6.00595e-16	780.931	1.08199e-05	755.747	7.54073e-08	781.061
DN052_01455	_LADYLGDLVGEWESR_	_LADYLGDLVGEWESR_.2	LADYLGDLVGEWESR	1.02628e-05	0.00527151	193.296	1.02628e-05	217.316	0.00512576	230.458	0.00607709	133.538	0.0038332	172.192	0.00277951	202.81
DN052_01455	_TETEYEALVEALDAVLDAGGADESHPMAR_	_TETEYEALVEALDAVLDAGGADESHPMAR_.3	TETEYEALVEALDAVLDAGGADESHPMAR	0.00187481	0.0323394	252.364	0.00236311	159.681	0.00703682	185.395	0.00941134	236.094	0.00577235	107.666	0.00187481	191.996
DN052_01460	_LTEADKDYAISQNEK_	_LTEADKDYAISQNEK_.3	LTEADKDYAISQNEK	0.000602195	0.000602195	48.2276	0.0240383	43.4209	0.00444568	49.3565	0.00776874	88.5194	0.164112	1150.63	0.0039063	59.8103
DN052_01645	_MEASLAYGR_	_MEASLAYGR_.2	MEASLAYGR	0.00160547	0.00760148	56.5575	0.0929179	54.5521	0.00160547	45.7519	0.0884917	200.033	0.0257293	117.954	0.00327333	134.522
DN052_01655	_WFTDGENIR_	_WFTDGENIR_.2	WFTDGENIR	0.000729141	0.00827072	381.352	0.00393142	355.889	0.00379626	364.595	0.00329852	419.759	0.000729141	404.947	0.00234653	447.014
DN052_01655	_ADMLQLIDALEK_	_ADMLQLIDALEK_.2	ADMLQLIDALEK	3.31928e-10	0.00435601	136.518	5.50433e-05	137.156	0.00288182	121.302	0.000130867	141.191	0.000845825	149.658	3.31928e-10	156.976
DN052_01655	_TLNLEGLLK_	_TLNLEGLLK_.2	TLNLEGLLK	1.26707e-06	0.000433855	31.6377	0.000474244	28.0929	1.26707e-06	46.8954	0.00379285	37.2618	0.00170884	37.1889	4.96507e-06	44.3404
DN052_01745	_LTFTANAGAIYEGAPNVSLNATGAAANPR_	_LTFTANAGAIYEGAPNVSLNATGAAANPR_.3	LTFTANAGAIYEGAPNVSLNATGAAANPR	6.14657e-12	0.0464144	37.746	0.161715	69.4022	0.0527859	284.804	6.14657e-12	627.726	0.000401514	436.094	0.00620337	353.31
DN052_01790	_MDIATVEQQYNQLQQEGQSVTQGIQALAGK_	_MDIATVEQQYNQLQQEGQSVTQGIQALAGK_.3	MDIATVEQQYNQLQQEGQSVTQGIQALAGK	5.00528e-05	0.00905377	269.81	0.000803761	322.753	5.00528e-05	310.96	0.000152351	350.967	0.00997253	299.954	0.00760906	396.551
DN052_01800	_EIADAVA_	_EIADAVA_.1	EIADAVA	7.99466e-12	0.00183333	16615.5	6.84864e-09	15472.9	7.50182e-06	18052.1	7.99466e-12	45357.7	0.00062102	36282.9	2.05319e-05	34264.7
DN052_01800	_NPATGQEIQIPAK_	_NPATGQEIQIPAK_.2	NPATGQEIQIPAK	6.40022e-10	0.000212583	1457.73	6.37769e-07	1524.4	5.84178e-05	1655.53	4.84637e-09	4410.59	0.000747904	3855.73	6.40022e-10	3684.01
DN052_01800	_DAEHFLTVFADTLR_	_DAEHFLTVFADTLR_.3	DAEHFLTVFADTLR	1.31745e-08	0.000359927	854.888	1.31745e-08	888.683	0.000462913	938.853	2.52069e-07	4617.04	0.000294939	3506.91	4.75787e-05	2932.77
DN052_01800	_IALPGIGVFTVQER_	_IALPGIGVFTVQER_.2	IALPGIGVFTVQER	6.78497e-16	0.00716478	203.1	0.00861576	445.6	3.32018e-05	242.683	6.78497e-16	412.59	0.000479757	352.158	6.01884e-06	218.018
DN052_01945	_ASFDLAGRAER_	_ASFDLAGRAER_.1	ASFDLAGRAER	5.90594e-05	0.000408108	480.865	0.00411999	423.33	0.00584812	595.562	5.90594e-05	765.724	0.000849822	624.586	0.000244032	785.03
DN052_02025	_DC[+57]AALVDTLFDTIR_	_DC[+57]AALVDTLFDTIR_.2	DCAALVDTLFDTIR	0.00167207	0.00333739	57.1352	0.0124085	61.6168	0.0110083	76.863	0.00268483	109.482	0.00167207	87.6051	0.00179587	110.244
DN052_02040	_VTPIPVLHGDLPILGYR_	_VTPIPVLHGDLPILGYR_.3	VTPIPVLHGDLPILGYR	4.46397e-10	0.000409152	89.6274	0.00137184	153.572	4.46397e-10	95.1034	0.00085486	165.558	0.000795298	107.502	0.00163626	153.634
DN052_02040	_VLVLDC[+57]LR_	_VLVLDC[+57]LR_.2	VLVLDCLR	6.97177e-05	0.0058034	588.894	0.00291024	516.348	6.97177e-05	425.4	0.0185324	212.954	0.00476213	236.996	0.00140199	252.756
DN052_02040	_VVFLGTGSSAGTPVIAC[+57]HC[+57]PVC[+57]C[+57]SDDPR_	_VVFLGTGSSAGTPVIAC[+57]HC[+57]PVC[+57]C[+57]SDDPR_.3	VVFLGTGSSAGTPVIACHCPVCCSDDPR	0.00378324	0.0132381	76.0356	0.00378324	107.442	0.00838135	68.2189	0.0512696	223.632	0.00642106	152.942	0.013435	125.182
DN052_02040	_TAAELESR_	_TAAELESR_.2	TAAELESR	2.60813e-05	2.60813e-05	84.2172	0.0105541	104.393	0.00241474	116.161	0.00457653	51.7611	0.012038	64.9268	0.0206868	42.2362
DN052_02045	_SEGDLSWQR_	_SEGDLSWQR_.2	SEGDLSWQR	1.21945e-20	5.75479e-05	370.938	1.21945e-20	358.782	1.45197e-05	334.022	9.37405e-05	126.753	0.00503419	173.252	2.44994e-05	176.113
DN052_02045	_AAAADTLAMLR_	_AAAADTLAMLR_.2	AAAADTLAMLR	0.000464927	0.00979501	224.093	0.00329357	296.163	0.00313618	320.545	0.00574122	192.235	0.000464927	189.953	0.00067654	214.812
DN052_02045	_LLVETDAPYLAPEPQR_	_LLVETDAPYLAPEPQR_.2	LLVETDAPYLAPEPQR	0.00137679	0.00137679	180.53	0.00716863	169.426	0.00747825	210.747	0.019627	131.325	0.0236899	229.627	0.0658661	207.014
DN052_02045	_AAGVGEMLIAAVVEAHWPR_	_AAGVGEMLIAAVVEAHWPR_.3	AAGVGEMLIAAVVEAHWPR	0.00293191	0.0279385	96.4752	0.00293191	67.3503	0.00742851	171.745	0.0290398	328.764	0.00592426	185.361	0.0482112	213.042
DN052_02045	_LLVALAADK_	_LLVALAADK_.2	LLVALAADK	5.70896e-08	7.43095e-05	87.866	5.70896e-08	95.6305	5.88569e-05	79.2567	0.0235651	312.54	0.050329	221.958	0.0535597	195.817
DN052_02060	_VSAMAPDNMTGR_	_VSAMAPDNMTGR_.2	VSAMAPDNMTGR	0.000358167	0.00508124	903.567	0.0109315	799.447	0.00201637	871.949	0.00139258	1675.36	0.00639767	1157.11	0.000358167	866.647
DN052_02060	_VSAMAPDNM[+16]TGR_	_VSAMAPDNM[+16]TGR_.2	VSAMAPDNMTGR	7.09396e-05	7.09396e-05	69.3867	0.00325497	108.575	0.000714031	109.634	0.000147131	160.621	0.000112071	144.858	0.174828	175.827
DN052_02060	_VSAM[+16]APDNMTGR_	_VSAM[+16]APDNMTGR_.2	VSAMAPDNMTGR	1.24299e-12	0.0101419	236.815	0.0175655	300.395	1.24299e-12	237.324	0.00104925	694.242	0.00688049	417.844	0.0578541	329.438
DN052_02060	_VSAM[+16]APDNM[+16]TGR_	_VSAM[+16]APDNM[+16]TGR_.2	VSAMAPDNMTGR	0.000622069	0.173547	24.9874	0.0316288	304.533	0.00621251	118.796	0.000622069	249.087	0.0085643	113.524	0.0610302	252.294
DN052_02060	_EISMELR_	_EISMELR_.2	EISMELR	0.000142928	0.000207797	1865.45	0.000467083	1868.58	0.00162851	1909.99	0.000142928	5013.32	0.000812291	2938.93	0.00690439	2789.28
DN052_02070	_EGC[+57]C[+57]ADANEAFGK_	_EGC[+57]C[+57]ADANEAFGK_.2	EGCCADANEAFGK	5.35057e-05	0.000152371	85.3147	0.00525351	110.614	0.00480053	140.858	0.00508743	68.9845	0.0223201	85.4056	5.35057e-05	140.32
DN052_02075	_VLTTDVASWDPTLPDDEAER_	_VLTTDVASWDPTLPDDEAER_.2	VLTTDVASWDPTLPDDEAER	4.03342e-05	0.00293014	300.97	0.00107095	325.642	0.00297717	286.17	0.00450443	452.838	0.00831339	339.102	4.03342e-05	460.127
DN052_02075	_FFQEGTQQMAQGDFPDAVR_	_FFQEGTQQMAQGDFPDAVR_.2	FFQEGTQQMAQGDFPDAVR	0.00048882	0.00378064	220.183	0.00048882	201.762	0.00738563	215.28	0.00314226	494.296	0.000884909	441.013	0.00054157	546.665
DN052_02075	_AVMTEAAEGAGHGLH_	_AVMTEAAEGAGHGLH_.3	AVMTEAAEGAGHGLH	5.80738e-14	0.000303077	334.983	3.53001e-07	326.866	5.80738e-14	429.622	2.05606e-09	295.259	0.00109401	347.1	0.00311	308.158
DN052_02075	_AFAAIIHYLPADAPR_	_AFAAIIHYLPADAPR_.3	AFAAIIHYLPADAPR	7.84519e-12	0.000228377	219.453	7.84519e-12	206.738	0.00338023	232.947	9.70109e-08	182.648	0.000565689	291.524	4.61801e-05	202.021
DN052_02080	_AAPDFVAPAVM[+16]PDNSINEK_	_AAPDFVAPAVM[+16]PDNSINEK_.2	AAPDFVAPAVMPDNSINEK	7.82196e-06	0.000850262	9549.27	0.00051441	10979.7	7.82196e-06	9357.15	0.000223283	2635.85	9.48974e-05	2228.44	2.33126e-05	2849.51
DN052_02080	_AAPDFVAPAVMPDNSINEK_	_AAPDFVAPAVMPDNSINEK_.2	AAPDFVAPAVMPDNSINEK	0.00207892	0.00397664	1136.06	0.00298775	1211.11	0.00505545	1025.15	0.00211797	393.025	0.00347731	381.032	0.00207892	400.474
DN052_02080	_AAPDFVAPAVMPDNSINEK_	_AAPDFVAPAVMPDNSINEK_.3	AAPDFVAPAVMPDNSINEK	1.41106e-11	0.000340781	964.662	1.41106e-11	747.517	2.48459e-09	985.127	0.000278471	305.667	0.00340314	302.058	2.40526e-07	303.49
DN052_02080	_AAPDFVAPAVM[+16]PDNSINEK_	_AAPDFVAPAVM[+16]PDNSINEK_.3	AAPDFVAPAVMPDNSINEK	3.84969e-07	0.000443295	420.143	3.84969e-07	597.928	0.00402759	489.384	0.0270127	255.719	0.00246219	243.67	0.0397344	278.379
DN052_02080	_FQFSQHIK_	_FQFSQHIK_.2	FQFSQHIK	2.26307e-09	0.000486281	2004.12	6.96768e-05	1817.4	5.89995e-08	1581.74	0.00795573	67.5166	0.00160527	228.361	2.26307e-09	191.807
DN052_02080	_GSFLIDR_	_GSFLIDR_.2	GSFLIDR	0.00198092	0.00446688	34223.9	0.00240591	26125.3	0.00722417	32968.8	0.00198092	3824.94	0.0137654	4653.63	0.00245517	5176.37
DN052_02080	_NTEVIAC[+57]SVDSHFTHLAWK_	_NTEVIAC[+57]SVDSHFTHLAWK_.3	NTEVIACSVDSHFTHLAWK	2.60099e-12	3.53161e-06	5749.73	2.61462e-10	4541.85	2.60099e-12	3302.76	0.0034258	556.168	5.89961e-05	684.032	7.40162e-09	551.648
DN052_02080	_NTEVIAC[+57]SVDSHFTHLAWK_	_NTEVIAC[+57]SVDSHFTHLAWK_.4	NTEVIACSVDSHFTHLAWK	1.06581e-09	0.000177707	543.344	1.06581e-09	572.55	0.00224037	340.117	0.12677	95.3338	0.00157676	184.554	0.0150358	115.625
DN052_02080	_HEVVNDLPLGR_	_HEVVNDLPLGR_.2	HEVVNDLPLGR	2.91339e-25	0.000226494	6959.29	0.00108399	6708.96	0.00258034	6458.49	2.91339e-25	1260.89	0.000267078	1570.18	2.23181e-08	1433.2
DN052_02080	_HEVVNDLPLGR_	_HEVVNDLPLGR_.3	HEVVNDLPLGR	1.46806e-07	0.000204063	1041.57	1.46806e-07	762.658	6.02901e-05	1025.69	0.0453383	54.3148	0.0380987	232.722	0.016895	183.935
DN052_02080	_NIAEMIR_	_NIAEMIR_.2	NIAEMIR	6.6494e-12	2.07403e-08	1522.51	6.6494e-12	1104.29	9.9068e-09	1491.52	9.70385e-08	227.58	4.68156e-05	262.657	0.000270087	225.582
DN052_02080	_NIAEM[+16]IR_	_NIAEM[+16]IR_.2	NIAEMIR	0.00212921	0.00224052	61.7402	0.00419311	48.7904	0.00212921	47.2696	0.017391	16.2557	0.0845038	36.126	0.0316823	19.4844
DN052_02080	_MVDALQFSEEHGEVC[+57]PAQWQK_	_MVDALQFSEEHGEVC[+57]PAQWQK_.3	MVDALQFSEEHGEVCPAQWQK	5.26299e-08	4.10013e-05	1779.71	5.26299e-08	2145.7	6.72778e-08	1937.5	0.000630783	375.339	0.000818257	639.027	0.0014124	472.686
DN052_02080	_M[+16]VDALQFSEEHGEVC[+57]PAQWQK_	_M[+16]VDALQFSEEHGEVC[+57]PAQWQK_.3	MVDALQFSEEHGEVCPAQWQK	7.47784e-14	1.8121e-05	811.78	7.47784e-14	961.023	7.51694e-07	872.671	0.012548	581.333	0.000423256	552.957	0.00546905	496.426
DN052_02080	_GGIGHIQLPM[+16]VADLSK_	_GGIGHIQLPM[+16]VADLSK_.3	GGIGHIQLPMVADLSK	0.000598239	0.000598239	528.239	0.00327357	256.595	0.02385	273.429	0.00995378	118.437	0.0227409	88.846	0.0709329	82.3521
DN052_02085	_DDDMPDGQKEFEEINAR_	_DDDMPDGQKEFEEINAR_.3	DDDMPDGQKEFEEINAR	0.000326963	0.000326963	1073.69	0.000841246	1218.85	0.00498315	1285.18	0.00868803	1481.08	0.00238515	1270.44	0.00497981	1080.97
DN052_02085	_EGPNFLVIDPDEC[+57]IDC[+57]TLC[+57]EPEC[+57]PAGAIFR_	_EGPNFLVIDPDEC[+57]IDC[+57]TLC[+57]EPEC[+57]PAGAIFR_.3	EGPNFLVIDPDECIDCTLCEPECPAGAIFR	1.18268e-16	0.000426152	191.962	1.18268e-16	209.609	0.000142069	139.171	6.28895e-14	263.407	0.00029835	217.759	0.00149926	200.111
DN052_02085	_AAPEDADAWLHVK_	_AAPEDADAWLHVK_.2	AAPEDADAWLHVK	2.38677e-11	0.00109721	131.829	0.00499628	154.006	2.38677e-11	165.174	3.34413e-05	167.655	0.00107089	159.436	1.83582e-05	89.0379
DN052_02085	_YTDC[+57]VDVC[+57]PVDC[+57]FR_	_YTDC[+57]VDVC[+57]PVDC[+57]FR_.2	YTDCVDVCPVDCFR	7.31781e-11	5.15999e-05	138.517	9.2855e-07	140.573	2.89036e-07	132.318	7.31781e-11	161.696	0.000268023	155.25	2.08659e-09	95.3285
DN052_02095	_EALEQPELLR_	_EALEQPELLR_.2	EALEQPELLR	3.267e-09	0.000275888	883.288	3.95908e-08	882.253	3.267e-09	873.405	0.0113003	453.701	0.000731161	578.655	0.00273038	672.336
DN052_02095	_LLDFGIHAPTVYFPQLVPEC[+57]LLIEPTETESK_	_LLDFGIHAPTVYFPQLVPEC[+57]LLIEPTETESK_.3	LLDFGIHAPTVYFPQLVPECLLIEPTETESK	0.00146812	0.0461012	192.891	0.00270647	224.317	0.00533141	241.941	0.00146812	248.536	0.00454287	197.667	0.00293601	240.319
DN052_02095	_ELQGVGYQAAFPER_	_ELQGVGYQAAFPER_.2	ELQGVGYQAAFPER	1.99129e-05	0.000459549	706.201	7.57114e-05	648.581	1.99129e-05	616.12	0.011449	561.889	0.00243418	553.033	0.0132201	497.981
DN052_02095	_LDEALAAR_	_LDEALAAR_.2	LDEALAAR	0.00174785	0.00229965	397.025	0.00400404	341.795	0.00174785	446.677	0.00881729	546.267	0.0172327	364.154	0.0177236	136.169
DN052_02095	_VHEAGGLLYYDGANLNAILGR_	_VHEAGGLLYYDGANLNAILGR_.3	VHEAGGLLYYDGANLNAILGR	0.00264837	0.00883934	53.2238	0.00264837	37.2651	0.00889431	60.823	0.0182017	76.4791	0.00708408	47.892	0.0108781	69.0811
DN052_02095	_TFATPHGGGGPGAGAVAVQER_	_TFATPHGGGGPGAGAVAVQER_.3	TFATPHGGGGPGAGAVAVQER	0.000769983	0.0107502	233.024	0.000769983	228.148	0.00322834	201.267	0.030222	131.672	0.00474484	154.007	0.203877	73.8455
DN052_02100	_SILVPENLLPGWR_	_SILVPENLLPGWR_.2	SILVPENLLPGWR	2.34087e-10	0.00269985	478.182	2.34087e-10	404.366	0.00273591	444.867	0.0037091	197.579	0.000782109	226.941	0.00976988	232.536
DN052_02100	_VLDSVLGLQNIR_	_VLDSVLGLQNIR_.2	VLDSVLGLQNIR	1.30726e-06	0.000296861	335.521	1.30726e-06	317.289	7.52677e-05	297.835	0.000135727	100.159	0.000536287	147.824	0.000271918	154.431
DN052_02100	_LDQLFDEIPPVLQVQDMALPEGLSEMALQR_	_LDQLFDEIPPVLQVQDMALPEGLSEMALQR_.3	LDQLFDEIPPVLQVQDMALPEGLSEMALQR	0.000164776	0.0212621	271.169	0.000164776	155.833	0.00583621	190.073	0.00548049	162.491	0.00247478	47.8018	0.00151449	149.335
DN052_02100	_ALANAPLR_	_ALANAPLR_.2	ALANAPLR	9.50355e-08	9.50355e-08	210.237	0.00256892	170.305	7.23843e-05	171.649	0.0043834	47.0268	0.0424949	71.5779	0.00248659	105.663
DN052_02105	_VGITDHAQELLGDLVFVEAPETGK_	_VGITDHAQELLGDLVFVEAPETGK_.3	VGITDHAQELLGDLVFVEAPETGK	5.26077e-10	4.21994e-05	2125.1	5.26077e-10	2507.42	2.54472e-05	2298.93	1.84142e-08	2342.08	0.000605658	2505.49	0.000509608	2025.83
DN052_02105	_YSDTHEWVEDLGGGR_	_YSDTHEWVEDLGGGR_.2	YSDTHEWVEDLGGGR	2.39837e-05	3.11312e-05	1208.22	0.000130965	1047.7	2.39837e-05	1098.96	0.00871512	648.888	0.0034265	681.995	0.00230738	464.087
DN052_02105	_YSDTHEWVEDLGGGR_	_YSDTHEWVEDLGGGR_.3	YSDTHEWVEDLGGGR	0.00152745	0.00152745	2513.68	0.00514673	2640.27	0.00504162	2418.83	0.007192	2582.17	0.0143002	3352.33	0.0453803	2090.84
DN052_02105	_NDGLADNPQWLNEDPYGR_	_NDGLADNPQWLNEDPYGR_.2	NDGLADNPQWLNEDPYGR	5.17144e-12	0.000271645	407.271	5.17144e-12	459.583	1.74397e-10	431.217	0.000227578	303.173	0.00126962	332.812	5.35634e-05	322.255
DN052_02110	_AALEAELAAGDGAR_	_AALEAELAAGDGAR_.2	AALEAELAAGDGAR	0.000145255	0.00742322	91.4965	0.0023669	210.437	0.00980817	238.63	0.000145255	268.641	0.00362705	263.714	0.00302324	253.879
DN052_02110	_ALYSTMLQGDGGIIDDLIVYHR_	_ALYSTMLQGDGGIIDDLIVYHR_.3	ALYSTMLQGDGGIIDDLIVYHR	1.001e-07	0.000580697	138.075	0.000696847	129.593	0.000861117	185.06	0.000672658	135.609	1.001e-07	63.8483	8.99967e-05	81.105
DN052_02110	_IVLNAGGAEADTAHLQALADAHGWR_	_IVLNAGGAEADTAHLQALADAHGWR_.4	IVLNAGGAEADTAHLQALADAHGWR	3.8142e-17	0.000108752	112.638	3.8142e-17	117.583	1.55077e-08	92.1624	0.000342722	138.37	0.00123571	85.1605	6.23144e-05	125.231
DN052_02110	_MVDFAGWEMPLNYGSQLAEHEAVR_	_MVDFAGWEMPLNYGSQLAEHEAVR_.3	MVDFAGWEMPLNYGSQLAEHEAVR	2.47079e-06	0.00273306	53.9253	0.000409555	36.6359	4.82716e-05	89.898	2.47079e-06	57.786	0.00101741	71.8239	0.00319718	48.1792
DN052_02110	_NGAATFSFPEEHEI_	_NGAATFSFPEEHEI_.2	NGAATFSFPEEHEI	0.000920781	0.0110446	255.71	0.00254096	242.064	0.00139646	170.032	0.000920781	236.522	0.00161149	327.738	0.00217903	284.134
DN052_02110	_VDAVLAPGALSAVLVR_	_VDAVLAPGALSAVLVR_.3	VDAVLAPGALSAVLVR	0.00172381	0.00596902	34.7751	0.00547992	22.8529	0.00675884	45.0807	0.008146	52.389	0.00172381	68.2005	0.00411086	19.7149
DN052_02110	_YALANDVAK_	_YALANDVAK_.2	YALANDVAK	0.00307826	0.00496602	25.3022	0.00307826	37.0584	0.101581	53.9839	0.123287	48.9935	0.00775484	46.5277	0.134225	32.0409
DN052_02110	_ALAATVLAIPALADLGVFHALEQGDFFVGR_	_ALAATVLAIPALADLGVFHALEQGDFFVGR_.3	ALAATVLAIPALADLGVFHALEQGDFFVGR	7.43009e-07	0.0492455	276.47	0.00227323	2232.96	0.00325496	1551.19	0.000259288	620.254	0.00556625	686.967	7.43009e-07	739.558
DN052_02115	_NDESGIDVLR_	_NDESGIDVLR_.2	NDESGIDVLR	7.42866e-14	8.75109e-05	458.266	7.42866e-14	411.817	6.85654e-05	422.132	9.71831e-09	565.089	0.000587423	417.285	0.00141604	403.242
DN052_02120	_LGQMIDLLSAR_	_LGQMIDLLSAR_.2	LGQMIDLLSAR	2.89401e-13	0.000508158	1039.25	0.00195059	1015.43	5.80062e-13	1227.45	7.48443e-11	1362.9	1.34089e-05	1509.34	2.89401e-13	1853.02
DN052_02120	_VGLETEVSK_	_VGLETEVSK_.2	VGLETEVSK	2.84315e-09	6.4035e-05	243.459	2.06345e-07	287.293	4.06524e-08	235.808	0.000119766	138.829	0.00140854	240.051	2.84315e-09	184.984
DN052_02120	_VAAAAGGMER_	_VAAAAGGMER_.2	VAAAAGGMER	1.01771e-14	4.75464e-05	183.331	1.01771e-14	160.383	2.88742e-06	212.994	9.33337e-12	166.847	0.000484082	143.623	2.4472e-11	184.442
DN052_02120	_AQGSIQGDQLR_	_AQGSIQGDQLR_.2	AQGSIQGDQLR	3.27743e-10	0.00180526	27.9569	0.00220882	36.45	0.00191814	39.307	0.00282053	35.4523	0.000489291	34.7147	3.27743e-10	18.0198
DN052_02120	_SRDELQAAIAALR_	_SRDELQAAIAALR_.3	SRDELQAAIAALR	1.05058e-05	0.00270664	671.889	0.00444386	806.535	0.00418369	720.607	0.00209376	594.42	0.0173363	563.902	1.05058e-05	652.174
DN052_02120	_EIILVAEDEYK_	_EIILVAEDEYK_.2	EIILVAEDEYK	0.00404386	0.00448254	465.308	0.0076416	336.527	0.0079699	473.591	0.00404386	390.868	0.0123471	354.333	0.00408673	663.05
DN052_02125	_DYSEATDILAMEIEHYPGMTER_	_DYSEATDILAMEIEHYPGMTER_.3	DYSEATDILAMEIEHYPGMTER	9.73406e-06	0.000115559	369.496	0.00188903	508.854	9.73406e-06	455.965	0.00905412	254.566	8.50384e-05	267.102	0.00101647	275.448
DN052_02125	_FLIDVLK_	_FLIDVLK_.2	FLIDVLK	5.01776e-11	0.000565692	300.293	5.01776e-11	329.592	2.04442e-09	319.943	1.77791e-06	126.525	0.00463543	171.21	0.00259193	252.868
DN052_02125	_WVTDC[+57]PGC[+57]R_	_WVTDC[+57]PGC[+57]R_.2	WVTDCPGCR	2.08356e-18	0.00259586	70.6034	0.00404965	89.0218	0.00150053	107.455	0.0756052	151.192	0.0133674	96.8428	2.08356e-18	103.118
DN052_02125	_ISAEAAQR_	_ISAEAAQR_.2	ISAEAAQR	0.00101246	0.00101246	151.382	0.0366465	165.272	0.00248669	107.536	0.0163547	203.555	0.0372513	99.638	0.00302994	107.144
DN052_02135	_TVTLFGENTETGR_	_TVTLFGENTETGR_.2	TVTLFGENTETGR	5.97014e-07	0.00141556	2468.58	3.30913e-06	2413.33	7.78567e-05	2601.3	0.000260021	2180.11	0.00283372	1808.83	5.97014e-07	2120.96
DN052_02135	_SPASGQVQVTDLR_	_SPASGQVQVTDLR_.2	SPASGQVQVTDLR	4.47768e-16	7.22542e-10	1262.87	4.47768e-16	1314.3	1.64307e-07	1222.66	9.91189e-09	1199.91	9.56111e-06	1053.16	4.69741e-11	944.823
DN052_02135	_EEISAIIQAAK_	_EEISAIIQAAK_.2	EEISAIIQAAK	2.78196e-16	0.000403088	821.682	2.68801e-05	673.291	2.78196e-16	660.046	0.00431188	1361.98	0.000835925	672.553	4.14177e-09	752.388
DN052_02135	_QLGLVDDLATSDEIILEAVR_	_QLGLVDDLATSDEIILEAVR_.2	QLGLVDDLATSDEIILEAVR	0.000520891	0.00377193	603.778	0.000520891	523.244	0.0227137	983.82	0.00480729	894.738	0.00150364	447.056	0.0579003	1006.19
DN052_02135	_QLGLVDDLATSDEIILEAVR_	_QLGLVDDLATSDEIILEAVR_.3	QLGLVDDLATSDEIILEAVR	0.00133113	0.0143744	278.679	0.00207151	222.864	0.0138741	261.664	0.0148669	396.41	0.00312912	215.271	0.00133113	298.237
DN052_02135	_QLEQSGENVQQYR_	_QLEQSGENVQQYR_.2	QLEQSGENVQQYR	5.04568e-10	1.86958e-06	465.07	5.04568e-10	506.768	1.61549e-08	409.678	0.000266521	321.447	0.00108682	364.309	8.66066e-05	363.452
DN052_02135	_DFVQQYRPQLDLEQVATGEAWLGNK_	_DFVQQYRPQLDLEQVATGEAWLGNK_.3	DFVQQYRPQLDLEQVATGEAWLGNK	0.000436288	0.0112768	312.226	0.0108955	282.308	0.000436288	306.255	0.00481179	275.24	0.00806496	339.613	0.0217739	194.819
DN052_02135	_LESGGGMVNTYGLASAQLLR_	_LESGGGMVNTYGLASAQLLR_.2	LESGGGMVNTYGLASAQLLR	9.12526e-09	0.00138824	128.532	0.0125012	132.905	0.000139525	144.076	9.12526e-09	189.74	0.000698787	156.45	6.66059e-06	143.017
DN052_02165	_TFPTGFGAGLPLGGPTGWK_	_TFPTGFGAGLPLGGPTGWK_.2	TFPTGFGAGLPLGGPTGWK	5.67444e-08	0.00433906	1088.09	0.0102465	255.391	0.00723062	1576.74	5.67444e-08	541.387	0.00137801	588.439	0.0175149	385.191
DN052_02165	_SVSASYGAPPSATVGSLEFLLK_	_SVSASYGAPPSATVGSLEFLLK_.2	SVSASYGAPPSATVGSLEFLLK	0.00497491	0.0159352	204.271	0.0161414	235.24	0.0528613	285.192	0.00518774	365.188	0.00937771	301.401	0.00497491	306.781
DN052_02170	_C[+57]MAMGDPYSEVVVER_	_C[+57]MAMGDPYSEVVVER_.2	CMAMGDPYSEVVVER	8.3085e-05	0.000410397	346.189	0.00214441	346.101	0.000447531	369.994	0.00219369	415.206	0.0024325	414.823	8.3085e-05	473.175
DN052_02170	_IDATALSTGAETTR_	_IDATALSTGAETTR_.2	IDATALSTGAETTR	5.71176e-05	0.000364689	241.539	0.00635941	276.856	0.0060039	258.627	0.0159764	272.913	0.00541295	313.221	5.71176e-05	317.755
DN052_02170	_YAESMYR_	_YAESMYR_.2	YAESMYR	1.78286e-10	0.000124726	34.2241	0.00437736	47.0367	1.78286e-10	48.6063	0.0257073	174.994	0.0713848	46.4212	0.00797876	61.3834
DN052_02185	_DVVINLVGILNER_	_DVVINLVGILNER_.2	DVVINLVGILNER	1.36602e-15	0.000289502	2218.69	2.20907e-07	1793.45	1.36602e-15	1953.81	2.16595e-07	1244.11	1.20027e-05	516.657	8.32709e-06	1613.64
DN052_02185	_IC[+57]ILGGTGFVGR_	_IC[+57]ILGGTGFVGR_.2	ICILGGTGFVGR	7.64735e-07	0.00011717	1899.43	5.70744e-06	1642.22	6.79604e-05	1415.3	7.64735e-07	669.973	0.000262324	712.538	6.04392e-06	817.197
DN052_02185	_VIVPLGDFAGNLQASIMER_	_VIVPLGDFAGNLQASIMER_.2	VIVPLGDFAGNLQASIMER	0.000164102	0.00143458	798.537	0.00264702	404.711	0.000777728	1045.05	0.000164102	348.513	0.000860893	468.485	0.00165653	243.329
DN052_02185	_ENLLVLPGVELIEANVHDPVALK_	_ENLLVLPGVELIEANVHDPVALK_.3	ENLLVLPGVELIEANVHDPVALK	6.49432e-07	0.000179471	325.568	6.49432e-07	315.428	0.00111768	261.996	0.00339889	130.138	0.00160511	264.977	0.00737145	200.734
DN052_02185	_MQPVWIEDVVSAYVQSMDDEK_	_MQPVWIEDVVSAYVQSMDDEK_.3	MQPVWIEDVVSAYVQSMDDEK	1.18087e-05	0.000422317	64.9506	1.18087e-05	50.678	0.00264924	46.834	0.00104419	40.1655	0.00461441	57.5404	6.21004e-05	38.7935
DN052_02185	_DNLLSLSIDSVC[+57]TR_	_DNLLSLSIDSVC[+57]TR_.2	DNLLSLSIDSVCTR	0.00173715	0.00377193	615.694	0.00329357	539.928	0.00294669	594.466	0.026511	267.012	0.0886743	272.827	0.00173715	532.165
DN052_02185	_IPFFIPLAR_	_IPFFIPLAR_.2	IPFFIPLAR	0.00244792	0.00635872	700.781	0.00244792	689.856	0.0200418	583.862	0.0773246	152.76	0.00644435	460.073	0.0195436	375.953
DN052_02200	_LQETAPVQVHLEAADGAK_	_LQETAPVQVHLEAADGAK_.3	LQETAPVQVHLEAADGAK	6.45449e-07	0.000299422	272.459	0.000375558	287.615	4.356e-06	244.359	6.45449e-07	354.562	0.000510522	368.944	2.4584e-05	371.309
DN052_02200	_GLGIDTAQPSGEIFPYFK_	_GLGIDTAQPSGEIFPYFK_.2	GLGIDTAQPSGEIFPYFK	0.000555335	0.0107376	767.685	0.000555335	520.734	0.00602127	708.917	0.000620217	363.3	0.00938081	417.907	0.0542397	415.124
DN052_02200	_FFLDNHGLIPLPHPVGTYLGDDPK_	_FFLDNHGLIPLPHPVGTYLGDDPK_.4	FFLDNHGLIPLPHPVGTYLGDDPK	0.00103032	0.163811	85.8032	0.0120601	59.217	0.00119573	67.9613	0.00324589	85.8136	0.00103032	73.3924	0.0026869	87.3808
DN052_02200	_VIAVIQPQPGSPSNVR_	_VIAVIQPQPGSPSNVR_.2	VIAVIQPQPGSPSNVR	0.000569453	0.00640675	506.53	0.000921566	595.761	0.0014471	581.481	0.000569453	892.191	0.00126598	1035.03	0.000901809	1074.39
DN052_02200	_FSAYQGIETQYQR_	_FSAYQGIETQYQR_.2	FSAYQGIETQYQR	0.000319054	0.000516378	502.098	0.000683878	523.653	0.0201326	594.549	0.000319054	943.955	0.00129918	870.787	0.00115371	952.509
DN052_02205	_GVIGPVLR_	_GVIGPVLR_.2	GVIGPVLR	0.000382526	0.000382526	753.862	0.003383	559.784	0.00320154	749.72	0.00295417	678.365	0.00156946	508.657	0.0059481	567.053
DN052_02205	_DPLWVPELVYSAVELAR_	_DPLWVPELVYSAVELAR_.3	DPLWVPELVYSAVELAR	4.92156e-10	0.000456762	498.027	4.92156e-10	421.326	6.59492e-09	479.815	0.000561789	188.495	9.71635e-05	334.424	0.00401991	240.559
DN052_02205	_DPLWVPELVYSAVELAR_	_DPLWVPELVYSAVELAR_.2	DPLWVPELVYSAVELAR	0.00302276	0.0179552	165.759	0.00716573	177.625	0.00540917	196.899	0.00302276	149.854	0.00792332	96.9437	0.00311	124.208
DN052_02205	_AEELVNATETLAAR_	_AEELVNATETLAAR_.2	AEELVNATETLAAR	1.88171e-05	0.00390495	1979.65	0.00061851	1750.48	1.88171e-05	1971.1	0.0176693	1269.19	0.00418143	1262.34	0.0032252	1465.53
DN052_02205	_WGLEEQIFGPSD_	_WGLEEQIFGPSD_.2	WGLEEQIFGPSD	0.00208026	0.0137673	104.468	0.00531116	130.829	0.00208026	120.281	0.00542779	173.503	0.0025146	151.988	0.00991689	125.954
DN052_02205	_ALGQDDGVGFVR_	_ALGQDDGVGFVR_.2	ALGQDDGVGFVR	0.000751794	0.0034215	86.0141	0.00326344	121.703	0.00220158	118.259	0.036638	87.1451	0.00259499	72.5018	0.000751794	89.7552
DN052_02225	_EYNLDHSNTQALATFK_	_EYNLDHSNTQALATFK_.2	EYNLDHSNTQALATFK	1.07676e-17	1.54168e-06	2291.09	1.07676e-17	2138.58	3.88238e-11	2089.65	7.58311e-10	244.484	0.00062631	282.728	0.00249713	205.415
DN052_02225	_EYNLDHSNTQALATFK_	_EYNLDHSNTQALATFK_.3	EYNLDHSNTQALATFK	2.12784e-06	9.04844e-05	162.545	2.67574e-06	161.052	2.12784e-06	172.551	0.0368032	85.3635	0.00869297	89.3147	0.0576309	94.4082
DN052_02225	_GGTFDPNTMR_	_GGTFDPNTMR_.2	GGTFDPNTMR	1.83601e-12	4.20007e-05	2301.94	7.87094e-07	2162.51	1.83601e-12	1830.76	0.00217703	843.191	0.0135639	586.282	0.00401943	537.4
DN052_02225	_EMTQFWGK_	_EMTQFWGK_.2	EMTQFWGK	1.61438e-07	0.000239556	331.646	9.83062e-05	375.016	1.61438e-07	316.284	0.0409308	128.25	0.0141706	146.748	0.0128404	122.784
DN052_02225	_MDMLINPTVVELSR_	_MDMLINPTVVELSR_.2	MDMLINPTVVELSR	6.53655e-05	0.00190712	130.937	6.53655e-05	135.223	0.0047243	95.5408	0.0157315	129.517	0.00775484	131.381	0.00747127	83.764
DN052_02225	_MQFSSFIDLIFNPDAQAK_	_MQFSSFIDLIFNPDAQAK_.2	MQFSSFIDLIFNPDAQAK	0.00159611	0.00263458	283.192	0.00404277	153.637	0.00159611	211.034	0.0517509	183.404	0.127189	51.953	0.115098	175.908
DN052_02225	_QYENDMGYGFLAMQFAPDQDLK_	_QYENDMGYGFLAMQFAPDQDLK_.3	QYENDMGYGFLAMQFAPDQDLK	4.74686e-07	7.3158e-05	206.68	4.74686e-07	181.875	0.000170066	185.497	0.05608	193.295	0.0442699	183.642	0.0420325	165.221
DN052_02225	_IDATNLPSILDK_	_IDATNLPSILDK_.2	IDATNLPSILDK	0.00038533	0.00272716	94.2033	0.00207657	94.5855	0.00038533	105.203	0.0330555	42.0286	0.0785475	66.2602	0.0801367	84.3861
DN052_02230	_VAAPDTQDDHAY_	_VAAPDTQDDHAY_.2	VAAPDTQDDHAY	3.37301e-13	2.86198e-08	202.152	3.37301e-13	231.761	8.11932e-10	192.482	0.000305516	190.735	0.0104807	146.41	0.00184959	109.813
DN052_02230	_GSGALYDR_	_GSGALYDR_.2	GSGALYDR	0.000271731	0.000376171	114.311	0.000271731	81.695	0.00380647	97.9616	0.0381707	15.8275	0.0640504	23.3427	0.0789593	29.647
DN052_02250	_NIASEAER_	_NIASEAER_.2	NIASEAER	8.79735e-08	0.000796909	322.044	0.00190116	284.358	0.00501989	386.944	8.79735e-08	513.568	0.00580293	423.391	0.00490283	460.038
DN052_02250	_AIAAGDWPMAAR_	_AIAAGDWPMAAR_.2	AIAAGDWPMAAR	1.88289e-06	0.00792688	95.2756	2.70324e-06	88.1809	0.000299838	74.8469	0.0089347	96.6567	0.000233282	111.422	1.88289e-06	123.706
DN052_02255	_ISQDLQEYAQSK_	_ISQDLQEYAQSK_.2	ISQDLQEYAQSK	0.000396885	0.000396885	595.245	0.00648196	570.434	0.000903992	565.85	0.00435599	393.095	0.00571094	424.875	0.0108441	362.622
DN052_02255	_DTLIEQAEQGVDYFTIHAGVLLR_	_DTLIEQAEQGVDYFTIHAGVLLR_.3	DTLIEQAEQGVDYFTIHAGVLLR	0.00326527	0.00326527	59.8838	0.00989216	67.5488	0.00533141	74.7542	0.224116	59.1973	0.156302	52.1709	0.0651733	100.705
DN052_02260	_ILGGDLEPSSGHVSLSSGER_	_ILGGDLEPSSGHVSLSSGER_.3	ILGGDLEPSSGHVSLSSGER	3.95967e-09	0.00351988	342.025	2.01626e-05	283.549	3.95967e-09	293.351	0.0207632	297.696	0.0458451	194.433	2.30867e-07	283.522
DN052_02260	_IIEFTPR_	_IIEFTPR_.2	IIEFTPR	0.000686405	0.000686405	89.8658	0.00523489	114.417	0.00153261	92.6067	0.0254767	89.009	0.103211	80.6428	0.0397344	132.805
DN052_02270	_DFFGMDSLAGWR_	_DFFGMDSLAGWR_.2	DFFGMDSLAGWR	7.55464e-19	3.38342e-07	909.728	2.08967e-16	920.873	5.48932e-14	820.753	7.55464e-19	471.709	2.84226e-05	671.653	4.0735e-12	387.853
DN052_02270	_LGVYQHSGVAR_	_LGVYQHSGVAR_.2	LGVYQHSGVAR	1.48114e-05	4.98315e-05	489.259	0.00634665	1157.56	0.000987438	883.596	1.48114e-05	204.384	0.000919506	563.767	0.00190587	480.002
DN052_02270	_DAILPMLTVLAAAQNR_	_DAILPMLTVLAAAQNR_.3	DAILPMLTVLAAAQNR	5.13673e-06	0.00025828	80.9071	0.000721254	69.9122	6.68916e-05	78.3751	0.00110179	54.5189	5.13673e-06	136.867	0.00266138	51.9
DN052_02270	_C[+57]YTEADSPEQAETM[+16]LR_	_C[+57]YTEADSPEQAETM[+16]LR_.2	CYTEADSPEQAETMLR	0.00068882	0.00778053	49.3352	0.00068882	62.6886	0.0110724	113.078	0.00336086	152.153	0.0122268	107.197	0.00602706	119.721
DN052_02270	_C[+57]YTEADSPEQAETMLR_	_C[+57]YTEADSPEQAETMLR_.2	CYTEADSPEQAETMLR	0.00367648	0.00549303	162.899	0.0041405	201.344	0.00367648	201.964	0.0572385	188.805	0.0180299	201.244	0.0115932	199.743
DN052_02270	_KPPVLPAADPHWLALYQQR_	_KPPVLPAADPHWLALYQQR_.4	KPPVLPAADPHWLALYQQR	1.38066e-12	0.00431158	147.414	1.38066e-12	158.483	0.00169085	148.187	0.0211988	168.161	0.00285221	254.428	0.0101688	146.067
DN052_02270	_QDMTVDTALFDDAGALR_	_QDMTVDTALFDDAGALR_.2	QDMTVDTALFDDAGALR	0.000960465	0.0136599	179.464	0.016129	415.858	0.0035092	209.996	0.00135277	494.005	0.000960465	403.122	0.0106837	314.657
DN052_02270	_ADEAGILR_	_ADEAGILR_.2	ADEAGILR	0.00440886	0.00730322	37.1359	0.0460434	54.5047	0.00440886	46.7905	0.00546067	23.0879	0.029449	23.5608	0.0131846	21.9067
DN052_02300	_VGIGYGC[+57]TEAPR_	_VGIGYGC[+57]TEAPR_.2	VGIGYGCTEAPR	0.000203974	0.00289112	234.718	0.000305326	356.316	0.000203974	230.631	0.0795874	880.179	0.0132008	129.201	0.00289087	59.1948
DN052_02300	_IVPPTSQNQAR_	_IVPPTSQNQAR_.2	IVPPTSQNQAR	9.62672e-06	0.0034215	75.1069	0.0202941	492.004	0.00826513	65.5811	0.0368831	182.573	0.0113803	152.43	9.62672e-06	199.882
DN052_02310	_GPWRPIAAPPPALR_	_GPWRPIAAPPPALR_.3	GPWRPIAAPPPALR	0.00013073	0.000469799	526.369	0.00444386	621.937	0.00013073	583.367	0.0062335	447.685	0.000935523	663.498	0.00152729	653.472
DN052_02310	_DWQNVQR_	_DWQNVQR_.2	DWQNVQR	6.83401e-09	2.25187e-05	187.284	8.17356e-07	277.957	3.04121e-07	299.942	0.00115041	208.554	0.000719156	190.98	6.83401e-09	323.868
DN052_02315	_LPVTEFTGYSTC[+57]ADEGK_	_LPVTEFTGYSTC[+57]ADEGK_.2	LPVTEFTGYSTCADEGK	5.98416e-13	0.000301075	1464.94	5.98416e-13	1062.82	2.71161e-09	1317.1	1.14248e-05	604.066	1.59174e-06	639.553	1.18796e-09	850.451
DN052_02315	_FDFSQPEPVTAAQLR_	_FDFSQPEPVTAAQLR_.2	FDFSQPEPVTAAQLR	0.000409957	0.000409957	1214.79	0.000411682	1022.47	0.00309613	1136.94	0.00413506	584.534	0.0036501	664.327	0.00350565	757.204
DN052_02315	_ILSESGVAAGIR_	_ILSESGVAAGIR_.2	ILSESGVAAGIR	4.3254e-15	0.000785784	1064.02	4.3254e-15	1128.62	0.00294624	990.165	8.70402e-06	430.64	0.00063784	676.07	0.00256691	675.853
DN052_02315	_VALIAGVGK_	_VALIAGVGK_.2	VALIAGVGK	3.08215e-10	6.22805e-06	1148.27	3.08215e-10	778.082	1.2209e-08	1033.61	0.00252237	419.281	0.00110732	447.962	1.97077e-07	520.166
DN052_02315	_TYGSDAATDISLR_	_TYGSDAATDISLR_.2	TYGSDAATDISLR	6.08282e-10	6.08282e-10	878.186	2.32303e-05	740.223	2.55522e-05	713.406	1.18901e-09	339.643	2.87815e-05	409.866	2.05801e-09	408.943
DN052_02315	_NDPTLLFTNAGMVPFK_	_NDPTLLFTNAGMVPFK_.2	NDPTLLFTNAGMVPFK	1.81001e-15	1.00623e-05	678.576	4.48176e-07	577.958	1.81001e-15	598.942	4.0882e-08	426.447	0.000792448	512.045	0.000943076	427.402
DN052_02315	_VAPAELDQR_	_VAPAELDQR_.2	VAPAELDQR	0.000647552	0.00344736	619.308	0.000647552	598.614	0.00931611	626.864	0.000955231	221.554	0.0065103	311.845	0.00166493	401.428
DN052_02315	_GGGRPELAQAGAGNPAALDAALAAAR_	_GGGRPELAQAGAGNPAALDAALAAAR_.3	GGGRPELAQAGAGNPAALDAALAAAR	1.16594e-08	8.46956e-05	394.783	6.12136e-06	509.968	1.16594e-08	379.575	0.00032362	348.203	0.000747904	367.3	7.11555e-05	281.667
DN052_02315	_VLADHIR_	_VLADHIR_.2	VLADHIR	3.60542e-13	1.00188e-06	487.448	1.7881e-07	378.399	3.60542e-13	518.596	1.49126e-08	129.559	0.088258	184.726	6.27555e-09	184.829
DN052_02315	_TPFYGESGGQAGDR_	_TPFYGESGGQAGDR_.2	TPFYGESGGQAGDR	0.000525346	0.000525346	89.9079	0.00148049	93.8493	0.0019818	126.652	0.00595823	38.8074	0.00511507	36.2258	0.0247976	71.0857
DN052_02315	_AC[+57]SFLITDGVLPANEGR_	_AC[+57]SFLITDGVLPANEGR_.2	ACSFLITDGVLPANEGR	0.000526655	0.00984493	614.898	0.000526655	643.799	0.00440152	581.476	0.18206	232.456	0.029461	324.97	0.00461096	390.675
DN052_02315	_LAQTLER_	_LAQTLER_.2	LAQTLER	2.04403e-05	0.000183204	332.391	0.00140882	283.654	2.04403e-05	385.914	0.0206569	168.436	0.0286551	242.597	0.00614592	251.427
DN052_02315	_DLIMDMEGYEAAMAEQR_	_DLIMDMEGYEAAMAEQR_.3	DLIMDMEGYEAAMAEQR	0.00292819	0.00684677	50.5093	0.00292819	69.6073	0.0031196	69.5011	0.0032752	39.2313	0.0312707	43.907	0.0165241	42.3558
DN052_02315	_SQLPDGVIVLAGVER_	_SQLPDGVIVLAGVER_.2	SQLPDGVIVLAGVER	0.000843085	0.00212162	307.562	0.00111153	336.914	0.0020321	397.452	0.00227626	371.886	0.000843085	281.469	0.00109777	262.818
DN052_02315	_QAFLEYFVEQGHQIVPSSPLIPR_	_QAFLEYFVEQGHQIVPSSPLIPR_.3	QAFLEYFVEQGHQIVPSSPLIPR	2.42569e-07	0.000432285	317.411	2.42569e-07	326.923	0.00037923	226.409	0.00725911	205.504	0.00217652	206.4	0.00361364	169.455
DN052_02315	_LADTFGFPVDLTADIAR_	_LADTFGFPVDLTADIAR_.2	LADTFGFPVDLTADIAR	0.00085773	0.00413437	2085.61	0.0012511	1725.3	0.00403106	1787.34	0.0108751	737.651	0.00085773	1056.93	0.00375251	1139.66
DN052_02315	_AGADLAAEAEDVGGVPVLIR_	_AGADLAAEAEDVGGVPVLIR_.2	AGADLAAEAEDVGGVPVLIR	0.00246874	0.00252345	1240.72	0.00872346	1592.24	0.00246874	1136.86	0.155229	112.776	0.121446	176.191	0.00566431	1214.43
DN052_02315	_LGMETVFFHQLVAPLVAEMGSAFPELTR_	_LGMETVFFHQLVAPLVAEMGSAFPELTR_.3	LGMETVFFHQLVAPLVAEMGSAFPELTR	3.62857e-11	0.0176614	545.623	5.50593e-10	307.486	0.00138345	372.498	0.00314314	247.019	0.0389082	146.957	3.62857e-11	304.824
DN052_02325	_SGAVDLIVIDSVAALTPK_	_SGAVDLIVIDSVAALTPK_.2	SGAVDLIVIDSVAALTPK	0.000124648	0.000124648	1500.46	0.000384371	1312.9	0.00583545	1202.46	0.000204255	881.853	0.000238098	1219.33	0.000162822	1169.47
DN052_02325	_SGAVDLIVIDSVAALTPK_	_SGAVDLIVIDSVAALTPK_.3	SGAVDLIVIDSVAALTPK	9.74105e-07	9.74105e-07	204.215	4.38959e-06	189.937	1.61757e-05	191.599	0.000343228	106.902	0.000734202	189.844	0.00143222	128.849
DN052_02325	_LSELVDLGVK_	_LSELVDLGVK_.2	LSELVDLGVK	7.46452e-27	0.000152068	1497.11	7.46452e-27	1330.36	3.11021e-17	1334.44	0.00151453	669.943	1.60614e-06	921.025	6.06126e-15	943.815
DN052_02325	_AAAAGHPLAFAEEVAEPAAVG_	_AAAAGHPLAFAEEVAEPAAVG_.2	AAAAGHPLAFAEEVAEPAAVG	0.00151244	0.00219044	300.619	0.00270862	265.764	0.00151244	272.393	0.0045333	948.318	0.00515397	270.399	0.00323284	223.208
DN052_02325	_ALSAALSQIDK_	_ALSAALSQIDK_.2	ALSAALSQIDK	3.39252e-05	5.36025e-05	141.257	3.42692e-05	121.128	3.39252e-05	120.879	0.000848638	58.7461	0.000719509	79.5321	3.88576e-05	103.228
DN052_02325	_IGVMYGSPETTTGGNALK_	_IGVMYGSPETTTGGNALK_.2	IGVMYGSPETTTGGNALK	4.06798e-08	0.000333364	52.3399	0.00213162	52.1184	4.06798e-08	53.6587	0.00321902	51.0731	0.00253907	45.4599	0.00146902	28.7373
DN052_02325	_LMSQALR_	_LMSQALR_.2	LMSQALR	0.000129082	0.000129082	929.355	0.00179354	681.469	0.00332834	830.709	0.00594484	451.386	0.0118018	536.271	0.000323038	511.211
DN052_02325	_TNTLVIFINQIR_	_TNTLVIFINQIR_.2	TNTLVIFINQIR	5.49127e-07	0.00377671	527.3	5.49127e-07	466.655	0.00165042	500.591	0.0195802	467.349	0.00130514	693.668	5.42736e-06	589.377
DN052_02325	_VVEIYGPESSGK_	_VVEIYGPESSGK_.2	VVEIYGPESSGK	5.07881e-08	0.00328896	338.208	0.000278502	307.699	0.00040967	326.751	0.0133478	181.095	0.00145334	234.422	5.07881e-08	225.985
DN052_02325	_EAEFAIYYGEGISR_	_EAEFAIYYGEGISR_.2	EAEFAIYYGEGISR	2.01581e-05	2.01581e-05	207.406	0.00280947	351.931	0.00196175	325.955	0.0135574	998.437	0.0181143	692.576	0.00494074	980.866
DN052_02325	_LGVDLENLLISQPDTGEQALEIADMLVR_	_LGVDLENLLISQPDTGEQALEIADMLVR_.3	LGVDLENLLISQPDTGEQALEIADMLVR	4.18324e-11	0.00456775	466.89	0.00277099	280.498	0.00436988	346.135	4.18324e-11	211.325	0.00352309	169.738	5.77613e-05	283.353
DN052_02325	_SDEVVGNDTR_	_SDEVVGNDTR_.2	SDEVVGNDTR	0.00125708	0.00134628	518.591	0.00236616	256.108	0.00733703	601.724	0.0209277	504.722	0.0151953	167.403	0.00125708	389.183
DN052_02325	_AEIEGDMGDSHVGLQAR_	_AEIEGDMGDSHVGLQAR_.2	AEIEGDMGDSHVGLQAR	3.21933e-11	0.000183289	219.892	3.21933e-11	140.601	0.00167559	253.737	0.0806899	116.427	0.000860893	125.502	0.0047928	88.0473
DN052_02325	_AEIEGDMGDSHVGLQAR_	_AEIEGDMGDSHVGLQAR_.3	AEIEGDMGDSHVGLQAR	0.00202853	0.00283838	32.8231	0.00202853	13.85	0.00576712	19.1058	0.0609768	23.7807	0.00721983	20.8112	0.00461094	24.9229
DN052_02340	_ASGVHAQVALDALPLSPDLADLAR_	_ASGVHAQVALDALPLSPDLADLAR_.3	ASGVHAQVALDALPLSPDLADLAR	7.47506e-07	0.000317801	1076.7	7.47506e-07	1205.08	0.00121969	1034.44	0.00190452	3605.66	0.00881123	2232.12	0.00282682	3242.77
DN052_02340	_LTAVGSILPATPDAR_	_LTAVGSILPATPDAR_.2	LTAVGSILPATPDAR	2.49967e-10	0.00229306	324.197	0.00189843	345.67	0.00259023	372.944	0.000466967	877.335	0.00437787	600.224	2.49967e-10	688.86
DN052_02350	_TDGVEILAYR_	_TDGVEILAYR_.2	TDGVEILAYR	6.70579e-08	0.00028647	105.405	1.63737e-07	71.6984	1.5406e-07	152.782	0.080507	156.647	0.00096145	76.2514	6.70579e-08	86.6062
DN052_02350	_SC[+57]AEPGQPILISQSGNPK_	_SC[+57]AEPGQPILISQSGNPK_.2	SCAEPGQPILISQSGNPK	2.69404e-07	0.000748346	243.731	5.11466e-07	345.872	2.69404e-07	197.294	0.0407422	230.497	0.00150767	433.184	0.0298001	170.696
DN052_02355	_IC[+57]HDYIVNDLQGIPAPLHYQPSPEYPPFPK_	_IC[+57]HDYIVNDLQGIPAPLHYQPSPEYPPFPK_.4	ICHDYIVNDLQGIPAPLHYQPSPEYPPFPK	1.72606e-09	0.000356415	294.453	1.20529e-07	349.266	1.72606e-09	286.984	0.00495793	189.826	0.000428453	181.061	0.00137219	279.829
DN052_02355	_AGVTTDELDR_	_AGVTTDELDR_.2	AGVTTDELDR	8.35656e-06	0.000426321	223.515	8.35656e-06	251.391	0.00264393	238.951	0.158416	120.797	0.0202499	137.532	0.00182787	158.944
DN052_02355	_MFTVGEVPLR_	_MFTVGEVPLR_.2	MFTVGEVPLR	0.000739545	0.000739545	111.929	0.00576702	125.402	0.00707412	96.8346	0.0802024	91.0375	0.00368965	119.317	0.0104207	111.951
DN052_02360	_TPALEVTDQR_	_TPALEVTDQR_.2	TPALEVTDQR	4.08296e-05	0.00486213	161.24	4.08296e-05	120.906	0.00119693	147.333	0.0645893	137.85	0.131117	161.835	0.0346501	79.0897
DN052_02365	_VQEGVEQAQR_	_VQEGVEQAQR_.2	VQEGVEQAQR	3.0626e-11	0.00441353	147.267	3.0626e-11	240.48	1.08845e-06	137.884	0.00831659	216.973	0.00244352	204.2	0.000139684	132.217
DN052_02365	_FLSDPDDAAR_	_FLSDPDDAAR_.2	FLSDPDDAAR	8.49585e-07	0.000120832	572.479	8.49585e-07	613.038	0.0035586	551.656	0.0199355	381.895	0.00696645	513.806	0.00286135	278.044
DN052_02365	_ALGLAGVLR_	_ALGLAGVLR_.2	ALGLAGVLR	1.34779e-05	0.00341873	269.479	1.34779e-05	245.108	0.000970932	265.444	0.0124187	144.96	0.00322273	210.203	0.00136955	252.731
DN052_02365	_ALC[+57]QEAEELLATHPQLTR_	_ALC[+57]QEAEELLATHPQLTR_.3	ALCQEAEELLATHPQLTR	9.95991e-06	0.000383519	140.678	0.00264871	152.038	9.95991e-06	135.202	0.00125073	135.173	0.0197247	166.859	0.00340404	159.885
DN052_02395	_VTAPAAAAINPK_	_VTAPAAAAINPK_.2	VTAPAAAAINPK	2.08879e-25	2.00696e-13	1216.84	1.63992e-19	1059.71	9.17131e-22	1236.72	2.08879e-25	2690.84	5.34244e-07	2344.53	1.67212e-16	2213.58
DN052_02395	_DSDFAAAAR_	_DSDFAAAAR_.2	DSDFAAAAR	1.5697e-10	0.00262811	231.09	0.000516609	395.748	0.00102881	268.014	1.5697e-10	1035.84	0.00150855	829.971	0.000286374	1087.75
DN052_02395	_AYGLTVQESGVLTAGQVLTK_	_AYGLTVQESGVLTAGQVLTK_.2	AYGLTVQESGVLTAGQVLTK	4.21897e-15	0.00160968	495.853	0.000168463	468.801	0.00102129	534.111	4.21897e-15	520.004	0.00168171	544.669	2.23027e-09	403.998
DN052_02395	_LFSSPDGLNAVAK_	_LFSSPDGLNAVAK_.2	LFSSPDGLNAVAK	0.000104934	0.0021829	215.706	0.000116315	201.612	0.00167559	225.489	0.000104934	216.573	0.00152846	312.753	0.000376497	245.942
DN052_02395	_AQALLTAAR_	_AQALLTAAR_.2	AQALLTAAR	2.009e-07	0.00496735	22.1661	0.00587805	16.2536	0.0050758	16.0085	2.009e-07	83.5513	0.00645168	41.6238	3.75663e-07	51.7456
DN052_02395	_LGLQVPDAALAK_	_LGLQVPDAALAK_.2	LGLQVPDAALAK	3.91317e-06	0.00429581	859.656	3.91317e-06	596.708	0.00256724	880.896	0.0232866	671.609	0.000513695	708.84	0.00273005	769.271
DN052_02395	_INNAQLAQIAR_	_INNAQLAQIAR_.2	INNAQLAQIAR	0.000555054	0.000610373	259.022	0.00136266	206.142	0.0383948	255.494	0.000555054	612.423	0.00246419	438.421	0.00735139	423.261
DN052_02395	_LEQLQVVPQVIATASK_	_LEQLQVVPQVIATASK_.2	LEQLQVVPQVIATASK	8.18511e-06	0.0217247	118.066	0.000247415	114.83	0.00560614	92.3826	8.18511e-06	119.577	0.00745945	147.782	1.09389e-05	145.168
DN052_02395	_ALDLAFSK_	_ALDLAFSK_.2	ALDLAFSK	0.00223034	0.132199	104.915	0.00907561	199.503	0.0223718	275.767	0.00229551	647.854	0.00366237	556.224	0.00223034	625.984
DN052_02395	_ISDAAFQK_	_ISDAAFQK_.2	ISDAAFQK	0.00554929	0.00700414	30.9926	0.0152627	40.9854	0.0140097	39.0705	0.0215766	32.2468	0.00554929	42.0996	0.00919247	58.3261
DN052_02395	_LLAANGMTPAQFEDMLR_	_LLAANGMTPAQFEDMLR_.2	LLAANGMTPAQFEDMLR	1.82399e-06	0.00331633	274.39	0.0710956	136.633	0.00358311	267.153	1.82399e-06	254.37	0.00332509	247.861	0.0294729	182.382
DN052_02410	_AAAGHTLDALVK_	_AAAGHTLDALVK_.2	AAAGHTLDALVK	4.96881e-18	1.29834e-08	6714.14	2.80856e-06	6080.53	4.96881e-18	6903.77	3.25096e-05	16170.2	0.000406859	12557.3	7.51497e-11	13403.9
DN052_02410	_NPATGAEIMIAASR_	_NPATGAEIMIAASR_.2	NPATGAEIMIAASR	9.6215e-25	0.000924759	1261.86	0.00123664	1301.19	0.000153337	1438.84	9.6215e-25	3066.45	0.000984121	2382.52	9.16976e-06	2269.14
DN052_02410	_NPATGAEIM[+16]IAASR_	_NPATGAEIM[+16]IAASR_.2	NPATGAEIMIAASR	2.53006e-09	0.00330696	218.221	0.00019046	208.256	2.53006e-09	190.223	3.82511e-09	698.201	0.00602778	333.361	0.000230053	564.383
DN052_02410	_IAEEAGVTR_	_IAEEAGVTR_.2	IAEEAGVTR	8.89098e-11	0.000244503	531.874	1.4971e-06	670.409	0.0020611	758.272	0.000258486	1863.51	0.000165662	1390.93	8.89098e-11	1469.69
DN052_02410	_AGDQVTLVGFGSFLVSSR_	_AGDQVTLVGFGSFLVSSR_.3	AGDQVTLVGFGSFLVSSR	0.00405721	0.0571318	192.381	0.00818172	244.175	0.0169901	161.916	0.00886887	822.577	0.00405721	569.996	0.00429815	724.291
DN052_02410	_AGDQVTLVGFGSFLVSSR_	_AGDQVTLVGFGSFLVSSR_.2	AGDQVTLVGFGSFLVSSR	0.00174525	0.0505489	194.25	0.010101	254.405	0.00174525	159.102	0.00342459	448.058	0.00359204	258.687	0.00724303	346.646
DN052_02420	_NPLMLLDEVDK_	_NPLMLLDEVDK_.2	NPLMLLDEVDK	2.71177e-27	0.000214042	3359.62	2.71177e-27	2837.19	1.12189e-09	3051.63	0.00218696	732.634	2.43606e-08	1079.69	5.55303e-06	1258.74
DN052_02420	_VLVEGTDR_	_VLVEGTDR_.2	VLVEGTDR	8.29495e-07	4.80719e-05	809.735	0.00272505	789.99	0.000918642	860.555	8.29495e-07	259.394	0.000967181	307.212	0.000938942	490.818
DN052_02420	_ELGDLSEEGGGELDELAR_	_ELGDLSEEGGGELDELAR_.2	ELGDLSEEGGGELDELAR	4.93113e-05	0.000356917	341.807	5.53593e-05	308.529	4.93113e-05	365.736	0.00845499	474.4	0.00171906	537.959	0.00198477	408.796
DN052_02420	_IGTLATILQLLK_	_IGTLATILQLLK_.2	IGTLATILQLLK	4.57066e-17	1.32177e-08	590.35	2.47079e-11	502.769	2.79819e-11	388.532	3.67206e-10	69.2905	3.06105e-06	199.623	4.57066e-17	218.877
DN052_02420	_GPILC[+57]LVGPPGVGK_	_GPILC[+57]LVGPPGVGK_.2	GPILCLVGPPGVGK	0.000121236	0.000121236	316.912	0.000517642	233.489	0.00267456	282.235	0.000797695	135.019	0.00386421	112.093	0.00151399	119.708
DN052_02420	_EYYLNEQMK_	_EYYLNEQMK_.2	EYYLNEQMK	0.000152068	0.000152068	277.045	0.00441068	186.4	0.00102881	234.666	0.00117963	100.225	0.000970982	104.498	0.00138918	157.497
DN052_02420	_ALEDAMSGEK_	_ALEDAMSGEK_.2	ALEDAMSGEK	3.59331e-15	0.000231122	585.628	3.59331e-15	509.736	1.24718e-08	521.942	0.00273352	396.666	0.0103315	405.114	5.5685e-05	401.381
DN052_02420	_LEHLLGMMESEIDLLQVEK_	_LEHLLGMMESEIDLLQVEK_.3	LEHLLGMMESEIDLLQVEK	0.00180473	0.00181383	94.676	0.00180473	91.6653	0.00766825	89.932	0.0348502	125.324	0.00198636	92.9722	0.00211474	91.175
DN052_02420	_GEVLPIGGLK_	_GEVLPIGGLK_.2	GEVLPIGGLK	0.00235027	0.00818575	119.559	0.00235027	98.5558	0.00493823	83.198	0.0332313	78.1036	0.00315639	70.06	0.00422355	41.6589
DN052_02420	_NAADDDPQPENIYR_	_NAADDDPQPENIYR_.2	NAADDDPQPENIYR	7.4395e-11	0.000144619	70.7918	7.4395e-11	57.6498	0.000113418	87.089	0.0385812	64.8763	0.000547072	73.5439	0.00211206	43.715
DN052_02420	_AQVQIVASGAANDR_	_AQVQIVASGAANDR_.2	AQVQIVASGAANDR	3.77937e-06	0.0025321	1327.8	0.000368812	1309.27	0.00778142	1294.32	0.0482955	921.846	0.0115536	1295.64	3.77937e-06	917.9
DN052_02420	_LGDVMQESIQAAMSVVR_	_LGDVMQESIQAAMSVVR_.2	LGDVMQESIQAAMSVVR	0.00176742	0.00301438	298.249	0.00176742	305.272	0.00522356	260.484	0.0276395	237.479	0.0030983	337.436	0.0574349	270.893
DN052_02420	_LGDVMQESIQAAMSVVR_	_LGDVMQESIQAAMSVVR_.3	LGDVMQESIQAAMSVVR	1.16641e-05	0.00060813	110.466	2.66332e-05	107.543	1.16641e-05	142.535	0.0607041	63.5283	0.000154411	69.0653	0.0361315	98.1489
DN052_02420	_NYIDWLVGVPWR_	_NYIDWLVGVPWR_.2	NYIDWLVGVPWR	3.92635e-05	0.000114666	40.5473	0.00234019	45.2736	3.92635e-05	64.9407	0.0464314	47.2439	0.0234124	36.3942	0.00127568	72.6044
DN052_02420	_SLLVEEEAQMVPVLPLR_	_SLLVEEEAQMVPVLPLR_.2	SLLVEEEAQMVPVLPLR	1.02773e-07	0.00329994	554.01	2.64872e-05	581.496	1.02773e-07	575.784	0.00366791	504.866	0.00068012	513.399	5.49178e-06	466.369
DN052_02420	_ELEALMR_	_ELEALMR_.2	ELEALMR	0.000580165	0.000580165	440.058	0.00656838	260.327	0.0130544	346.548	0.0449858	165.007	0.0205385	172.404	0.00560824	172.803
DN052_02420	_IGEVTGLAWTEVGGELLSIEAVVVPGR_	_IGEVTGLAWTEVGGELLSIEAVVVPGR_.3	IGEVTGLAWTEVGGELLSIEAVVVPGR	0.000409314	0.000409314	336.916	0.00168172	173.217	0.0418937	300.072	0.2032	88.1903	0.101767	63.5283	0.00260426	162.579
DN052_02420	_SVSAQFEAYVK_	_SVSAQFEAYVK_.2	SVSAQFEAYVK	0.00011684	0.0112174	243.136	0.00270862	214.701	0.00011684	196.286	0.0535094	256.084	0.0344389	238.074	0.00488637	168.228
DN052_02420	_AGLQDGEMQVSQTVIR_	_AGLQDGEMQVSQTVIR_.2	AGLQDGEMQVSQTVIR	0.000320585	0.000383842	368.351	0.00323974	329.556	0.000320585	351.344	0.0123704	548.249	0.00401406	573.916	0.00324295	555.128
DN052_02425	_AQTGIVYIDEIDK_	_AQTGIVYIDEIDK_.2	AQTGIVYIDEIDK	0.000282675	0.000282675	1281.5	0.00419889	1017.73	0.00416526	1195.63	0.00846143	659.213	0.00767824	747.66	0.00331308	903.753
DN052_02425	_SILEQILLDTMYELPSMSGVK_	_SILEQILLDTMYELPSMSGVK_.2	SILEQILLDTMYELPSMSGVK	8.83771e-10	0.00571698	491.72	0.000819355	339.936	0.00463046	458.493	3.34652e-05	191.983	0.000834731	124.679	8.83771e-10	324.828
DN052_02425	_SILEQILLDTMYELPSMSGVK_	_SILEQILLDTMYELPSMSGVK_.3	SILEQILLDTMYELPSMSGVK	0.000152632	0.00904301	98.3722	0.000152632	57.9415	0.000246579	111.716	0.00384508	52.1589	0.0180696	45.7031	0.00570322	69.4983
DN052_02425	_SNILLIGPTGSGK_	_SNILLIGPTGSGK_.2	SNILLIGPTGSGK	0.000143005	0.0082687	442.959	0.000143005	305.957	0.0014922	288.43	0.00115909	179.08	0.00738292	250.718	0.00149994	338.356
DN052_02425	_DVSGEGVQQALLK_	_DVSGEGVQQALLK_.2	DVSGEGVQQALLK	1.3134e-11	0.000348472	90.6756	0.000749257	58.5624	1.3134e-11	97.1289	0.136775	37.7167	0.000856798	62.0723	0.000845422	114.587
DN052_02425	_VVVDAAVVESGTKPLLVYDDAAK_	_VVVDAAVVESGTKPLLVYDDAAK_.3	VVVDAAVVESGTKPLLVYDDAAK	0.000800523	0.014603	326.273	0.00927983	290.131	0.000800523	294.846	0.097421	349.267	0.00767844	310.081	0.0030273	321.653
DN052_02425	_C[+57]DYDVEK_	_C[+57]DYDVEK_.2	CDYDVEK	2.04542e-05	2.04542e-05	49.1274	0.00901293	48.3663	0.00357128	55.3945	0.118626	43.9601	0.0134726	50.1805	0.00740568	32.2295
DN052_02430	_DFFMSAEEAQTYHLVDAVISHR_	_DFFMSAEEAQTYHLVDAVISHR_.3	DFFMSAEEAQTYHLVDAVISHR	5.63878e-10	0.000174955	2908.84	6.59844e-08	2758.46	5.63878e-10	1972.07	4.03533e-09	1126.48	0.000255124	1786.21	1.54212e-07	2266.63
DN052_02430	_DFFMSAEEAQTYHLVDAVISHR_	_DFFMSAEEAQTYHLVDAVISHR_.4	DFFMSAEEAQTYHLVDAVISHR	1.46771e-12	5.79645e-08	129.037	1.69441e-05	154.932	1.52756e-06	94.7318	1.46771e-12	74.2781	1.30338e-05	73.1344	1.73257e-06	80.4593
DN052_02430	_IEQDLDR_	_IEQDLDR_.2	IEQDLDR	1.2413e-10	2.81999e-05	1938.9	0.000321254	1985.72	8.38913e-05	2088.98	1.2413e-10	963.024	0.00104895	1378.85	8.81379e-07	1627.79
DN052_02430	_LNDILVHHTGQGR_	_LNDILVHHTGQGR_.3	LNDILVHHTGQGR	0.000642156	0.000748346	27.7399	0.00561869	92.6691	0.000642156	37.4966	0.00110238	18.0642	0.000893787	43.0775	0.0040766	11.6874
DN052_02430	_SYDIYSR_	_SYDIYSR_.2	SYDIYSR	1.17576e-07	0.00209417	70.2883	0.00115488	165.013	8.22024e-05	83.4473	0.0165113	174.346	0.00133963	135.369	1.17576e-07	165.738
DN052_02430	_ISTVC[+57]IGQAASMGAVLLAAGAEGK_	_ISTVC[+57]IGQAASMGAVLLAAGAEGK_.2	ISTVCIGQAASMGAVLLAAGAEGK	2.18839e-20	0.000133242	3395.24	1.18626e-06	3782.05	3.99084e-17	3027.16	2.18839e-20	1727.99	0.000229387	2524.89	2.25223e-12	2177.86
DN052_02430	_YALPNAR_	_YALPNAR_.2	YALPNAR	0.0011826	0.0011826	2481.77	0.00610047	1865.86	0.00199035	2184.35	0.0136869	1047.28	0.016802	5.40695	0.00217838	1614.9
DN052_02430	_IEQDLDRDFFMSAEEAQTYHLVDAVISHR_	_IEQDLDRDFFMSAEEAQTYHLVDAVISHR_.5	IEQDLDRDFFMSAEEAQTYHLVDAVISHR	0.00387609	0.00387609	52.7052	0.00392589	38.7201	0.00620299	30.8829	0.119153	18.309	0.00457202	16.6137	0.0659839	48.3261
DN052_02430	_IMLHQPSGGFQGQAHDIEIHTK_	_IMLHQPSGGFQGQAHDIEIHTK_.4	IMLHQPSGGFQGQAHDIEIHTK	2.7914e-08	1.34874e-05	245.474	2.7914e-08	224.458	2.1136e-07	283.079	0.0217492	305.712	0.0010193	215.026	0.00192621	277.172
DN052_02435	_ASPAEVTQVIR_	_ASPAEVTQVIR_.2	ASPAEVTQVIR	2.06653e-27	2.0615e-06	5116.4	2.50508e-11	4674.78	2.06653e-27	4738.25	4.51269e-07	5285.23	1.74869e-07	7536.99	8.6221e-19	7096.41
DN052_02435	_VVLGLVLSEIVR_	_VVLGLVLSEIVR_.2	VVLGLVLSEIVR	2.39882e-21	4.98462e-08	2676.23	6.78013e-17	1449.01	2.39882e-21	2198.73	2.44801e-20	1986.78	3.45304e-09	1192.32	5.31927e-16	3040.26
DN052_02435	_AQILDLVVASNHPDLPR_	_AQILDLVVASNHPDLPR_.2	AQILDLVVASNHPDLPR	6.35658e-11	0.000925753	324.958	5.29848e-08	455.561	7.02804e-09	308.832	6.72313e-05	547.886	0.000368649	420.796	6.35658e-11	298.858
DN052_02435	_AQILDLVVASNHPDLPR_	_AQILDLVVASNHPDLPR_.3	AQILDLVVASNHPDLPR	7.57978e-06	0.00739568	1639.96	0.0018723	1386.38	7.57978e-06	1499.97	0.0156667	1590.93	0.000610311	1854.7	0.00236144	2086.78
DN052_02435	_FYVSAERPAQDEDR_	_FYVSAERPAQDEDR_.3	FYVSAERPAQDEDR	5.87502e-14	2.79687e-08	674.856	5.87502e-14	592.057	2.69686e-10	551.592	3.16085e-09	586.365	0.000587458	745.075	4.30182e-07	627.704
DN052_02435	_QMIGQELER_	_QMIGQELER_.2	QMIGQELER	4.49402e-18	1.0685e-09	382.079	4.49402e-18	353.369	6.94798e-11	280.573	1.91936e-16	349.588	2.37401e-05	406.577	1.91596e-10	408.501
DN052_02435	_DESLRPVGRPEVQVEK_	_DESLRPVGRPEVQVEK_.3	DESLRPVGRPEVQVEK	0.000185901	0.000185901	311.418	0.00297808	293.908	0.00433438	282.402	0.00397033	341.49	0.00140969	384.635	0.00249609	376.028
DN052_02435	_VVAWLLER_	_VVAWLLER_.2	VVAWLLER	1.82587e-16	1.87965e-07	84.9842	0.000430816	81.1169	2.47755e-09	100.582	5.1471e-08	69.0415	0.00116586	53.2663	1.82587e-16	42.2393
DN052_02435	_SNPEQMEQAEALVLEDK_	_SNPEQMEQAEALVLEDK_.2	SNPEQMEQAEALVLEDK	3.57063e-07	0.0034979	469.627	0.000395422	447.877	3.57063e-07	539.668	6.00383e-07	415.227	0.000594227	519.76	7.64574e-07	568.182
DN052_02435	_SNPEQM[+16]EQAEALVLEDK_	_SNPEQM[+16]EQAEALVLEDK_.2	SNPEQMEQAEALVLEDK	0.00404222	0.00773132	163.977	0.0153031	236.995	0.0349381	319.947	0.00455186	507.923	0.00500858	195.391	0.00404222	197.68
DN052_02435	_TVAVQFPAEYHVAELAGQAAQFHLQVR_	_TVAVQFPAEYHVAELAGQAAQFHLQVR_.4	TVAVQFPAEYHVAELAGQAAQFHLQVR	4.01079e-05	0.000244439	318.347	0.00121094	309.689	4.01079e-05	291.87	0.00537695	339.828	0.000620076	323.574	0.036609	385.547
DN052_02435	_HIHVTIPASEVESGVSQR_	_HIHVTIPASEVESGVSQR_.3	HIHVTIPASEVESGVSQR	6.83526e-27	3.69972e-14	3476.49	8.98139e-14	2743.99	6.83526e-27	2965.76	0.00451113	2381.69	0.000171925	3484.3	7.5162e-25	3322.06
DN052_02435	_HIHVTIPASEVESGVSQR_	_HIHVTIPASEVESGVSQR_.4	HIHVTIPASEVESGVSQR	0.00382135	0.0420159	34.7475	0.145302	34.3026	0.00561803	51.9183	0.00382135	61.513	0.0311153	76.9078	0.00618852	63.7367
DN052_02435	_TAEVTDADVDATIDIMR_	_TAEVTDADVDATIDIMR_.2	TAEVTDADVDATIDIMR	0.000337916	0.000383952	1385.27	0.000337916	1356.11	0.000835031	1166.81	0.000573944	1387.08	0.00067589	1567.86	0.00133751	1372.65
DN052_02435	_TAEVTDADVDATIDIMR_	_TAEVTDADVDATIDIMR_.3	TAEVTDADVDATIDIMR	0.00254871	0.0191158	233.238	0.107892	65.6909	0.0448836	201.904	0.00429216	183.695	0.00344605	287.842	0.00254871	202.644
DN052_02435	_LLPDIEQGLLGM[+16]SAGEDR_	_LLPDIEQGLLGM[+16]SAGEDR_.2	LLPDIEQGLLGMSAGEDR	0.00106337	0.00744267	95.8966	0.00383211	267.373	0.0631835	380.635	0.00719362	256.407	0.00106337	341.533	0.00161059	350.665
DN052_02435	_LLPDIEQGLLGMSAGEDR_	_LLPDIEQGLLGMSAGEDR_.2	LLPDIEQGLLGMSAGEDR	0.000496269	0.000496269	3049.81	0.0101928	2637.28	0.0021832	2699.99	0.0300781	490.461	0.0158389	1915.96	0.00411096	1630.45
DN052_02435	_DMSEQYEDPEQFISWYR_	_DMSEQYEDPEQFISWYR_.2	DMSEQYEDPEQFISWYR	3.07774e-13	1.18544e-07	503.863	1.08232e-07	537.205	3.07774e-13	593.95	1.94189e-10	511.666	9.81579e-06	812.179	1.76615e-08	589.764
DN052_02435	_DM[+16]SEQYEDPEQFISWYR_	_DM[+16]SEQYEDPEQFISWYR_.2	DMSEQYEDPEQFISWYR	2.98702e-07	3.38058e-05	128.913	2.98702e-07	172.639	0.000455754	194.95	0.00280406	340.923	6.70552e-06	316.483	1.23087e-05	247.759
DN052_02435	_DQFMQISTPEAAPLER_	_DQFMQISTPEAAPLER_.2	DQFMQISTPEAAPLER	3.54911e-18	2.23126e-05	4864.26	1.65279e-13	4040.2	3.20479e-15	4214.17	3.54911e-18	3273.68	1.71123e-05	4589.5	1.7034e-14	4567.05
DN052_02435	_VSDEAVSFNQLIGR_	_VSDEAVSFNQLIGR_.2	VSDEAVSFNQLIGR	1.0158e-07	7.45263e-05	1686.98	1.38067e-06	1551.35	1.0158e-07	1780.1	0.00123187	1794.03	0.00502275	2158.15	0.00187217	2297.71
DN052_02435	_EVAAPQLPEVDAAFALALGIEDGDVAVLR_	_EVAAPQLPEVDAAFALALGIEDGDVAVLR_.3	EVAAPQLPEVDAAFALALGIEDGDVAVLR	0.000564933	0.0351453	105.739	0.00152297	117.627	0.0070496	105.965	0.000564933	804.489	0.0166829	196.234	0.00130847	245.037
DN052_02440	_GFVLAPGEGVLVVEDITTTGGSTR_	_GFVLAPGEGVLVVEDITTTGGSTR_.2	GFVLAPGEGVLVVEDITTTGGSTR	0.00117417	0.00314888	266.471	0.00183967	310.9	0.00330704	279.847	0.00198838	366.833	0.00149544	306.271	0.00117417	430.024
DN052_02440	_SSGFSDFDGAPFFPLLK_	_SSGFSDFDGAPFFPLLK_.2	SSGFSDFDGAPFFPLLK	3.2202e-06	0.000409152	68.1418	0.000159248	55.9794	2.63878e-05	58.0284	3.2202e-06	34.6169	0.00077198	64.0402	0.000678176	47.9234
DN052_02440	_MTADEVVALYK_	_MTADEVVALYK_.2	MTADEVVALYK	8.53012e-09	5.9296e-05	74.6303	0.00460549	55.3813	9.76839e-07	51.5742	0.00205385	50.4021	3.48929e-06	51.3185	8.53012e-09	33.9845
DN052_02440	_ISC[+57]VVGPAMGAVLVSYEC[+57]GR_	_ISC[+57]VVGPAMGAVLVSYEC[+57]GR_.2	ISCVVGPAMGAVLVSYECGR	0.000129212	0.00263726	680.669	0.00210233	724.707	0.000129212	484.964	0.00143045	865.301	0.000773374	955.631	0.00229577	1090.73
DN052_02440	_ISC[+57]VVGPAMGAVLVSYEC[+57]GR_	_ISC[+57]VVGPAMGAVLVSYEC[+57]GR_.3	ISCVVGPAMGAVLVSYECGR	0.00172296	0.00172296	48.4843	0.00294307	36.3805	0.056516	74.0592	0.010277	46.1886	0.00381933	36.9264	0.018278	56.3213
DN052_02440	_EC[+57]MAAVTAAGGQVLAASAIIDR_	_EC[+57]MAAVTAAGGQVLAASAIIDR_.2	ECMAAVTAAGGQVLAASAIIDR	0.00276225	0.00276225	2522.33	0.00298925	280.652	0.00962003	2224.33	0.058745	1518.25	0.027328	264.835	0.0515166	396.065
DN052_02440	_LPVLTWEAAAC[+57]PLC[+57]AAGGTPVKPGSR_	_LPVLTWEAAAC[+57]PLC[+57]AAGGTPVKPGSR_.3	LPVLTWEAAACPLCAAGGTPVKPGSR	1.90823e-06	0.000104522	739.887	0.000474693	682.71	1.90823e-06	494.14	5.95625e-06	471.36	0.000120241	462.12	0.00182787	493.584
DN052_02445	_NVLPELLR_	_NVLPELLR_.2	NVLPELLR	7.08285e-10	5.91092e-05	528.945	0.00839439	514.391	7.08285e-10	571.796	2.26684e-06	384.952	0.000793082	457.062	1.32071e-08	412.716
DN052_02445	_ALGQILNELVAK_	_ALGQILNELVAK_.2	ALGQILNELVAK	4.72148e-13	1.11942e-06	313.651	4.72148e-13	236.998	0.00457944	246.142	0.000967633	227.346	0.000448777	311.732	7.74639e-08	271.452
DN052_02445	_GFDVFLDLK_	_GFDVFLDLK_.2	GFDVFLDLK	2.00126e-06	0.0109345	40.5006	2.00126e-06	22.5397	0.00462732	25.8209	4.25514e-05	31.7278	0.00110732	22.2622	0.00235734	27.9568
DN052_02445	_ELFTASGPSIVER_	_ELFTASGPSIVER_.2	ELFTASGPSIVER	2.28013e-06	0.00296993	173.832	0.0320922	167.596	0.0137856	152.256	0.00573363	197.353	0.00651311	146.917	2.28013e-06	175.955
DN052_02445	_FHDIPQTVAK_	_FHDIPQTVAK_.2	FHDIPQTVAK	0.00573389	0.0100634	166.575	0.00573389	141.846	0.00675746	115.096	0.00913781	173.643	0.0249476	133.131	0.0106811	163.937
DN052_02450	_QPDHLEGLATLAELYELGSEWAK_	_QPDHLEGLATLAELYELGSEWAK_.3	QPDHLEGLATLAELYELGSEWAK	0.00129042	0.0464377	101.794	0.00129042	110.267	0.0025764	69.058	0.00447353	111.66	0.00741506	142.74	0.109396	230.2
DN052_02455	_QM[+16]LDYLSDALAEGER_	_QM[+16]LDYLSDALAEGER_.2	QMLDYLSDALAEGER	2.79509e-08	0.00493178	1883.48	0.00278505	2573.87	0.000166753	2623.81	2.79509e-08	3169.19	0.00105025	2930.85	2.70195e-05	1925.53
DN052_02455	_QMLDYLSDALAEGER_	_QMLDYLSDALAEGER_.2	QMLDYLSDALAEGER	2.52642e-11	0.00104874	1256.04	2.52642e-11	1245.12	1.91246e-09	1227.23	9.58485e-06	1869.61	9.43734e-05	2000.92	3.02875e-05	1945.07
DN052_02455	_TGEPVLVPEK_	_TGEPVLVPEK_.2	TGEPVLVPEK	2.50301e-07	0.000250721	924.52	0.00832574	853.459	4.33497e-05	958.399	0.00353538	2426.95	0.0033545	2117.26	2.50301e-07	2426.21
DN052_02455	_EQVDYPEAVAGGK_	_EQVDYPEAVAGGK_.2	EQVDYPEAVAGGK	1.22433e-06	0.00101045	245.669	3.83056e-06	421.825	0.000660164	374.906	1.22433e-06	1032.03	0.0012205	748.454	0.000114726	731.76
DN052_02455	_NISAQYPHLSVR_	_NISAQYPHLSVR_.3	NISAQYPHLSVR	2.63674e-11	0.000523074	1322.35	0.000569169	1102.71	2.33908e-08	1142.49	2.63674e-11	2309.18	0.00178979	1713.14	0.00321618	1928.09
DN052_02455	_NISAQYPHLSVR_	_NISAQYPHLSVR_.2	NISAQYPHLSVR	0.00252676	0.00285825	140.356	0.0149964	201.382	0.00326205	320.026	0.0337109	956.983	0.00646511	229.759	0.00252676	495.559
DN052_02460	_SAATGTTSLGDLIK_	_SAATGTTSLGDLIK_.2	SAATGTTSLGDLIK	1.95444e-22	3.38958e-09	3883.98	1.95444e-22	3491.68	1.49907e-18	3281.31	4.95337e-07	2545.32	7.36604e-09	3329.3	2.40298e-20	3504.01
DN052_02460	_GGFTVSIDGVR_	_GGFTVSIDGVR_.2	GGFTVSIDGVR	6.65633e-08	0.000220713	3434.31	6.65633e-08	2925.6	3.68607e-06	3146.11	0.00329378	1252.59	3.73642e-05	2677.4	0.00091329	3164.34
DN052_02460	_EAAVSQEDQTAAVQQYAR_	_EAAVSQEDQTAAVQQYAR_.2	EAAVSQEDQTAAVQQYAR	1.29575e-11	0.000520545	2278.23	1.29575e-11	1848.42	4.16485e-10	2023.66	8.36775e-11	1295.49	0.000770627	1786.84	3.18331e-11	2004.35
DN052_02460	_EAAVSQEDQTAAVQQYAR_	_EAAVSQEDQTAAVQQYAR_.3	EAAVSQEDQTAAVQQYAR	0.000198834	0.00186809	63.6548	0.000198834	118.642	0.00877532	99.3811	0.0647125	122.324	0.0044386	148.016	0.00760299	120.606
DN052_02460	_QMETDPFIQFVVANEK_	_QMETDPFIQFVVANEK_.2	QMETDPFIQFVVANEK	2.07813e-12	3.49193e-09	1801.61	2.07813e-12	1585.7	5.12087e-12	1741.2	1.45839e-11	905.082	1.76518e-05	1277.62	0.000595947	1416.27
DN052_02460	_QMETDPFIQFVVANEK_	_QMETDPFIQFVVANEK_.3	QMETDPFIQFVVANEK	7.72804e-06	0.00215214	60.7363	7.72804e-06	73.5305	0.00714671	79.7837	0.000287451	62.8786	0.00138376	93.0688	0.00475217	77.1285
DN052_02460	_IEVSIAMVDR_	_IEVSIAMVDR_.2	IEVSIAMVDR	9.96742e-07	0.000380622	1298.69	0.00158782	2002.1	1.63259e-06	1018.01	0.00035125	1662.12	4.85645e-05	935.625	9.96742e-07	545.892
DN052_02460	_AVVEQEQSVER_	_AVVEQEQSVER_.2	AVVEQEQSVER	4.559e-21	2.06897e-09	1450.71	0.00270671	1273.62	6.4689e-06	1411.63	4.559e-21	690.725	2.73051e-10	1156.6	4.12133e-14	1165.57
DN052_02460	_VDNDFVIVDVGLK_	_VDNDFVIVDVGLK_.2	VDNDFVIVDVGLK	3.14134e-11	3.81823e-07	1400.23	3.2525e-07	1599.21	6.54926e-10	1330.29	3.14134e-11	897.127	0.000970982	753.515	1.81365e-06	1068.3
DN052_02460	_QLGEDPWR_	_QLGEDPWR_.2	QLGEDPWR	1.14049e-08	0.000208499	887.484	0.00177688	786.317	0.00405719	826.88	1.14049e-08	527.542	0.00362349	723.853	0.000420003	676.783
DN052_02460	_ALHVGQEVEVMILDIDEER_	_ALHVGQEVEVMILDIDEER_.3	ALHVGQEVEVMILDIDEER	1.49725e-14	0.000265094	519.556	1.49725e-14	510.969	3.02348e-14	511.852	1.76062e-09	425.862	1.96786e-05	466.101	6.6661e-11	898.062
DN052_02460	_NAEGEIEVK_	_NAEGEIEVK_.2	NAEGEIEVK	2.37118e-10	5.16054e-07	592.41	3.92218e-06	523.295	4.47071e-09	553.042	0.000104902	355.665	0.000195809	521.272	2.37118e-10	609.734
DN052_02460	_LGEGVEGFLPHR_	_LGEGVEGFLPHR_.3	LGEGVEGFLPHR	1.63894e-20	0.000378482	461.81	1.47572e-13	508.154	1.63894e-20	587.344	3.36853e-08	458.733	3.59898e-05	411.71	1.33859e-09	534.551
DN052_02460	_GALVEGEVISVDSR_	_GALVEGEVISVDSR_.2	GALVEGEVISVDSR	1.72181e-06	0.0001987	399.002	0.000590838	394.188	1.07632e-05	386.457	1.7073e-05	398.233	7.89556e-05	505.98	1.72181e-06	495.899
DN052_02460	_GDTLDAVVLSIDPER_	_GDTLDAVVLSIDPER_.2	GDTLDAVVLSIDPER	0.00129566	0.00180936	323.444	0.00426097	291.364	0.00129566	324.877	0.00212983	287.064	0.00239772	303.082	0.00739718	229.484
DN052_02460	_SFNDNAVVHGFLTGK_	_SFNDNAVVHGFLTGK_.3	SFNDNAVVHGFLTGK	1.31139e-05	0.000458928	41.3758	0.000248181	44.7839	0.000782235	38.2834	0.000522405	34.6009	0.000259482	52.8166	1.31139e-05	40.713
DN052_02460	_VGDSVEVC[+57]LELVEDGMGETR_	_VGDSVEVC[+57]LELVEDGMGETR_.2	VGDSVEVCLELVEDGMGETR	0.00125232	0.00439762	966.809	0.00875132	1032.46	0.00125232	1108.42	0.0038531	807.332	0.0481567	376.633	0.00177965	939.775
DN052_02460	_DVAYLEGK_	_DVAYLEGK_.2	DVAYLEGK	0.00163757	0.00457023	868.684	0.00300111	902.294	0.00269845	843.764	0.00716597	448.121	0.016497	608.023	0.00163757	696.279
DN052_02460	_TTPNAEMLVEPSFAEMFEESQSTQGLKPGELLTGIVTR_	_TTPNAEMLVEPSFAEMFEESQSTQGLKPGELLTGIVTR_.4	TTPNAEMLVEPSFAEMFEESQSTQGLKPGELLTGIVTR	2.21931e-05	0.0243252	195.01	0.00824643	179.128	2.21931e-05	164.485	0.00810345	110.07	0.00663146	86.782	0.00327693	157.913
DN052_02460	_SEGPIPAEQFR_	_SEGPIPAEQFR_.2	SEGPIPAEQFR	3.38809e-05	0.0032674	152.62	0.0046812	140.345	0.0145754	2066.61	0.00854348	935.656	0.0156426	682.174	3.38809e-05	787.435
DN052_02460	_GALLESIQEGAVLEGVVK_	_GALLESIQEGAVLEGVVK_.2	GALLESIQEGAVLEGVVK	1.15302e-09	1.26597e-05	1960.26	9.46563e-09	1574.26	1.15302e-09	1749.85	1.37001e-09	1286.09	6.33726e-05	1385.26	4.40819e-08	1572.88
DN052_02465	_LNQLMEQGISASLATVVAEIAER_	_LNQLMEQGISASLATVVAEIAER_.3	LNQLMEQGISASLATVVAEIAER	1.10147e-19	0.000260107	210.738	4.6631e-15	176.391	1.10147e-19	199.641	7.47439e-16	395.045	0.000706803	522.059	1.00106e-07	303.25
DN052_02465	_VFLTASAEER_	_VFLTASAEER_.2	VFLTASAEER	4.72578e-24	2.06877e-05	212.208	1.02551e-10	167.062	1.7655e-10	174.752	1.3089e-20	385.214	1.40826e-06	372.034	4.72578e-24	349.136
DN052_02465	_DMGTVVFPDAPLK_	_DMGTVVFPDAPLK_.2	DMGTVVFPDAPLK	0.000297636	0.00499111	84.5458	0.00476814	88.0154	0.00352615	97.1597	0.000297636	86.1266	0.000668099	85.4376	0.00474828	87.4822
DN052_02465	_LLAHDLGWHLLDSGAIYR_	_LLAHDLGWHLLDSGAIYR_.4	LLAHDLGWHLLDSGAIYR	0.000484779	0.00661094	29.7213	0.00872539	25.5765	0.000813001	22.086	0.00318714	21.8078	0.000484779	33.621	0.00370275	14.9392
DN052_02465	_ILDTSEQSVSDTYR_	_ILDTSEQSVSDTYR_.2	ILDTSEQSVSDTYR	5.79812e-20	6.61174e-06	44.9045	8.61574e-09	55.2988	0.034133	54.8146	5.79812e-20	47.4545	0.000355623	46.0925	7.61049e-07	57.1257
DN052_02465	_IAAIPAVR_	_IAAIPAVR_.2	IAAIPAVR	6.6699e-07	0.0115999	19.2188	0.00290156	17.8186	0.00295576	25.7224	6.6699e-07	30.0132	0.00168383	9.04178	0.00750717	40.1971
DN052_02465	_AGLDADNETALSGLAR_	_AGLDADNETALSGLAR_.2	AGLDADNETALSGLAR	9.76771e-06	0.0837173	95.3736	0.016506	125.137	0.0332122	91.8619	9.76771e-06	177.372	0.00159004	183.398	0.000169233	164.495
DN052_02470	_MLQGFGQPVER_	_MLQGFGQPVER_.2	MLQGFGQPVER	0.00116833	0.00136122	626.12	0.00286515	605.536	0.00766825	545.114	0.00116833	453.104	0.00592969	484.134	0.00301296	756.09
DN052_02470	_VDGAIISGSALLGGR_	_VDGAIISGSALLGGR_.2	VDGAIISGSALLGGR	0.00193236	0.00193236	422.517	0.0185358	373.358	0.016885	383.719	0.0773063	367.251	0.00944614	345.857	0.00344276	401.268
DN052_02470	_SMGVQMEGPDK_	_SMGVQMEGPDK_.2	SMGVQMEGPDK	0.00281684	0.00313489	9.79204	0.00452943	15.2094	0.0115202	12.9948	0.0546806	18.9637	0.0592612	24.9901	0.00281684	21.385
DN052_02475	_ISLTC[+57]EPEPALR_	_ISLTC[+57]EPEPALR_.2	ISLTCEPEPALR	0.00200386	0.00365917	340.385	0.00868618	401.331	0.00303838	320.343	0.00200386	345.732	0.00379161	410.967	0.00595116	387.241
DN052_02475	_ALQENLDTVR_	_ALQENLDTVR_.2	ALQENLDTVR	3.11921e-06	7.18054e-05	181.096	0.000425147	185.04	3.11921e-06	205.325	0.00118161	109.046	0.00132039	130.067	0.00106344	87.7153
DN052_02475	_NADLVLLATPPQIALR_	_NADLVLLATPPQIALR_.3	NADLVLLATPPQIALR	0.00302806	0.0432199	52.655	0.00956871	38.1603	0.0592183	33.3399	0.00799139	28.1605	0.00302806	76.8205	0.0115079	71.1089
DN052_02475	_IAASDPDLWTAILSENR_	_IAASDPDLWTAILSENR_.3	IAASDPDLWTAILSENR	0.00154232	0.0278807	50.2961	0.0342827	34.1309	0.00451412	48.2364	0.00654291	45.0234	0.00154232	31.6296	0.0245427	31.0358
DN052_02480	_GVDIIQIGTR_	_GVDIIQIGTR_.2	GVDIIQIGTR	6.08082e-11	0.00158592	1906.69	0.000140661	1990.61	6.08082e-11	2005.19	0.00547379	1484.16	0.00461487	1836.14	0.00199623	1631.61
DN052_02480	_AWLVPQLSK_	_AWLVPQLSK_.2	AWLVPQLSK	2.41582e-11	1.09781e-05	740.896	0.000103097	1494.27	0.00515446	914.164	0.00441147	759.661	3.22948e-05	1284.61	2.41582e-11	1042.5
DN052_02480	_NVLDVTAIPVLK_	_NVLDVTAIPVLK_.2	NVLDVTAIPVLK	1.13438e-13	0.000573209	1344.29	9.44115e-11	1091.06	1.13438e-13	1217.14	0.00520022	716.929	0.000103267	898.539	0.00101659	911.736
DN052_02480	_STDTVIEVR_	_STDTVIEVR_.2	STDTVIEVR	6.40374e-08	0.0051872	670.991	2.55131e-06	756.577	6.40374e-08	561.417	0.00635606	411.22	0.00349601	669.148	0.00123295	694.568
DN052_02480	_LDVPVILK_	_LDVPVILK_.2	LDVPVILK	3.78138e-11	2.8751e-05	565.946	7.89982e-11	457.351	5.34618e-10	550.813	1.91929e-06	307.393	0.00034239	311.135	3.78138e-11	394.162
DN052_02480	_TVVGLLGDER_	_TVVGLLGDER_.2	TVVGLLGDER	1.38013e-15	6.44886e-08	141.742	4.27099e-06	132.279	0.000571561	175.575	3.34824e-10	176.599	1.19027e-05	367.131	1.38013e-15	261.027
DN052_02480	_QIQVIAGPC[+57]SVETPEQMR_	_QIQVIAGPC[+57]SVETPEQMR_.2	QIQVIAGPCSVETPEQMR	0.000229871	0.0044362	89.1602	0.0024504	80.7304	0.0065366	90.7088	0.000229871	78.4206	0.000891289	82.0533	0.00182787	82.2927
DN052_02480	_NMQNFDLLK_	_NMQNFDLLK_.2	NMQNFDLLK	0.000629896	0.000629896	36.5373	0.00446326	35.4533	0.00255018	35.3669	0.0291814	39.3051	0.00368965	38.7333	0.0416505	22.4898
DN052_02480	_IDLFLEK_	_IDLFLEK_.2	IDLFLEK	0.000254251	0.00388384	25.6122	0.000254251	30.699	0.0174719	36.0452	0.00133813	26.4562	0.012874	22.5316	0.00902282	26.2752
DN052_02480	_TAADAAGLPIVTELMDVR_	_TAADAAGLPIVTELMDVR_.3	TAADAAGLPIVTELMDVR	0.000774647	0.00336861	136.188	0.020368	155.84	0.00251733	160.917	0.0346346	204.006	0.000774647	157.002	0.0298443	165.109
DN052_02485	_VYEALLLR_	_VYEALLLR_.2	VYEALLLR	0.000322047	0.000322047	283.143	0.0082483	259.925	0.000336788	257.018	0.00206869	153.239	0.000610751	198.594	0.000392184	234.961
DN052_02485	_FLTMLGEVL_	_FLTMLGEVL_.1	FLTMLGEVL	2.21398e-05	0.00299591	869.675	0.0043578	970.371	2.21398e-05	817.966	0.00404745	748.999	0.00534777	1004.43	0.0127872	777.018
DN052_02490	_NPELAALR_	_NPELAALR_.2	NPELAALR	0.00216025	0.00285208	1216.13	0.00510352	1109.12	0.00216025	1084.61	0.00268882	428.382	0.00483086	571.636	0.00302713	624.37
DN052_02490	_LVDSDQAR_	_LVDSDQAR_.2	LVDSDQAR	2.27997e-06	2.27997e-06	300.45	0.00292317	191.989	0.00755823	35.016	0.00444355	48.6563	0.0053426	194.578	0.00663722	138.581
DN052_02490	_LAQQVGAVK_	_LAQQVGAVK_.2	LAQQVGAVK	2.46113e-05	2.46113e-05	102.429	0.00166284	141.762	3.90844e-05	100.518	0.00396137	142.144	0.00112133	91.4532	0.00194151	139.663
DN052_02490	_AAVLQPTAGIAEIFR_	_AAVLQPTAGIAEIFR_.2	AAVLQPTAGIAEIFR	2.2774e-05	0.000857658	1211.45	2.2774e-05	1253.6	0.000423999	1128.87	0.00199724	642.812	0.000935523	696.971	0.00263285	874.624
DN052_02490	_QWLATHLPQAELVDVASNAVAAER_	_QWLATHLPQAELVDVASNAVAAER_.3	QWLATHLPQAELVDVASNAVAAER	2.24178e-10	0.0112109	696.476	2.24178e-10	551.849	2.55522e-05	626.599	0.0396445	187.993	0.00185306	590.568	0.0365132	494.068
DN052_02490	_AIDQVDQQFLQLLGER_	_AIDQVDQQFLQLLGER_.3	AIDQVDQQFLQLLGER	0.00274079	0.00274079	63.2606	0.0337633	33.0628	0.00733235	79.0579	0.0461865	37.8205	0.00353866	74.336	0.134277	45.4433
DN052_02495	_GILQSALPETINAVNAPVLAK_	_GILQSALPETINAVNAPVLAK_.2	GILQSALPETINAVNAPVLAK	0.000486132	0.00614691	2173.89	0.00147008	2123.72	0.00379039	1911.36	0.000486132	952.55	0.000973466	1429.66	0.00174158	1455.18
DN052_02495	_GILQSALPETINAVNAPVLAK_	_GILQSALPETINAVNAPVLAK_.3	GILQSALPETINAVNAPVLAK	0.000613479	0.000613479	680.952	0.00150735	608.198	0.000992945	545.996	0.00444503	304.05	0.00348895	463.014	0.00254978	465.311
DN052_02495	_LGLVLGQLAGSGLR_	_LGLVLGQLAGSGLR_.2	LGLVLGQLAGSGLR	8.10794e-19	1.84933e-07	2495.22	9.0371e-13	1802.14	8.10794e-19	2203.08	0.000349571	739.131	0.004285	1140.44	1.74605e-08	1341.39
DN052_02495	_GVVQNAVNLPSVK_	_GVVQNAVNLPSVK_.2	GVVQNAVNLPSVK	5.24012e-10	8.19975e-07	1190.55	2.29944e-05	1060.45	5.24012e-10	1004.41	0.000209371	332.179	3.98724e-06	569.706	1.47337e-09	599.482
DN052_02495	_SATNVDADVLAAASR_	_SATNVDADVLAAASR_.2	SATNVDADVLAAASR	1.02681e-05	0.000234194	885.233	1.37717e-05	987.046	1.02681e-05	837.908	0.00916836	516.526	0.00164544	714.992	0.00205351	796.131
DN052_02495	_VAVGTLVHEHQAR_	_VAVGTLVHEHQAR_.3	VAVGTLVHEHQAR	7.30344e-08	2.44458e-06	810.779	7.30344e-08	789.604	6.22821e-07	799.168	4.14196e-07	245.603	0.000315918	333.699	0.00257598	695.678
DN052_02495	_AADLGVELVEMDTLLAR_	_AADLGVELVEMDTLLAR_.2	AADLGVELVEMDTLLAR	0.0020159	0.00303646	717.918	0.00311806	603.924	0.0020159	712.551	0.00540057	786.792	0.00572678	572.502	0.00376177	662.766
DN052_02495	_AADLGVELVEMDTLLAR_	_AADLGVELVEMDTLLAR_.3	AADLGVELVEMDTLLAR	7.6896e-06	0.0234966	33.2425	0.00294201	42.2919	7.6896e-06	29.3473	0.00378427	11.0521	0.000858647	17.8463	0.0579808	11.4236
DN052_02495	_AGIGVDNVDIHAASK_	_AGIGVDNVDIHAASK_.2	AGIGVDNVDIHAASK	1.62991e-05	0.0364036	915.331	0.00825769	645.364	1.62991e-05	746.013	0.00779442	303.731	0.00439577	422.963	0.00164663	415.157
DN052_02495	_VIAYDPYLSK_	_VIAYDPYLSK_.2	VIAYDPYLSK	5.02168e-08	1.98319e-06	287.884	1.89373e-05	239.259	5.02168e-08	278.44	0.151722	104.23	6.53728e-05	300.285	3.00114e-06	359.938
DN052_02495	_GC[+57]IVDEAALYDALK_	_GC[+57]IVDEAALYDALK_.2	GCIVDEAALYDALK	7.85134e-05	7.85134e-05	138.63	0.0013351	194.412	0.0010313	140.104	0.00154775	155.606	0.00089573	171.127	0.0105578	126.085
DN052_02495	_TLGVIGTGNIGSLVIAR_	_TLGVIGTGNIGSLVIAR_.2	TLGVIGTGNIGSLVIAR	5.90262e-09	0.000516703	536.261	5.90262e-09	587.168	6.21018e-05	569.054	2.42643e-07	244.431	0.00076019	363.133	0.00225719	394.149
DN052_02495	_EEELLLLQPYLNLGER_	_EEELLLLQPYLNLGER_.2	EEELLLLQPYLNLGER	6.06122e-10	0.00386609	193.128	0.000298327	202.681	0.000257254	169.786	6.06122e-10	204.642	0.000497762	251.262	0.000188093	196.805
DN052_02495	_EALC[+57]AIIGQYDGLAIR_	_EALC[+57]AIIGQYDGLAIR_.2	EALCAIIGQYDGLAIR	0.00191674	0.00713697	1566.67	0.0042917	2041.5	0.00322282	1319.03	0.00191674	1275.47	0.00472631	1258.51	0.00369442	1414.5
DN052_02495	_AAALDVFC[+57]K_	_AAALDVFC[+57]K_.2	AAALDVFCK	0.000220434	0.000220434	128.835	0.0905986	81.8223	0.000401576	112.598	0.0326905	333.593	0.00301342	197.313	0.0102243	364.563
DN052_02495	_IGGLLGAAGINIAQFHLGR_	_IGGLLGAAGINIAQFHLGR_.3	IGGLLGAAGINIAQFHLGR	0.000853405	0.00250913	60.5056	0.000853405	72.5813	0.00716239	239.022	0.0847888	212.005	0.0194354	175.448	0.119523	510.172
DN052_02495	_LVQLDGIDVEMPLAGDLLYIQNR_	_LVQLDGIDVEMPLAGDLLYIQNR_.3	LVQLDGIDVEMPLAGDLLYIQNR	0.00113402	0.00530368	91.0782	0.00208055	106.766	0.00113402	99.9624	0.0311092	46.8511	0.100247	51.2386	0.00154735	56.1491
DN052_02500	_LLYDAIDESR_	_LLYDAIDESR_.2	LLYDAIDESR	1.47787e-23	3.84019e-05	6175.63	1.38663e-17	6046.49	1.47787e-23	5487.81	0.00236848	5499.34	7.18522e-07	7501.24	9.04033e-20	9516.33
DN052_02500	_IAAEAEQDLR_	_IAAEAEQDLR_.2	IAAEAEQDLR	5.80784e-21	2.64797e-10	2228.25	5.80784e-21	2278.92	3.0469e-20	2353.24	1.5035e-12	1436.81	4.5224e-05	1996.81	7.26957e-20	2736.49
DN052_02500	_DDLLGHAPANTATMLDYAVYAK_	_DDLLGHAPANTATMLDYAVYAK_.3	DDLLGHAPANTATMLDYAVYAK	3.14394e-13	1.99363e-06	1706.21	5.73965e-09	1478.62	3.14394e-13	1848.6	0.000344523	1155.82	0.000351022	1466.3	0.00134058	1963.95
DN052_02500	_DDLLGHAPANTATM[+16]LDYAVYAK_	_DDLLGHAPANTATM[+16]LDYAVYAK_.3	DDLLGHAPANTATMLDYAVYAK	1.40778e-06	0.00140829	282.1	2.60167e-05	243.226	1.40778e-06	295.33	0.00122142	302.897	0.00012714	261.684	0.000315573	308.387
DN052_02500	_MNVPFTLADAAMDEAFLK_	_MNVPFTLADAAMDEAFLK_.2	MNVPFTLADAAMDEAFLK	3.73974e-06	0.00310304	2099.13	0.00190931	1841.27	0.000285685	2028.73	4.75028e-06	1190.91	0.000875134	1368.12	3.73974e-06	1740.46
DN052_02500	_MNVPFTLADAAMDEAFLK_	_MNVPFTLADAAMDEAFLK_.3	MNVPFTLADAAMDEAFLK	4.16476e-06	0.00121996	72.1349	6.08483e-05	65.3055	4.16476e-06	85.1737	6.34401e-05	65.2945	0.00148349	77.4709	0.00235734	74.8801
DN052_02500	_ASIYNAMPEAGVQILADYLR_	_ASIYNAMPEAGVQILADYLR_.2	ASIYNAMPEAGVQILADYLR	9.39295e-10	0.00043221	852.481	1.91731e-06	841.51	6.76053e-05	858.267	6.16262e-09	844.079	0.00058923	799.605	9.39295e-10	988.723
DN052_02500	_ASIYNAMPEAGVQILADYLR_	_ASIYNAMPEAGVQILADYLR_.3	ASIYNAMPEAGVQILADYLR	3.5101e-14	7.77895e-05	400.636	5.95014e-06	339.838	8.72224e-14	435.199	3.5101e-14	362.253	3.73642e-05	326.461	1.1873e-09	371.058
DN052_02500	_RFTAVEIAASNEDR_	_RFTAVEIAASNEDR_.2	RFTAVEIAASNEDR	1.03271e-17	0.000125346	189.928	1.03271e-17	172.937	3.28445e-07	194.101	5.15571e-05	171.252	0.00019122	192.299	0.00288641	183.66
DN052_02500	_RFTAVEIAASNEDR_	_RFTAVEIAASNEDR_.3	RFTAVEIAASNEDR	0.00387572	0.00498507	1148.71	0.00439729	1462.31	0.00591872	1661.71	0.0193975	284.072	0.00715011	296.819	0.00387572	1602.03
DN052_02500	_FGLIYAGAQK_	_FGLIYAGAQK_.2	FGLIYAGAQK	2.88537e-18	1.50251e-07	1263.21	6.80184e-12	1101.15	0.000198365	1231.44	2.88537e-18	749.732	2.67286e-05	1052.48	3.28144e-10	1570.26
DN052_02500	_DLLDIPANYK_	_DLLDIPANYK_.2	DLLDIPANYK	6.62172e-23	3.29285e-14	1111.15	7.08524e-16	883.783	4.84128e-22	1027.89	1.54523e-08	779.192	0.000208414	897.397	6.62172e-23	1495.03
DN052_02500	_NIGPAGLTLVIVR_	_NIGPAGLTLVIVR_.2	NIGPAGLTLVIVR	2.3081e-13	2.36216e-05	753.425	5.66295e-12	709.769	1.28759e-11	635.603	1.3208e-09	435.711	1.78541e-08	614.803	2.3081e-13	568.872
DN052_02500	_FTAVEIAASNEDR_	_FTAVEIAASNEDR_.2	FTAVEIAASNEDR	3.179e-11	0.000242552	546.626	0.00102571	535.493	2.33959e-08	547.114	1.4354e-07	458.947	0.000963844	492.585	3.179e-11	654.277
DN052_02500	_MAEINAR_	_MAEINAR_.2	MAEINAR	1.21354e-05	0.00150772	694.065	0.00067146	513.388	0.0204549	698.004	1.21354e-05	408.459	5.12194e-05	445.492	0.000449987	717.373
DN052_02505	_LVAVGLSDGQR_	_LVAVGLSDGQR_.2	LVAVGLSDGQR	8.65958e-20	9.9457e-08	2749.53	3.1784e-13	3303.69	9.40773e-16	2727.59	8.65958e-20	1703.94	9.45113e-06	1821.96	0.000357445	3152.94
DN052_02505	_ELLEILGSK_	_ELLEILGSK_.2	ELLEILGSK	1.4985e-06	3.69515e-06	530.769	0.00239051	467.398	1.54775e-06	453.135	1.99494e-06	174.367	0.000787285	307.286	1.4985e-06	284.069
DN052_02505	_ETVDFGPNYDEK_	_ETVDFGPNYDEK_.2	ETVDFGPNYDEK	9.41653e-07	0.000184888	149.292	1.69316e-05	258.619	0.00233376	196.504	9.41653e-07	593.571	0.000786778	413.971	0.00148135	425.623
DN052_02505	_MAQDFSMR_	_MAQDFSMR_.2	MAQDFSMR	4.51798e-21	0.000115201	226.545	4.24858e-12	278.618	1.53418e-08	413.214	4.51798e-21	247.97	0.000460136	112.913	1.68102e-07	87.0816
DN052_02505	_YPLIDGQGNFGSVDGDSPAAMR_	_YPLIDGQGNFGSVDGDSPAAMR_.2	YPLIDGQGNFGSVDGDSPAAMR	0.000333364	0.000333364	98.6958	0.0018995	135.469	0.000628321	97.5206	0.00541488	95.4294	0.00137928	117.897	0.00523822	107.72
DN052_02505	_ITAVLPVR_	_ITAVLPVR_.2	ITAVLPVR	1.64608e-05	0.000340801	13.8236	0.000196348	8.81009	1.64608e-05	7.55078	0.00350209	16.5063	0.00106959	6.11157	0.000472211	1.39576
DN052_02505	_LINLGEGEQLAGLALIADTDEEEGEQTDLPQ_	_LINLGEGEQLAGLALIADTDEEEGEQTDLPQ_.3	LINLGEGEQLAGLALIADTDEEEGEQTDLPQ	0.000962912	0.0254685	351.138	0.00537028	437.057	0.0026753	314.56	0.000962912	519.648	0.00186221	441.102	0.00416955	362.336
DN052_02505	_SQGINAINLDPGDR_	_SQGINAINLDPGDR_.2	SQGINAINLDPGDR	0.003581	0.00717981	412.983	0.00390552	251.393	0.003581	342.846	0.00817851	97.2112	0.00389858	50.3006	0.013421	206.752
DN052_02505	_GVIAIQTNER_	_GVIAIQTNER_.2	GVIAIQTNER	3.06465e-07	0.000690838	951.395	0.00870568	858.615	3.06465e-07	922.58	0.0515928	385.382	0.106054	707.056	0.00235759	500.441
DN052_02505	_SWEPGMVAALLVER_	_SWEPGMVAALLVER_.2	SWEPGMVAALLVER	8.94588e-11	0.00021527	680.056	7.6515e-08	612.746	8.94588e-11	663.964	0.000365609	284.951	0.00103975	316.242	8.44244e-05	348.969
DN052_02505	_AGSIEAYR_	_AGSIEAYR_.2	AGSIEAYR	1.70892e-06	0.000100908	760.634	0.00665091	591.072	1.70892e-06	579.771	0.0507703	277.909	0.017276	99.1199	0.00268146	506.527
DN052_02505	_DELMLVSDHGTLIR_	_DELMLVSDHGTLIR_.3	DELMLVSDHGTLIR	3.5499e-06	0.000567701	238.564	1.542e-05	319.152	0.00469952	288.545	0.0130743	592.584	0.0173013	488.234	3.5499e-06	488.178
DN052_02505	_GISLEENDR_	_GISLEENDR_.2	GISLEENDR	4.10276e-05	0.00030125	126.625	0.00174829	212.341	4.10276e-05	121.179	0.00237069	149.212	0.0101751	164.311	0.217462	106.078
DN052_02505	_QSYLDYAMSVIVGR_	_QSYLDYAMSVIVGR_.2	QSYLDYAMSVIVGR	1.16768e-06	0.00439254	55.943	1.16768e-06	72.2836	0.00810863	89.8294	0.0898679	58.0268	0.0881072	39.96	0.00184553	44.6862
DN052_02505	_EELVAIR_	_EELVAIR_.2	EELVAIR	0.000194862	0.00194883	554.952	0.00686331	439.611	0.000194862	523.028	0.0770649	186.903	0.190512	86.3416	0.0561552	269.173
DN052_02510	_LLPQQETWLK_	_LLPQQETWLK_.2	LLPQQETWLK	2.25255e-12	1.22779e-09	771.654	2.25255e-12	674.639	5.67626e-11	684.859	2.5429e-07	388.912	1.61352e-05	478.071	1.32543e-05	460.783
DN052_02510	_NPAFDVTPASLITAIITER_	_NPAFDVTPASLITAIITER_.2	NPAFDVTPASLITAIITER	4.15319e-06	0.00355207	109.648	0.000461941	98.9346	4.15319e-06	121.331	5.10691e-05	62.7791	0.000244678	55.7037	3.99767e-05	90.222
DN052_02510	_NPAFDVTPASLITAIITER_	_NPAFDVTPASLITAIITER_.3	NPAFDVTPASLITAIITER	0.000534203	0.00281392	71.5073	0.000534203	56.3386	0.00234886	74.1739	0.00140596	63.3899	0.00504483	62.5742	0.003662	43.0701
DN052_02510	_PAAEVQQC[+57]AGHVVAPEGVEVR_	_PAAEVQQC[+57]AGHVVAPEGVEVR_.3	PAAEVQQCAGHVVAPEGVEVR	0.00044701	0.00044701	53.9108	0.002825	55.803	0.0165786	65.4402	0.055852	58.215	0.00100096	76.133	0.0438993	61.8314
DN052_02510	_DGIPFHLHADSAAAYLMQQGLIHAVIVGADR_	_DGIPFHLHADSAAAYLMQQGLIHAVIVGADR_.5	DGIPFHLHADSAAAYLMQQGLIHAVIVGADR	2.88742e-06	0.00579748	10.4887	0.00042733	22.181	2.88742e-06	58.6872	0.0301943	16.7169	0.0200677	32.4892	0.0115712	33.8957
DN052_02510	_EASTHTDWQAR_	_EASTHTDWQAR_.2	EASTHTDWQAR	0.000303206	0.000303206	180.573	0.00652758	57.8298	0.00197024	59.1344	0.0210899	24.7342	0.00112706	43.9379	0.0132461	55.2271
DN052_02515	_DLPLITAALQGLLR_	_DLPLITAALQGLLR_.2	DLPLITAALQGLLR	1.26745e-08	0.000478018	1184.93	7.30451e-05	972.198	1.26745e-08	1095.71	0.00876665	528.601	0.00192894	687.898	0.000183876	866.581
DN052_02515	_TPLTAVTPGSVC[+57]R_	_TPLTAVTPGSVC[+57]R_.2	TPLTAVTPGSVCR	0.000230457	0.0028368	34.4111	0.0075767	40.3656	0.00298352	36.172	0.000230457	36.8759	0.000582439	55.0878	0.00755412	39.0552
DN052_02515	_IDEGFYR_	_IDEGFYR_.2	IDEGFYR	0.00021426	0.00121478	101.221	0.00385612	102.096	0.00021426	55.0555	0.0873542	57.9181	0.00133522	128.593	0.0016506	124.228
DN052_02515	_DRGEQFDLIVLDPPALIK_	_DRGEQFDLIVLDPPALIK_.3	DRGEQFDLIVLDPPALIK	0.00153261	0.0227158	411.871	0.00269598	365.498	0.00153261	285.412	0.0103573	284.654	0.00412306	321.625	0.0199003	312.199
DN052_02535	_NLIGNLLGGVR_	_NLIGNLLGGVR_.2	NLIGNLLGGVR	1.14088e-13	0.001255	97.2859	1.9736e-09	90.5249	0.000128997	113.419	1.14088e-13	242.256	2.33589e-07	186.617	3.49161e-06	148.705
DN052_02595	_TIEDSSALQHAYDK_	_TIEDSSALQHAYDK_.2	TIEDSSALQHAYDK	7.0485e-12	0.00061602	115.932	1.25168e-06	96.4976	0.0189886	75.1459	0.0122195	341.941	0.0161279	126.451	7.0485e-12	225.024
DN052_02615	_NPVMLLDEIDK_	_NPVMLLDEIDK_.2	NPVMLLDEIDK	1.26832e-17	0.00017884	2802.64	1.26832e-17	7004.31	2.06658e-08	3639.99	2.3458e-07	7428.01	0.000176193	4515.39	0.000113541	4168.18
DN052_02615	_TYIGALPGNILQALGK_	_TYIGALPGNILQALGK_.2	TYIGALPGNILQALGK	3.07715e-08	0.0088361	2254.1	3.07715e-08	2018.3	0.00123342	2278.45	0.00459615	1075.91	0.00134554	1864.14	2.11978e-05	1419.42
DN052_02615	_LILTGQLGDVMK_	_LILTGQLGDVMK_.2	LILTGQLGDVMK	1.69953e-10	0.000181163	2113	1.69953e-10	1961.69	7.95751e-05	2072.58	8.12511e-07	702.116	4.623e-05	817.688	3.59834e-05	933.318
DN052_02615	_AGIHTVLLPAR_	_AGIHTVLLPAR_.2	AGIHTVLLPAR	7.51743e-29	9.4456e-11	1347.33	7.51743e-29	1302.95	5.81288e-22	1363.3	0.00119183	338.09	1.63319e-08	592.617	1.11308e-08	541.753
DN052_02615	_EAAGLTAEQLVLEEDTLLALIR_	_EAAGLTAEQLVLEEDTLLALIR_.2	EAAGLTAEQLVLEEDTLLALIR	5.83655e-13	7.19045e-05	1021.94	5.83655e-13	923.811	0.0099727	933.505	1.02137e-08	411.942	0.000946287	372.37	4.95599e-08	609.504
DN052_02615	_EAAGLTAEQLVLEEDTLLALIR_	_EAAGLTAEQLVLEEDTLLALIR_.3	EAAGLTAEQLVLEEDTLLALIR	2.1397e-07	0.000735727	68.4635	2.1397e-07	93.019	0.00244585	72.1804	0.00283677	42.8813	0.0168087	29.4485	0.000133962	69.6848
DN052_02615	_AQSVAAAQEAIR_	_AQSVAAAQEAIR_.2	AQSVAAAQEAIR	1.75173e-09	0.000223781	1160.3	0.00248767	1103.41	7.66757e-06	969.068	9.3902e-07	277.539	0.000579683	550.116	1.75173e-09	495.361
DN052_02615	_AADWQIAQESIDK_	_AADWQIAQESIDK_.2	AADWQIAQESIDK	2.00188e-06	0.000426731	881.213	2.00188e-06	867.719	2.19488e-06	785.053	0.000670767	421.907	0.000916025	497.507	0.00095727	396.822
DN052_02615	_DYEDIPENAR_	_DYEDIPENAR_.2	DYEDIPENAR	9.53275e-08	0.000453509	844.835	2.01538e-07	789.608	9.53275e-08	784.328	0.00548792	366.225	0.000112478	408.885	4.46472e-07	480.275
DN052_02615	_SPILC[+57]FVGPPGVGK_	_SPILC[+57]FVGPPGVGK_.2	SPILCFVGPPGVGK	9.62417e-06	3.7887e-05	807.149	0.000186346	764.328	9.62417e-06	711.106	0.00417737	241.901	0.00525123	275.425	0.00241987	301.417
DN052_02615	_EFLPDYPFLAAR_	_EFLPDYPFLAAR_.2	EFLPDYPFLAAR	2.35279e-11	2.35132e-05	410.417	2.35279e-11	428.224	1.0203e-09	481.636	5.20339e-09	248.995	0.00052115	229.609	0.00027113	263.467
DN052_02615	_VALPGVATGLAWTPVGGDILFIEASK_	_VALPGVATGLAWTPVGGDILFIEASK_.3	VALPGVATGLAWTPVGGDILFIEASK	6.70552e-06	5.33847e-05	267.474	0.000795605	196.542	0.000149467	235.145	3.66286e-05	125.027	6.70552e-06	100.901	0.000451447	160.302
DN052_02615	_QERPIALLLQK_	_QERPIALLLQK_.3	QERPIALLLQK	1.76767e-06	0.000466268	169.195	0.0012043	209.213	1.76767e-06	170.378	0.000713013	98.7053	0.00182925	110.267	0.00861434	126.062
DN052_02615	_ESAQAAMSLVK_	_ESAQAAMSLVK_.2	ESAQAAMSLVK	4.79819e-16	0.000121696	213.743	1.2894e-13	163.756	4.79819e-16	208.102	0.00841981	70.7118	0.00137801	91.5698	0.00364178	129.431
DN052_02615	_SYIDAILALPWSK_	_SYIDAILALPWSK_.2	SYIDAILALPWSK	2.60559e-05	0.000289585	137.824	0.00161436	130.791	5.05183e-05	146.365	2.60559e-05	94.5563	9.56459e-05	129.413	0.0027753	102.039
DN052_02615	_LEQISQFLGYR_	_LEQISQFLGYR_.2	LEQISQFLGYR	3.73396e-19	1.46911e-05	165.262	3.73396e-19	177.24	3.42647e-08	160.872	0.00216478	72.2	0.00128073	91.9322	2.85647e-13	64.2445
DN052_02615	_VEDAVAQALEMGQER_	_VEDAVAQALEMGQER_.3	VEDAVAQALEMGQER	0.000126339	0.00309796	703.893	0.000126339	530.973	0.00318645	624.88	0.00104615	264.205	0.000601855	390.692	0.0055615	416.175
DN052_02615	_VEDAVAQALEMGQER_	_VEDAVAQALEMGQER_.2	VEDAVAQALEMGQER	2.38589e-12	0.000169237	404.36	1.67989e-08	358.707	2.38589e-12	392.054	4.52024e-06	291.06	0.00112783	307.26	0.00153696	324.538
DN052_02615	_VEDAVAQALEM[+16]GQER_	_VEDAVAQALEM[+16]GQER_.2	VEDAVAQALEMGQER	0.0027418	0.00736361	260.145	0.0027418	302.598	0.00410925	349.823	0.023017	339.219	0.00594631	187.591	0.0444563	222.063
DN052_02615	_VAEGSSSGMQVRPDDLVTVLGPPHFESEVASR_	_VAEGSSSGMQVRPDDLVTVLGPPHFESEVASR_.4	VAEGSSSGMQVRPDDLVTVLGPPHFESEVASR	2.57957e-05	0.000655598	916.455	2.57957e-05	1026.53	2.63641e-05	907.522	0.0105055	835.205	0.00130564	1644.04	0.00766014	1521.32
DN052_02615	_TSLGQSIAR_	_TSLGQSIAR_.2	TSLGQSIAR	6.59635e-06	0.000230569	823.79	0.00330237	1024.77	6.59635e-06	797.153	0.000296373	366.664	0.0153492	351.043	0.000704839	391.365
DN052_02615	_VSLGGVHDEAEIR_	_VSLGGVHDEAEIR_.2	VSLGGVHDEAEIR	2.19434e-11	0.000207797	649.54	3.57794e-05	475.583	2.19434e-11	539.077	0.0101067	408.532	0.00432692	254.275	0.00166863	299.489
DN052_02615	_VSLGGVHDEAEIR_	_VSLGGVHDEAEIR_.3	VSLGGVHDEAEIR	5.09074e-07	0.00144207	178.137	3.8986e-06	209.665	5.09074e-07	168.95	0.170971	1236.63	0.00204807	103.97	0.00960541	86.8631
DN052_02615	_QQILENLDVR_	_QQILENLDVR_.2	QQILENLDVR	1.2974e-06	1.2974e-06	418.122	0.000153963	358.579	1.65654e-05	398.339	0.00298251	260.896	0.000124584	295.799	0.0383504	81.1715
DN052_02615	_LEETTATGSELDAR_	_LEETTATGSELDAR_.2	LEETTATGSELDAR	7.66424e-10	5.71771e-05	414.61	2.14303e-09	401.064	7.66424e-10	297.532	0.00185139	152.956	0.00428396	162.07	0.0118836	199.497
DN052_02615	_PIALLLQK_	_PIALLLQK_.2	PIALLLQK	6.72775e-06	0.000524775	91.6389	0.00346715	105.001	6.72775e-06	78.6065	0.0434587	39.0614	0.00114277	63.675	0.00496054	65.6537
DN052_02615	_NLVLFPGVVLPLGIGR_	_NLVLFPGVVLPLGIGR_.2	NLVLFPGVVLPLGIGR	0.00140408	0.00191093	11725.5	0.00480724	9873.55	0.00800814	10148.2	0.00375826	4144.4	0.00140408	6147.51	0.00989003	5194.02
DN052_02615	_LVLPEDVLPVLPMR_	_LVLPEDVLPVLPMR_.2	LVLPEDVLPVLPMR	8.58109e-08	0.000585799	637.158	4.64979e-07	657.328	8.58109e-08	657.038	1.37916e-05	451.944	0.000420588	442.501	0.000279712	420.755
DN052_02615	_LVLPEDVLPVLPMR_	_LVLPEDVLPVLPMR_.3	LVLPEDVLPVLPMR	0.000294391	0.0120581	12.6256	0.000294391	5.3022	0.00543361	19.8145	0.0162723	10.225	0.00159988	22.1431	0.0354345	12.7771
DN052_02615	_DPENDAPGPDDLYPVGTVAAVLR_	_DPENDAPGPDDLYPVGTVAAVLR_.2	DPENDAPGPDDLYPVGTVAAVLR	0.000103548	0.0108376	132.512	0.000144419	154.136	0.00367064	113.823	0.000103548	97.5563	0.000261494	86.9878	0.00197757	108.224
DN052_02615	_DPENDAPGPDDLYPVGTVAAVLR_	_DPENDAPGPDDLYPVGTVAAVLR_.3	DPENDAPGPDDLYPVGTVAAVLR	0.000984532	0.0206671	187.646	0.000984532	149.757	0.0112453	182.666	0.00361449	176.769	0.00364101	231.463	0.0100063	189.39
DN052_02615	_YVTTGDGGHHLIAQGEGR_	_YVTTGDGGHHLIAQGEGR_.4	YVTTGDGGHHLIAQGEGR	0.000894722	0.00458883	130.23	0.0113904	79.9986	0.000894722	71.297	0.00283473	30.8575	0.0740259	174.654	0.00797778	73.9322
DN052_02615	_YVTTGDGGHHLIAQGEGR_	_YVTTGDGGHHLIAQGEGR_.3	YVTTGDGGHHLIAQGEGR	0.000115278	0.000115278	82.2848	0.0235579	66.5811	0.00445779	80.9852	0.00051202	46.8083	0.00356809	91.1751	0.0149259	43.854
DN052_02615	_GILDEDHYDLDK_	_GILDEDHYDLDK_.3	GILDEDHYDLDK	0.000399522	0.0035856	89.5472	0.00329849	67.532	0.000399522	77.955	0.0317873	105.303	0.0134639	75.2592	0.00919222	65.8787
DN052_02615	_MPEGAGEYGMVR_	_MPEGAGEYGMVR_.2	MPEGAGEYGMVR	8.45947e-08	0.00177514	1096.4	8.45947e-08	893.061	0.00560035	910.186	0.00963361	377.227	0.00551064	551.967	0.0143827	595.808
DN052_02615	_LGAGGFHGDPAAALLEVLDPEQNR_	_LGAGGFHGDPAAALLEVLDPEQNR_.3	LGAGGFHGDPAAALLEVLDPEQNR	1.04095e-06	0.00244667	69.1128	0.00161726	81.3826	1.04095e-06	74.3439	0.00487983	427.915	0.000712302	260.952	0.00374795	298.268
DN052_02615	_MEIITLSGYTEEDK_	_MEIITLSGYTEEDK_.2	MEIITLSGYTEEDK	0.00317699	0.00317699	296.378	0.00860656	288.363	0.0269668	281.731	0.0710192	332.098	0.00983857	214.099	0.0218785	252.267
DN052_02620	_LEIPYGVFDR_	_LEIPYGVFDR_.2	LEIPYGVFDR	3.51255e-16	8.36096e-05	468.232	0.000177044	475.836	0.00142444	490.99	3.51255e-16	207.019	0.00290011	206.769	0.00086517	207.91
DN052_02620	_LSAELQTGHIHR_	_LSAELQTGHIHR_.3	LSAELQTGHIHR	7.53087e-12	0.000304589	50.0495	0.00598511	104.122	1.02869e-05	29.4764	0.00135407	73.2924	0.00161424	146.529	7.53087e-12	62.7121
DN052_02620	_LQIPDGLTLQGWEMR_	_LQIPDGLTLQGWEMR_.2	LQIPDGLTLQGWEMR	5.55431e-16	0.000109478	232.044	5.55431e-16	211.94	1.82888e-08	176.504	0.00152256	226.032	1.23774e-05	241.879	0.000552969	164.407
DN052_02620	_DLEDIMWMQAIDMLER_	_DLEDIMWMQAIDMLER_.2	DLEDIMWMQAIDMLER	9.82992e-05	9.82992e-05	462.96	0.00193111	328.739	0.002465	612.145	0.072526	235.125	0.00293979	248.703	0.0154633	280.1
DN052_02630	_STLTASEAR_	_STLTASEAR_.2	STLTASEAR	1.03715e-05	0.000481348	146.45	0.00318782	207.039	0.0126756	221.527	1.03715e-05	979.175	0.000560718	589.737	1.61275e-05	388.008
DN052_02630	_EGMAEPLSK_	_EGMAEPLSK_.2	EGMAEPLSK	4.93925e-10	0.0595792	83.1509	0.000453417	187.82	0.000740667	218.001	4.93925e-10	320.398	0.00300619	311.848	0.000806546	357.065
DN052_02630	_LIDQAAESHQPIYIAGK_	_LIDQAAESHQPIYIAGK_.3	LIDQAAESHQPIYIAGK	3.79813e-06	0.000780619	148.249	0.00434334	136.812	0.00231579	144.032	0.0169994	183.686	0.00222067	182.287	3.79813e-06	182.681
DN052_02675	_AINIQLIQSSGAAVK_	_AINIQLIQSSGAAVK_.2	AINIQLIQSSGAAVK	0.000509335	0.00534742	185.152	0.000509335	148.823	0.000700311	166.501	0.00388969	181.092	0.00246419	212.8	0.00706942	163.28
DN052_02685	_GPLAHVLPPPLMEQVSAR_	_GPLAHVLPPPLMEQVSAR_.3	GPLAHVLPPPLMEQVSAR	0.000330319	0.000330319	1342.61	0.000634965	1653.13	0.0054139	1369.38	0.00170922	662.989	0.00428334	161.026	0.00534195	631.184
DN052_02685	_YTYLIVGAGAAAASAASAIR_	_YTYLIVGAGAAAASAASAIR_.2	YTYLIVGAGAAAASAASAIR	1.87859e-08	0.00230588	633.538	1.87859e-08	525.505	0.00143502	571.493	0.00528148	578.12	0.000598545	485.34	0.00109741	504.577
DN052_02685	_RPADWETLGVTLALGDPVINLDPER_	_RPADWETLGVTLALGDPVINLDPER_.3	RPADWETLGVTLALGDPVINLDPER	1.31588e-11	0.000303989	258.02	8.18454e-05	269.275	1.31588e-11	240.573	1.64742e-05	313.693	0.00519653	247.252	0.000911026	204.719
DN052_02685	_KQDPQGSLLMLGAESDPPYQRPPLSK_	_KQDPQGSLLMLGAESDPPYQRPPLSK_.4	KQDPQGSLLMLGAESDPPYQRPPLSK	0.00129829	0.00146644	1217.83	0.00262278	1220.33	0.00157294	1057.61	0.00287817	421.933	0.00129829	457.282	0.0147671	484.855
DN052_02685	_IWVSGDLATYPDPVWGTPLR_	_IWVSGDLATYPDPVWGTPLR_.2	IWVSGDLATYPDPVWGTPLR	1.13849e-07	0.00140747	176.783	0.00115401	132.122	1.13849e-07	161.511	1.54385e-06	322.374	0.00107089	209.276	2.40822e-06	213.15
DN052_02685	_IWVSGDLATYPDPVWGTPLR_	_IWVSGDLATYPDPVWGTPLR_.3	IWVSGDLATYPDPVWGTPLR	1.95638e-05	0.00141556	107.548	0.00247776	127.091	1.95638e-05	112.929	0.0527956	56.2199	0.00565582	62.6651	0.0329029	57.4263
DN052_02685	_DDQIHGILLWNVWDQVK_	_DDQIHGILLWNVWDQVK_.3	DDQIHGILLWNVWDQVK	3.13382e-07	0.00184575	460.471	3.13382e-07	456.258	0.000189708	357.574	0.0130346	118.757	0.00587697	96.0608	0.00603008	142.862
DN052_02685	_SESGQLISR_	_SESGQLISR_.2	SESGQLISR	2.03587e-05	2.03587e-05	306.438	5.92344e-05	248.184	0.00137887	245.884	0.0771897	14.0312	0.00647627	62.2562	0.0066752	90.1772
DN052_02685	_LEHWDNAEATGR_	_LEHWDNAEATGR_.2	LEHWDNAEATGR	0.000195689	0.000195689	1867.04	0.00394618	1710.07	0.000653232	1511.47	0.00731237	236.258	0.00374926	394.512	0.0346338	400.422
DN052_02685	_LEHWDNAEATGR_	_LEHWDNAEATGR_.3	LEHWDNAEATGR	0.000106658	0.000420224	376.2	0.000180866	445.988	0.000106658	329.834	0.012548	199.836	0.0300742	259.417	0.00503759	195.085
DN052_02685	_SDMDC[+57]YTDISPGGDK_	_SDMDC[+57]YTDISPGGDK_.2	SDMDCYTDISPGGDK	8.52489e-10	1.45955e-08	849.593	8.52489e-10	951.932	4.06935e-08	764.123	0.0249072	113.292	0.000734202	348.947	0.00189937	338.079
DN052_02685	_SDM[+16]DC[+57]YTDISPGGDK_	_SDM[+16]DC[+57]YTDISPGGDK_.2	SDMDCYTDISPGGDK	7.61555e-09	0.000389895	29.677	0.00171471	66.2661	2.74688e-07	26.9868	7.61555e-09	32.9781	0.0334855	16.0831	0.012574	32.8284
DN052_02685	_AVVYYLR_	_AVVYYLR_.2	AVVYYLR	0.00128603	0.00128603	781.285	0.00480723	813.837	0.00228712	757.865	0.0975117	142.009	0.0989402	202.3	0.0602065	199.331
DN052_02690	_YLAELAEQQETAR_	_YLAELAEQQETAR_.2	YLAELAEQQETAR	2.30849e-10	0.00415449	1212.2	2.30849e-10	1740.41	0.00110123	1395.11	1.31924e-09	2486.6	0.000123963	1834.31	0.00199513	2044.72
DN052_02690	_DFLQTLVK_	_DFLQTLVK_.2	DFLQTLVK	6.58354e-16	2.60146e-06	349.575	1.50369e-10	405.184	1.01559e-13	425.776	6.58354e-16	660.056	4.88009e-07	559.932	1.49688e-13	534.732
DN052_02690	_VYAHPLPAGYHVLAER_	_VYAHPLPAGYHVLAER_.3	VYAHPLPAGYHVLAER	7.41307e-15	0.00020867	249.549	2.62746e-12	231.66	7.41307e-15	211.939	0.00116647	185.29	1.80349e-05	195.913	0.00156174	176.237
DN052_02690	_ALLTQAAGSPLILLYAAHDQEHNGALVLR_	_ALLTQAAGSPLILLYAAHDQEHNGALVLR_.4	ALLTQAAGSPLILLYAAHDQEHNGALVLR	5.12534e-05	0.00222656	42.7748	0.00166833	38.7897	0.00241474	40.3538	5.12534e-05	57.4318	0.000430873	66.0444	0.0088045	18.4708
DN052_02710	_LPNFLTILR_	_LPNFLTILR_.2	LPNFLTILR	3.1441e-06	0.000378482	70.3542	0.00223597	62.1258	0.00250458	73.3279	0.000292822	84.8958	0.000790055	100.648	3.1441e-06	72.0053
DN052_02710	_EWMAEVGER_	_EWMAEVGER_.2	EWMAEVGER	0.00224757	0.00499409	118.834	0.00224757	159.084	0.0156227	157.794	0.00422864	372.091	0.00762461	276.804	0.00339834	424.051
DN052_02720	_VMEVDWADGHTSR_	_VMEVDWADGHTSR_.3	VMEVDWADGHTSR	1.60658e-08	7.18054e-05	461.185	0.00536287	658.627	1.60658e-08	534.199	7.32594e-06	556.931	0.000642035	493.058	0.000251533	453.718
DN052_02720	_VEC[+57]PC[+57]AEC[+57]K_	_VEC[+57]PC[+57]AEC[+57]K_.2	VECPCAECK	1.67693e-21	0.00018795	299.689	8.95354e-06	246.719	1.67693e-21	293.502	5.29224e-20	302.64	1.82152e-05	232.365	0.00402812	168.925
DN052_02720	_GHTPDQAQIVTGK_	_GHTPDQAQIVTGK_.2	GHTPDQAQIVTGK	0.000444827	0.000444827	1021.93	0.0537483	707.145	0.0828856	706.189	0.00368272	646.211	0.00424458	680.127	0.142489	620.327
DN052_02725	_VNTVDGSYIDR_	_VNTVDGSYIDR_.2	VNTVDGSYIDR	1.7362e-08	0.000603251	891.373	7.31657e-05	718.807	4.1363e-06	800.481	1.7362e-08	1263.52	0.000883981	1304.65	0.000211932	1261.38
DN052_02725	_GGAFVQVEMK_	_GGAFVQVEMK_.2	GGAFVQVEMK	2.28869e-15	4.62051e-05	560.225	2.15814e-13	457.024	1.5134e-07	595.258	2.28869e-15	941.368	0.000719509	655.763	2.48274e-07	964.527
DN052_02725	_ISAFDIR_	_ISAFDIR_.2	ISAFDIR	2.34596e-10	0.000104166	260.095	0.00140111	175.655	2.08298e-06	387.232	2.34596e-10	160.104	0.000394894	149.71	2.18594e-06	163.507
DN052_02725	_VNTVDGSYIDRA_	_VNTVDGSYIDRA_.2	VNTVDGSYIDRA	0.000878003	0.00991026	127.506	0.000878003	96.0684	0.00303345	110.624	0.00598175	130.871	0.0011197	162.385	0.00281276	117.863
DN052_02725	_PGNILEYEK_	_PGNILEYEK_.2	PGNILEYEK	0.00012474	0.00439894	127.06	0.00144476	145.286	0.00598028	179.876	0.174063	1124.37	0.00012474	138.129	0.00560198	169.969
DN052_02725	_SAQMETGITVMVPQFVNAGEK_	_SAQMETGITVMVPQFVNAGEK_.2	SAQMETGITVMVPQFVNAGEK	1.79654e-06	0.00137329	255.498	1.56854e-05	348.891	1.79654e-06	289.743	0.000269492	347.169	0.0010049	298.798	1.83039e-05	363.841
DN052_02725	_SAQMETGITVMVPQFVNAGEK_	_SAQMETGITVMVPQFVNAGEK_.3	SAQMETGITVMVPQFVNAGEK	0.000589975	0.0234155	870.753	0.0449035	887.133	0.00387851	927.081	0.000589975	506.928	0.000841303	517.548	0.0132646	901.547
DN052_02725	_GQTATGSYK_	_GQTATGSYK_.2	GQTATGSYK	0.000249892	0.000249892	18.8805	0.000515922	20.1373	0.0122712	853.778	0.00120849	30.2619	0.00237961	21.3972	0.0425243	13.8263
DN052_02725	_PIGVELPPVVILEVR_	_PIGVELPPVVILEVR_.2	PIGVELPPVVILEVR	1.653e-05	0.0113597	306.089	0.00810116	250.174	0.0257661	246.963	0.010173	298.23	0.00458712	291.837	1.653e-05	286.457
DN052_02735	_YHLASER_	_YHLASER_.2	YHLASER	7.9056e-31	1.09921e-14	6927.28	0.000230078	4005.93	7.9056e-31	5068.93	1.77281e-18	859.884	0.0050659	2568.21	9.6631e-06	851.515
DN052_02735	_SGETEDTTLADVAVATGC[+57]GQIK_	_SGETEDTTLADVAVATGC[+57]GQIK_.2	SGETEDTTLADVAVATGCGQIK	2.87056e-11	0.000903888	683.777	5.85045e-06	716.298	2.87056e-11	645.588	0.000181275	521.482	0.000714106	594.038	8.04017e-09	586.226
DN052_02735	_SGETEDTTLADVAVATGC[+57]GQIK_	_SGETEDTTLADVAVATGC[+57]GQIK_.3	SGETEDTTLADVAVATGCGQIK	1.51645e-05	0.00430675	88.6729	1.51645e-05	76.3449	0.000121485	97.5185	0.0183346	114.785	0.00308116	57.3429	0.00124526	81.1007
DN052_02735	_ELDSAQFVDYLAALADR_	_ELDSAQFVDYLAALADR_.2	ELDSAQFVDYLAALADR	1.35584e-11	1.35584e-11	474.642	0.0007148	545.29	8.31527e-06	512.036	3.52284e-07	396.917	3.37961e-07	405.792	2.51725e-06	266.634
DN052_02735	_ELDSAQFVDYLAALADR_	_ELDSAQFVDYLAALADR_.3	ELDSAQFVDYLAALADR	5.4017e-07	0.000155214	58.6341	1.96759e-06	52.6606	5.71695e-05	91.9466	0.0307798	37.6328	5.4017e-07	85.7929	0.00114428	54.0979
DN052_02735	_IEEDLGDAAR_	_IEEDLGDAAR_.2	IEEDLGDAAR	7.10029e-16	0.00059617	515.556	0.000858595	395.888	0.0022868	447.751	1.30378e-07	291.433	0.00476736	359.359	7.10029e-16	302.21
DN052_02735	_DIWLGMDVASSEFYR_	_DIWLGMDVASSEFYR_.2	DIWLGMDVASSEFYR	9.1974e-10	0.00377823	352.592	0.00378458	322.031	0.00995378	437.178	9.1974e-10	190.469	0.00127494	160.109	1.04529e-06	116.428
DN052_02735	_LQLVGDDIFVTNTTILR_	_LQLVGDDIFVTNTTILR_.2	LQLVGDDIFVTNTTILR	2.51471e-06	0.00144575	4562.69	6.27133e-05	4070.24	2.51471e-06	4098.62	4.04404e-05	2459.4	0.000850146	2995.71	0.000223139	2585.14
DN052_02735	_LQLVGDDIFVTNTTILR_	_LQLVGDDIFVTNTTILR_.3	LQLVGDDIFVTNTTILR	3.57794e-05	0.0100152	194.626	0.00260936	189.255	3.57794e-05	159.136	0.0136359	128.099	0.00583661	149.313	0.00749391	126.457
DN052_02735	_AIVPSGASTGER_	_AIVPSGASTGER_.2	AIVPSGASTGER	8.77237e-13	0.003797	1320.44	8.77237e-13	1364.2	4.8168e-06	1097.91	0.0118141	705.973	0.00291708	1157.55	0.00365223	779.198
DN052_02735	_VHSYTAIVSHR_	_VHSYTAIVSHR_.2	VHSYTAIVSHR	4.47422e-05	0.000489283	732.299	0.00258079	577.774	0.00081462	653.886	4.47422e-05	260.589	0.000553951	395.019	0.0219205	417.897
DN052_02735	_GLATTVGDEGGFAPNLPSNEAALELLMDAINK_	_GLATTVGDEGGFAPNLPSNEAALELLMDAINK_.3	GLATTVGDEGGFAPNLPSNEAALELLMDAINK	2.98117e-18	0.00655383	3121.52	0.000755013	3282.36	2.32405e-05	2713.65	2.98117e-18	2114.88	1.19245e-05	2179.26	1.37063e-11	2411.81
DN052_02735	_GLATTVGDEGGFAPNLPSNEAALELLMDAINK_	_GLATTVGDEGGFAPNLPSNEAALELLMDAINK_.4	GLATTVGDEGGFAPNLPSNEAALELLMDAINK	0.000374507	0.0117156	103.943	0.0015221	167.284	0.000374507	128.482	0.00293707	97.4485	0.0732527	92.4953	0.03539	77.1651
DN052_02735	_RELDSAQFVDYLAALADR_	_RELDSAQFVDYLAALADR_.3	RELDSAQFVDYLAALADR	0.00176906	0.00306156	212.079	0.00291441	171.763	0.00264671	225.751	0.0324517	163.226	0.0434893	216.592	0.00176906	199.265
DN052_02735	_YPGLATFYNLD_	_YPGLATFYNLD_.2	YPGLATFYNLD	0.000928441	0.0140123	60.3465	0.00642171	30.7994	0.000928441	65.6607	0.00425196	53.8877	0.00351377	32.572	0.0243136	32.4021
DN052_02735	_GNPTVEAEVYLDNGGMGR_	_GNPTVEAEVYLDNGGMGR_.2	GNPTVEAEVYLDNGGMGR	0.00146517	0.0034838	176.895	0.00192554	183.599	0.00179563	226.993	0.00146517	520.158	0.00157231	281.733	0.0024074	234.128
DN052_02735	_LNQIGTLSETLAAIEMAK_	_LNQIGTLSETLAAIEMAK_.3	LNQIGTLSETLAAIEMAK	0.000202793	0.0124887	102.502	0.00268086	94.3713	0.00651833	123.088	0.00321309	90.6108	0.000202793	121.604	0.021852	70.0025
DN052_02740	_GASFGYNNLVSDMR_	_GASFGYNNLVSDMR_.2	GASFGYNNLVSDMR	0.000293728	0.000293728	168.028	0.00228388	173.694	0.00482526	195.925	0.000421104	277.402	0.00354152	183.361	0.00460556	201.879
DN052_02740	_QTDFIQAVAAAGKPVNIK_	_QTDFIQAVAAAGKPVNIK_.3	QTDFIQAVAAAGKPVNIK	6.09954e-07	0.00317112	255.098	6.09954e-07	262.192	0.00118141	268.567	0.00764387	312.187	0.0002401	324.821	0.0271681	220.926
DN052_02740	_EDVSAVAEVVDVLQTPAFLC[+57]R_	_EDVSAVAEVVDVLQTPAFLC[+57]R_.2	EDVSAVAEVVDVLQTPAFLCR	0.00022723	0.000469469	604.203	0.00022723	548.944	0.00545257	739.77	0.00883461	1294.26	0.000257714	841.768	0.00188194	1615.86
DN052_02740	_ATGNEQIMVC[+57]ER_	_ATGNEQIMVC[+57]ER_.2	ATGNEQIMVCER	7.65026e-05	0.00258913	282.87	0.000455863	218.363	7.65026e-05	238.581	0.0710946	974.077	0.0875	376.174	0.00749318	200.406
DN052_02745	_AVISAIDTDSIYR_	_AVISAIDTDSIYR_.2	AVISAIDTDSIYR	4.78617e-10	6.56773e-06	1473.29	1.8225e-09	1459.02	0.000162215	1411.33	4.78617e-10	704.625	0.000658047	821.248	0.000749551	932.098
DN052_02745	_NNFTTGLVYQTVIEK_	_NNFTTGLVYQTVIEK_.2	NNFTTGLVYQTVIEK	4.66278e-08	4.66278e-08	592.839	0.000653718	601.783	0.00118141	590.049	0.00343149	317.323	2.24757e-05	388.295	2.99673e-06	419.669
DN052_02745	_SLAEALLHAGLR_	_SLAEALLHAGLR_.3	SLAEALLHAGLR	2.09703e-08	0.00126464	143.452	2.09703e-08	196.027	0.000862867	149.491	0.000188635	43.6544	0.000495716	63.1508	0.00151449	99.7266
DN052_02745	_EEGGNLGGTMR_	_EEGGNLGGTMR_.2	EEGGNLGGTMR	7.38909e-05	0.000374978	226.356	0.00382346	174.747	7.38909e-05	231.986	0.0141419	155.667	0.00502907	172.909	0.000364436	292.798
DN052_02745	_QMAVEEER_	_QMAVEEER_.2	QMAVEEER	4.86029e-25	0.000123944	231.739	4.86029e-25	218.603	0.000255796	248.203	0.00621014	97.1983	0.0239153	129.087	1.95873e-07	143.367
DN052_02745	_YIFVTGGVVSSLGK_	_YIFVTGGVVSSLGK_.2	YIFVTGGVVSSLGK	0.0044307	0.0115782	100.009	0.00478491	162.431	0.00632506	122.7	0.00738667	146.294	0.0044307	151.94	0.0108281	163.124
DN052_02745	_LEPDSLAIQAYGQER_	_LEPDSLAIQAYGQER_.2	LEPDSLAIQAYGQER	5.25894e-07	0.000627593	1233.96	0.000686236	963.136	0.00398431	1106.16	0.00719234	676.701	0.000504121	656.771	5.25894e-07	630.847
DN052_02745	_LGAADADVALVEIGGTVGDIESQPFLEAIR_	_LGAADADVALVEIGGTVGDIESQPFLEAIR_.3	LGAADADVALVEIGGTVGDIESQPFLEAIR	2.33416e-13	0.000110899	850.482	6.39495e-09	678.071	7.72333e-09	742.74	2.33416e-13	383.607	0.000649998	282.028	9.29087e-09	493.024
DN052_02750	_DLASVAPLLC[+57]AGITTYSPLR_	_DLASVAPLLC[+57]AGITTYSPLR_.2	DLASVAPLLCAGITTYSPLR	3.75402e-16	1.06415e-06	9235.04	1.40757e-10	10098.8	2.86786e-15	8977.9	3.75402e-16	6935.47	4.10174e-05	11628.5	7.26699e-14	8378.18
DN052_02750	_DLASVAPLLC[+57]AGITTYSPLR_	_DLASVAPLLC[+57]AGITTYSPLR_.3	DLASVAPLLCAGITTYSPLR	3.22807e-11	5.86472e-05	481.125	1.49481e-05	468.774	1.43895e-07	401.376	3.22807e-11	416.167	0.000636268	633.492	0.000197054	389.866
DN052_02750	_NTLYPTVPGHEIVGR_	_NTLYPTVPGHEIVGR_.2	NTLYPTVPGHEIVGR	7.45437e-09	0.000501911	3121.93	0.000924668	2463.54	7.45437e-09	2703.4	0.00549918	1901.87	0.00606365	2618.56	0.000581412	2354.61
DN052_02750	_NTLYPTVPGHEIVGR_	_NTLYPTVPGHEIVGR_.3	NTLYPTVPGHEIVGR	6.70361e-23	3.17937e-11	1669.51	2.23724e-16	1731.66	6.70361e-23	1642.14	1.95925e-22	2478.3	3.02403e-08	2138.9	5.63369e-08	1986.61
DN052_02750	_SPLAPYEVLR_	_SPLAPYEVLR_.2	SPLAPYEVLR	4.04795e-18	0.00240541	3445.56	4.04795e-18	2970.31	0.00246656	3200.03	0.00676847	2791.58	9.74529e-06	3365.7	4.51503e-08	3359.8
DN052_02750	_FVIDMATLK_	_FVIDMATLK_.2	FVIDMATLK	3.94896e-05	0.000183988	882.074	0.00290194	623.979	3.94896e-05	787.758	0.00125244	582.523	0.004895	709.735	0.000589083	787.282
DN052_02750	_LGADEVC[+57]ISR_	_LGADEVC[+57]ISR_.2	LGADEVCISR	6.18634e-24	1.72415e-05	278.422	6.18634e-24	266.501	4.31271e-08	247.244	1.72888e-14	242.243	2.08108e-05	275.475	1.02559e-08	321.697
DN052_02750	_QLAGSLIGGIR_	_QLAGSLIGGIR_.2	QLAGSLIGGIR	7.40436e-15	5.65148e-06	202.823	1.4661e-12	226.072	8.99598e-05	253.638	7.40436e-15	201.685	0.000411576	239.502	2.40113e-12	236.253
DN052_02750	_DGTMTLVGAPAEPHPSPEVFNLIFK_	_DGTMTLVGAPAEPHPSPEVFNLIFK_.3	DGTMTLVGAPAEPHPSPEVFNLIFK	3.3771e-07	0.000115557	978.092	3.3771e-07	809.773	3.85089e-06	845.376	0.000533593	605.136	0.000886625	834.284	7.14044e-05	724.108
DN052_02750	_DGTM[+16]TLVGAPAEPHPSPEVFNLIFK_	_DGTM[+16]TLVGAPAEPHPSPEVFNLIFK_.3	DGTMTLVGAPAEPHPSPEVFNLIFK	9.64229e-05	0.00903428	275.959	0.00260884	242.05	0.00319734	286.327	9.64229e-05	383.605	0.0034149	344.375	0.00456202	324.148
DN052_02750	_REPGPDDVQIDILFC[+57]GVC[+57]HSDLHTAR_	_REPGPDDVQIDILFC[+57]GVC[+57]HSDLHTAR_.5	REPGPDDVQIDILFCGVCHSDLHTAR	0.000806921	0.0337805	107.383	0.00463818	78.99	0.00286453	86.2923	0.113677	117.318	0.000806921	112.544	0.00170847	104.583
DN052_02750	_AYAAQTAR_	_AYAAQTAR_.2	AYAAQTAR	0.00181989	0.00269985	153.099	0.060065	40.8152	0.00519981	226.015	0.166205	72.1854	0.0248328	39.1882	0.00181989	159.956
DN052_02755	_ETILAALDAIKDELR_	_ETILAALDAIKDELR_.3	ETILAALDAIKDELR	0.00125103	0.00125103	4.28601	0.00475807	10.0041	0.0012725	14.4154	0.011543	7.17541	0.00425845	1.26079	0.00170763	7.06518
DN052_02755	_MAEDLTDYLHELGIK_	_MAEDLTDYLHELGIK_.3	MAEDLTDYLHELGIK	0.00455595	0.0301547	12.3685	0.00455595	6.55765	0.0156033	13.4192	0.0186396	52.8472	0.00555796	8.7657	0.0075202	5.91742
DN052_02850	_DMVDELFTDWTQR_	_DMVDELFTDWTQR_.2	DMVDELFTDWTQR	8.99934e-12	0.00144236	257.736	8.99934e-12	204.49	3.5913e-07	201.102	9.34129e-07	269.615	0.000727251	356.472	0.00183514	354.339
DN052_02930	_SDYC[+57]HLLSTMIDK_	_SDYC[+57]HLLSTMIDK_.2	SDYCHLLSTMIDK	3.55259e-18	1.52695e-06	2393.26	1.52423e-16	1899.18	3.55259e-18	2300.21	4.1223e-08	1216.65	0.00110701	1109.79	0.000105486	1291.12
DN052_02930	_SDYC[+57]HLLSTMIDK_	_SDYC[+57]HLLSTMIDK_.3	SDYCHLLSTMIDK	1.20643e-19	3.94357e-06	170.962	2.07303e-16	183.987	1.20643e-19	198.12	6.62603e-08	277.428	4.88009e-08	205.016	2.46773e-06	208.597
DN052_02930	_EVWLDIQSR_	_EVWLDIQSR_.2	EVWLDIQSR	2.37161e-11	3.55049e-08	1003.01	2.37161e-11	835.534	8.52372e-11	936.699	0.000269466	898.711	1.22233e-07	738.946	1.33587e-08	839.889
DN052_02930	_YSENIDYR_	_YSENIDYR_.2	YSENIDYR	2.54285e-05	0.00258477	265.453	2.54285e-05	240.12	3.00993e-05	219.177	0.00439446	230.414	0.000995509	199.676	0.00121957	157.693
DN052_02930	_ELC[+57]C[+57]WYEVNNVTK_	_ELC[+57]C[+57]WYEVNNVTK_.2	ELCCWYEVNNVTK	1.43468e-08	1.20058e-07	236.194	7.42345e-08	173.184	1.43468e-08	229.211	4.35492e-07	197.212	1.52696e-05	166.631	9.92959e-07	173.43
DN052_02935	_VDQIADDM[+16]TDFK_	_VDQIADDM[+16]TDFK_.2	VDQIADDMTDFK	0.00206402	0.00206402	119.671	0.00950247	149.792	0.00559995	107.045	0.00655006	269.025	0.00416752	309.038	0.00312183	154.55
DN052_02935	_VDQIADDMTDFK_	_VDQIADDMTDFK_.2	VDQIADDMTDFK	6.4429e-09	0.000235354	86.1364	0.00350426	87.5083	6.4429e-09	122.641	0.00010796	172.913	0.00128307	114.929	6.99981e-06	119.143
DN052_02935	_EVNLGEETDTR_	_EVNLGEETDTR_.2	EVNLGEETDTR	0.000348914	0.000348914	173.581	0.0117781	150.423	0.00762653	200.941	0.0020323	232.561	0.00414011	173.745	0.00294904	327.359
DN052_02935	_MSGLEQAMSLVK_	_MSGLEQAMSLVK_.2	MSGLEQAMSLVK	1.44437e-05	0.00254892	206.876	0.0134723	163.729	0.00459639	229.657	1.44437e-05	173.343	0.0087173	183.287	0.00673405	132.733
DN052_02935	_QQITLDR_	_QQITLDR_.2	QQITLDR	0.000278938	0.00110612	519.161	0.0052288	400.299	0.000278938	555.048	0.00178382	489.78	0.0214971	246.544	0.0115545	404.42
DN052_02935	_TDNTENLVLEHLR_	_TDNTENLVLEHLR_.3	TDNTENLVLEHLR	2.21237e-05	2.21237e-05	813.1	3.66446e-05	842.159	0.00156732	919.244	0.00272817	1501.64	2.26698e-05	1521.55	0.00547375	1124.63
DN052_02945	_VLTQDVQAVGR_	_VLTQDVQAVGR_.2	VLTQDVQAVGR	1.19504e-18	2.22869e-06	4342.67	1.41108e-17	4124.04	1.19504e-18	3962.18	3.06491e-10	4751.1	1.48047e-05	5070.85	1.21899e-07	6991.97
DN052_02945	_LLDPAQQAIYHHLAR_	_LLDPAQQAIYHHLAR_.4	LLDPAQQAIYHHLAR	5.24945e-13	0.000453465	2063.32	1.9549e-06	2199.18	2.09561e-11	1916.82	1.51888e-05	2555.12	0.00131255	2555.78	5.24945e-13	3237.49
DN052_02945	_ILVIGMMQNTEHGIM[+16]ALK_	_ILVIGMMQNTEHGIM[+16]ALK_.3	ILVIGMMQNTEHGIMALK	7.50693e-06	0.00418018	144.716	0.000408941	231.444	0.00511265	291.668	7.50693e-06	157.341	0.000806921	230.308	0.000563416	174.61
DN052_02945	_NFYQFHPGPHWDLMNAAALHLTAGQIK_	_NFYQFHPGPHWDLMNAAALHLTAGQIK_.5	NFYQFHPGPHWDLMNAAALHLTAGQIK	3.47248e-06	0.000121846	84.5934	0.00251313	116.354	3.47248e-06	87.2897	0.0044839	109.757	0.00297595	123.371	0.0004081	135.432
DN052_02950	_DGTC[+57]QLVEGR_	_DGTC[+57]QLVEGR_.2	DGTCQLVEGR	4.36586e-25	4.73529e-06	553.276	7.97238e-16	484.965	4.36586e-25	555.486	1.77983e-11	541.658	2.14794e-06	865.896	8.87045e-07	519.375
DN052_02965	_TPEAQTESPHETAAPSK_	_TPEAQTESPHETAAPSK_.3	TPEAQTESPHETAAPSK	2.1275e-10	0.000127428	158.956	1.26431e-09	193.936	9.20294e-06	173.408	2.1275e-10	375.329	0.000215804	320.811	7.55071e-09	252.851
DN052_02965	_EGGGSPMSMGMK_	_EGGGSPMSMGMK_.2	EGGGSPMSMGMK	5.39548e-17	4.11819e-05	181.146	0.000696539	154.886	1.48662e-10	193.851	0.000517696	283.596	0.000850146	171.609	5.39548e-17	147.558
DN052_02965	_TTSLAVYAQPELHQLFEEWLAAR_	_TTSLAVYAQPELHQLFEEWLAAR_.3	TTSLAVYAQPELHQLFEEWLAAR	2.27093e-11	0.000645711	315.153	0.00125007	227.313	2.27093e-11	287.232	9.61499e-11	369.715	0.0345115	222.693	1.70605e-05	281.113
DN052_02965	_GGSLDPEALAAALSMSPASVTALLAHLQNQGK_	_GGSLDPEALAAALSMSPASVTALLAHLQNQGK_.3	GGSLDPEALAAALSMSPASVTALLAHLQNQGK	1.03291e-05	0.012502	373.526	0.000420604	327.147	0.000562969	335.694	1.03291e-05	469.465	0.00063784	417.294	0.00198368	428.984
DN052_02970	_FIYFPAIPEFFTK_	_FIYFPAIPEFFTK_.2	FIYFPAIPEFFTK	6.3127e-10	0.000432169	742.782	0.00310336	483.575	6.3127e-10	591.922	0.00328845	339.102	0.000743118	412.344	8.97556e-05	413.654
DN052_02970	_KADLVLYSPEITGPSLVQK_	_KADLVLYSPEITGPSLVQK_.3	KADLVLYSPEITGPSLVQK	0.00145771	0.00265622	103.754	0.00212725	106.793	0.00468349	78.019	0.00439446	89.5655	0.00145771	70.6847	0.00746206	64.7629
DN052_02970	_GIILDDGYEPAEFLDGGMADK_	_GIILDDGYEPAEFLDGGMADK_.2	GIILDDGYEPAEFLDGGMADK	7.55705e-11	0.000165517	548.104	0.00170597	1708.7	7.55705e-11	554.503	0.00567054	2780.73	0.000875134	2755.96	0.0120941	891.221
DN052_02970	_SC[+57]LPVSIGGHIDVDK_	_SC[+57]LPVSIGGHIDVDK_.3	SCLPVSIGGHIDVDK	0.00241665	0.090555	48.8583	0.00241665	52.2196	0.00820485	41.8947	0.00357197	50.1028	0.139423	54.6465	0.00316459	30.9043
DN052_02995	_FDAGPLGK_	_FDAGPLGK_.2	FDAGPLGK	7.38356e-05	0.00391688	409.32	7.38356e-05	274.05	0.0112297	449.852	0.000159345	423.033	0.000978056	258.32	0.00301169	488.988
DN052_02995	_AEFSYVQASSYTQGDVFGPQGNNPTQAR_	_AEFSYVQASSYTQGDVFGPQGNNPTQAR_.3	AEFSYVQASSYTQGDVFGPQGNNPTQAR	3.66322e-05	0.00361004	83.8466	0.000629406	80.7505	0.0543528	112.127	0.00500577	82.1071	0.00483841	145.481	3.66322e-05	106.353
DN052_02995	_AWSITVTPTYQDHDFFAR_	_AWSITVTPTYQDHDFFAR_.3	AWSITVTPTYQDHDFFAR	7.9399e-24	0.0260229	214.309	0.00275092	156.466	0.0125016	210.283	7.9399e-24	185.538	0.0016035	176.392	1.03763e-10	150.885
DN052_02995	_LPTLIGAEYTFTFENMNIER_	_LPTLIGAEYTFTFENMNIER_.2	LPTLIGAEYTFTFENMNIER	8.73005e-05	0.00148954	446.935	0.000514298	385.448	0.00182826	410.857	0.00304858	456.521	0.0163118	377.15	8.73005e-05	511.321
DN052_02995	_NFSVLIGK_	_NFSVLIGK_.2	NFSVLIGK	0.00198623	0.0390068	146.201	0.00813231	175.207	0.0452747	207.05	0.00198623	232.495	0.00496278	258.939	0.154697	64.4161
DN052_02995	_GLLWNQENAVNR_	_GLLWNQENAVNR_.2	GLLWNQENAVNR	2.16188e-11	0.000211354	13.474	0.000735779	22.7646	0.000817293	18.2475	2.16188e-11	35.1788	0.000267916	39.8053	0.00218424	17.8215
DN052_03000	_WEEAETILR_	_WEEAETILR_.2	WEEAETILR	4.25339e-10	0.000277093	597.608	1.56899e-08	436.148	4.25339e-10	384.191	7.21794e-10	288.717	6.91955e-06	340.952	0.00206848	217.364
DN052_03000	_SIAIKPDYLEALMR_	_SIAIKPDYLEALMR_.3	SIAIKPDYLEALMR	5.09942e-11	0.00260252	28.982	5.09942e-11	44.4785	0.00303518	34.4656	0.00370508	22.7884	0.000976816	32.7566	1.38794e-06	38.6859
DN052_03000	_LSEAEAAFR_	_LSEAEAAFR_.2	LSEAEAAFR	8.23603e-07	0.000823107	723.714	0.00065104	615.527	8.23603e-07	1082.01	0.0110077	4174.33	0.00108151	1291.37	0.000578321	131.111
DN052_03000	_QALAIKPDQSDALVNLGVILR_	_QALAIKPDQSDALVNLGVILR_.3	QALAIKPDQSDALVNLGVILR	0.000452285	0.000452285	300.835	0.00151458	199.939	0.00135212	259.585	0.0460926	267.959	0.0126129	224.174	0.0811741	190.516
DN052_03035;DN052_03850	_WIGTVEFR_	_WIGTVEFR_.2	WIGTVEFR	0.00124536	0.00522203	25.1085	0.00543345	8.74007	0.00236097	32.5513	0.00652928	15.812	0.00124536	22.7883	0.012166	21.7599
DN052_03055	_DAAGGYVITR_	_DAAGGYVITR_.2	DAAGGYVITR	5.76345e-14	2.1459e-07	444.814	0.00261401	440.332	5.76345e-14	474.226	0.000125126	385.576	0.00255559	455.94	1.96646e-07	257.593
DN052_03055	_TGEVVNFNFAK_	_TGEVVNFNFAK_.2	TGEVVNFNFAK	2.03072e-13	9.9802e-05	190.836	2.03072e-13	130.327	2.75267e-05	163.76	0.00267735	217.319	2.33589e-07	216.68	0.000152477	146.654
DN052_03055	_INSINPDANTVNIAMGPVK_	_INSINPDANTVNIAMGPVK_.2	INSINPDANTVNIAMGPVK	6.65788e-05	0.0127362	78.9434	0.00323199	101.906	6.65788e-05	147.568	0.00190005	99.4234	0.0109059	139.964	0.00473556	101.328
DN052_03060	_ETLFC[+57]YLSGFR_	_ETLFC[+57]YLSGFR_.2	ETLFCYLSGFR	1.98856e-15	5.32776e-05	63.4921	1.05963e-10	83.3594	1.27821e-06	70.103	1.98856e-15	118.844	4.23276e-05	103.055	0.000534435	151.315
DN052_03065	_TIISATSPK_	_TIISATSPK_.2	TIISATSPK	2.07353e-09	0.000317894	799.235	2.07353e-09	569.712	1.92853e-05	631.68	0.0300439	126.275	0.00502275	147.71	0.00177413	166.45
DN052_03065	_GESLDLDPGAWIAR_	_GESLDLDPGAWIAR_.2	GESLDLDPGAWIAR	0.000323435	0.000323435	1141.37	0.00491424	946.086	0.00117317	976.675	0.14201	235.171	0.0740021	421.575	0.09829	283.244
DN052_03065	_AQGPGTIWMQSGGVGLAR_	_AQGPGTIWMQSGGVGLAR_.2	AQGPGTIWMQSGGVGLAR	8.92024e-08	0.000383517	768.657	8.92024e-08	633.198	0.000246144	649.701	0.0615841	298.758	0.039699	300.775	0.0562522	267.158
DN052_03070	_LVETAIGGEVLTTAVQGLER_	_LVETAIGGEVLTTAVQGLER_.2	LVETAIGGEVLTTAVQGLER	2.38475e-09	0.000892047	1279.12	2.38475e-09	1299.05	9.4469e-07	879.8	0.00028933	1321.13	0.00378047	1446.6	4.86167e-09	1236.37
DN052_03070	_LVETAIGGEVLTTAVQGLER_	_LVETAIGGEVLTTAVQGLER_.3	LVETAIGGEVLTTAVQGLER	0.000185302	0.000185302	21.8252	0.00395569	36.6324	0.00299373	22.5571	0.0139657	38.8391	0.00675031	45.6215	0.00505495	31.1029
DN052_03070	_LGQELQTVLR_	_LGQELQTVLR_.2	LGQELQTVLR	1.02542e-15	0.000123715	299.932	0.0041405	328.062	1.02542e-15	332.715	0.00721046	119.45	0.00377569	243.013	0.00957291	171.13
DN052_03070	_DLEDASLGVR_	_DLEDASLGVR_.2	DLEDASLGVR	1.7507e-05	0.012274	82.3208	1.7507e-05	193.82	0.000802488	150.003	0.00375089	577.578	0.000825691	237.695	0.010026	457.026
DN052_03070	_IEGGPAMLTSDNSR_	_IEGGPAMLTSDNSR_.2	IEGGPAMLTSDNSR	0.000191977	0.00046371	220.9	0.00685761	188.869	0.000191977	251.227	0.011862	105.559	0.00734767	51.9929	0.0113415	70.283
DN052_03070	_IPGLSNIWTQPLK_	_IPGLSNIWTQPLK_.2	IPGLSNIWTQPLK	4.80522e-07	0.000176412	186.296	4.80522e-07	191.934	0.00205288	178.588	0.0312677	217.976	0.177798	119.176	0.00395802	259.788
DN052_03075	_LLGMPGNQIAALTR_	_LLGMPGNQIAALTR_.2	LLGMPGNQIAALTR	6.8028e-05	0.000167995	731.49	0.0022586	517.598	0.00189426	668.019	0.000288719	289.404	6.8028e-05	320.735	0.00241831	289.408
DN052_03075	_LNFLYPTLDPK_	_LNFLYPTLDPK_.2	LNFLYPTLDPK	0.00328193	0.0052949	871.826	0.00328193	743.693	0.00912907	796.466	0.0603103	377.064	0.00567616	489.375	0.0365144	604.209
DN052_03075	_LRPGTYATATILASPEETLAVPSSAVLR_	_LRPGTYATATILASPEETLAVPSSAVLR_.3	LRPGTYATATILASPEETLAVPSSAVLR	0.000557496	0.000557496	429.021	0.00315489	547.974	0.00169895	500.783	0.027212	448.36	0.00167435	327.625	0.0223754	440.853
DN052_03075	_DSMGMAYIPVYASSPNAQK_	_DSMGMAYIPVYASSPNAQK_.2	DSMGMAYIPVYASSPNAQK	0.000477047	0.000477047	198.377	0.00835425	238.041	0.000527784	189.028	0.00421424	321.533	0.0119893	363.278	0.0167189	135.554
DN052_03075	_VGDQVVESAQFLLYSESQFQSVK_	_VGDQVVESAQFLLYSESQFQSVK_.3	VGDQVVESAQFLLYSESQFQSVK	0.00327407	0.0360934	276.664	0.00327407	255.187	0.0086281	226.946	0.0740643	117.676	0.00999772	284.582	0.0316737	275.979
DN052_03075	_FSGWVTR_	_FSGWVTR_.2	FSGWVTR	1.02378e-05	0.00325059	51.1773	0.000558067	50.3493	1.02378e-05	51.6161	0.0644096	9.01155	0.0100204	57.2036	0.142771	40.1894
DN052_03185	_NMIDKDEYPQTAEIETR_	_NMIDKDEYPQTAEIETR_.3	NMIDKDEYPQTAEIETR	1.15145e-05	1.15145e-05	334.939	0.000105709	356.692	0.000498115	324.174	0.00256461	116.51	0.00405366	153.694	0.000539239	174.303
DN052_03185	_DTALWLSGSIAR_	_DTALWLSGSIAR_.2	DTALWLSGSIAR	0.00235488	0.00235488	394.076	0.00735883	426.535	0.00400982	371.91	0.00375089	554.165	0.013749	422.64	0.00533607	432.868
DN052_03185	_FTEDSNLTPAYGSR_	_FTEDSNLTPAYGSR_.2	FTEDSNLTPAYGSR	2.51175e-05	0.00130148	233.667	0.00365141	297.507	2.51175e-05	231.169	0.161186	349.307	0.00861649	421.772	0.084138	370.472
DN052_03185	_GWQVPAYTLPEDATK_	_GWQVPAYTLPEDATK_.2	GWQVPAYTLPEDATK	0.000259029	0.00226398	145.799	0.00796785	170.152	0.000259029	187.414	0.012274	213.962	0.00591678	181.274	0.0134485	196.26
DN052_03185	_QAVTDLEQTPPAQK_	_QAVTDLEQTPPAQK_.2	QAVTDLEQTPPAQK	0.000536451	0.000536451	68.8101	0.00278688	78.7423	0.006433	62.0349	0.0571214	56.8762	0.0796505	71.9504	0.0208084	49.4601
DN052_03185	_LMAETFDK_	_LMAETFDK_.2	LMAETFDK	0.00674571	0.00727574	37.0292	0.00674571	59.2964	0.0085124	49.9575	0.181352	734.531	0.0724049	361.507	0.0775962	623.475
DN052_03215	_NNPQMTVASC[+57]AAAK_	_NNPQMTVASC[+57]AAAK_.2	NNPQMTVASCAAAK	6.08338e-28	1.26344e-06	9965.44	1.17114e-17	8322.11	7.17089e-12	9319.4	6.08338e-28	8723.45	0.00100761	7600.19	8.53629e-15	6955.49
DN052_03215	_NNPQM[+16]TVASC[+57]AAAK_	_NNPQM[+16]TVASC[+57]AAAK_.2	NNPQMTVASCAAAK	6.81901e-11	0.00246465	33.8143	0.00270209	49.0532	0.0407353	31.116	6.81901e-11	58.222	0.000783088	66.1945	0.0014124	63.2394
DN052_03215	_NADALHTQMVWC[+57]AK_	_NADALHTQMVWC[+57]AK_.3	NADALHTQMVWCAK	1.12562e-10	0.000396489	203.54	4.32321e-06	179.95	8.69357e-09	164.385	1.12562e-10	281.963	0.00371079	183.797	0.00255842	137.975
DN052_03215	_GYTMIGGHWNQNVIDMLK_	_GYTMIGGHWNQNVIDMLK_.3	GYTMIGGHWNQNVIDMLK	2.76653e-06	0.00116698	161.675	0.000849465	143.443	2.76653e-06	151.824	8.62661e-05	114.194	0.00299645	108.27	0.000677946	114.385
DN052_03225	_LVTAGGPQGLIVGAPVLLEGAR_	_LVTAGGPQGLIVGAPVLLEGAR_.2	LVTAGGPQGLIVGAPVLLEGAR	3.36531e-06	0.00615174	625.006	0.000128034	585.421	0.00557896	540.167	3.36531e-06	594.185	0.00268076	658.439	0.0018182	697.924
DN052_03225	_SLGEISVTIR_	_SLGEISVTIR_.2	SLGEISVTIR	0.0012223	0.0149121	649.712	0.00343799	618.93	0.0033018	709.049	0.00298051	775.397	0.00413915	867.899	0.0012223	780.407
DN052_03225	_SYMAQGPSVTVR_	_SYMAQGPSVTVR_.2	SYMAQGPSVTVR	0.000725985	0.00127914	329.594	0.0015957	212.354	0.000725985	379.261	0.0140119	269.022	0.00431463	203.787	0.00202218	298.087
DN052_03225	_ALLDYLDSHPNALVFGK_	_ALLDYLDSHPNALVFGK_.3	ALLDYLDSHPNALVFGK	1.91412e-05	0.00762962	1031.04	0.00980031	773.354	0.0171096	950.089	1.91412e-05	505.118	0.00334206	603.703	0.0193868	729.509
DN052_03230	_DQAAAMSQLLAELAQTVAAHLR_	_DQAAAMSQLLAELAQTVAAHLR_.3	DQAAAMSQLLAELAQTVAAHLR	1.10708e-08	0.000492442	1985.57	1.10708e-08	1364.29	7.44873e-08	1559.45	0.00224753	2073.14	0.00118845	1241.7	2.06172e-05	1637.88
DN052_03230	_GLPLLVAHVQMPADLDR_	_GLPLLVAHVQMPADLDR_.3	GLPLLVAHVQMPADLDR	8.56784e-08	6.45945e-05	215.791	0.000111242	144.306	9.60307e-07	208.929	8.56784e-08	198.367	0.00063326	148.645	6.67249e-06	164.622
DN052_03255	_MEPADIIAILR_	_MEPADIIAILR_.2	MEPADIIAILR	3.29881e-07	0.00838016	14.7592	3.29881e-07	28.376	0.00353217	21.6253	0.00609259	31.0463	0.00418303	26.4513	0.00511513	39.1366
DN052_03280	_VYVWEQGGK_	_VYVWEQGGK_.2	VYVWEQGGK	1.43636e-11	0.000406946	1678.7	1.43636e-11	2481.15	6.96976e-11	2399.14	1.50107e-09	24014.7	0.000651809	18479	1.76323e-07	16885.1
DN052_03280	_AFGMDPAAGVALPTR_	_AFGMDPAAGVALPTR_.2	AFGMDPAAGVALPTR	5.28889e-07	1.67074e-05	1297.73	3.42273e-05	2070.58	1.52151e-05	1855.52	5.28889e-07	16109.6	0.000323265	13826.9	0.000150993	12466.4
DN052_03280	_AFGM[+16]DPAAGVALPTR_	_AFGM[+16]DPAAGVALPTR_.2	AFGMDPAAGVALPTR	8.35946e-05	0.0100871	25.9423	0.0115827	54.2099	0.00511666	49.0071	0.00806024	175.207	8.35946e-05	128.2	0.00857855	134.486
DN052_03280	_ITMVTEGAAK_	_ITMVTEGAAK_.2	ITMVTEGAAK	1.7881e-10	0.00215232	180.282	2.12231e-10	203.431	0.00044445	121.808	1.7881e-10	350.473	0.000812949	397.716	1.40234e-06	327.75
DN052_03280	_ITM[+16]VTEGAAK_	_ITM[+16]VTEGAAK_.2	ITMVTEGAAK	4.29248e-09	0.0277668	42.3121	0.00637204	17.1538	0.0396793	43.8013	4.29248e-09	99.5917	0.000585793	39.8379	0.00255387	67.9855
DN052_03280	_VLSMTGLHLQGESFLVGSPVMGK_	_VLSMTGLHLQGESFLVGSPVMGK_.3	VLSMTGLHLQGESFLVGSPVMGK	4.21758e-10	0.000207696	108.673	4.21758e-10	94.9987	0.00257849	145.104	9.5762e-06	172.878	3.9064e-05	177.955	0.00169287	145.938
DN052_03280	_VLSM[+16]TGLHLQGESFLVGSPVMGK_	_VLSM[+16]TGLHLQGESFLVGSPVMGK_.3	VLSMTGLHLQGESFLVGSPVMGK	0.000272375	0.0216705	958.833	0.00692187	985.901	0.0262164	971.731	0.000272375	2728.11	0.000981892	2048.2	0.000593423	2019.96
DN052_03280	_VLSMTGLHLQGESFLVGSPVM[+16]GK_	_VLSMTGLHLQGESFLVGSPVM[+16]GK_.3	VLSMTGLHLQGESFLVGSPVMGK	9.48016e-06	0.147589	71.6184	0.070165	31.7155	0.00565884	89.6608	9.48016e-06	162.207	0.00149935	156.706	0.0168532	160.25
DN052_03280	_MMVMGQINQGR_	_MMVMGQINQGR_.2	MMVMGQINQGR	1.15074e-09	0.00146158	376.573	6.09194e-08	620.861	1.15074e-09	577.4	4.52555e-06	3950.55	1.67137e-05	3051.25	1.43138e-09	2847.1
DN052_03280	_MMVM[+16]GQINQGR_	_MMVM[+16]GQINQGR_.2	MMVMGQINQGR	0.00384513	0.00620723	162.763	0.00901293	69.4412	0.0299576	172.417	0.0262729	275.3	0.00442306	236.652	0.00384513	309.583
DN052_03280	_MAGMVDQK_	_MAGMVDQK_.2	MAGMVDQK	1.94456e-09	0.123525	38.1662	0.0087108	780.636	0.107434	25.8393	1.94456e-09	315.067	0.000176833	205.608	0.000874106	322.112
DN052_03310	_LLDPAQR_	_LLDPAQR_.2	LLDPAQR	9.22359e-13	0.00264036	3867.72	9.22359e-13	4520.44	3.1995e-05	4331.69	0.000163751	24596.9	0.000857648	20299	1.04432e-09	25461.6
DN052_03310	_MLAMGMMQDTER_	_MLAMGMMQDTER_.2	MLAMGMMQDTER	3.09261e-16	0.00173416	113.783	0.00232942	129.015	1.41841e-06	101.743	1.08042e-09	563.349	9.70183e-05	292.503	3.09261e-16	265.94
DN052_03310	_MLAMGM[+16]MQDTER_	_MLAMGM[+16]MQDTER_.2	MLAMGMMQDTER	2.35729e-21	0.0219273	181.22	0.00731513	341.394	0.00629006	202.487	2.35729e-21	2173.7	1.15428e-05	840.958	3.78884e-07	1419.73
DN052_03310	_MLAM[+16]GMMQDTER_	_MLAM[+16]GMMQDTER_.2	MLAMGMMQDTER	2.1096e-10	0.0256466	49.1575	0.0175028	71.0055	0.0113256	57.0223	2.1096e-10	122.137	0.00399668	138.198	0.00618852	71.6315
DN052_03350	_ITGMTC[+57]EHC[+57]VR_	_ITGMTC[+57]EHC[+57]VR_.2	ITGMTCEHCVR	5.87273e-17	2.64022e-05	223.125	0.00470067	176.993	0.0041265	274.07	5.87273e-17	192.485	5.35218e-05	290.401	0.0058558	62.3655
DN052_03350	_ITGMTC[+57]EHC[+57]VR_	_ITGMTC[+57]EHC[+57]VR_.3	ITGMTCEHCVR	0.000488549	0.000488549	36.3267	0.0034614	68.5577	0.00478465	52.5623	0.00292798	41.0373	0.00157353	83.1156	0.0199738	39.6437
DN052_03350	_EEGYEAEVR_	_EEGYEAEVR_.2	EEGYEAEVR	1.38979e-08	0.000437289	20.7639	0.00249979	46.2978	0.00652969	32.2796	2.61966e-08	57.87	0.000971712	91.1766	1.38979e-08	37.0404
DN052_03350	_ALEGVPGVEK_	_ALEGVPGVEK_.2	ALEGVPGVEK	0.000517696	0.00165501	133.304	0.00657413	128.685	0.0019157	172.702	0.000517696	213.178	0.00293738	252.684	0.0237789	113.132
DN052_03350	_ADVTLTPGEAVVHGQASTAALIAAVK_	_ADVTLTPGEAVVHGQASTAALIAAVK_.3	ADVTLTPGEAVVHGQASTAALIAAVK	6.34598e-08	0.000334072	532.329	1.03574e-07	560.117	6.34598e-08	608.156	0.00123165	618.597	0.0011848	721.596	0.00739044	361.326
DN052_03355	_DDFDTTVGQVTEALK_	_DDFDTTVGQVTEALK_.2	DDFDTTVGQVTEALK	1.83914e-17	3.38797e-07	240.293	1.83914e-17	213.821	8.64545e-09	262.001	1.11944e-11	174.734	3.71673e-05	205.478	0.00680994	225.281
DN052_03355	_VEGFGVLTTIDVAATLK_	_VEGFGVLTTIDVAATLK_.2	VEGFGVLTTIDVAATLK	0.00193567	0.0033982	398.35	0.00483647	386.911	0.0098269	240.472	0.00193567	424.966	0.00564219	382.729	0.00352987	98.2258
DN052_03360	_GQLGEVVTALTAAR_	_GQLGEVVTALTAAR_.2	GQLGEVVTALTAAR	2.03845e-13	1.1545e-05	767.827	5.06567e-05	856.543	2.03845e-13	716.396	6.33422e-05	902.885	0.00134236	581.257	9.12743e-08	739.374
DN052_03360	_VVTQLQEQGR_	_VVTQLQEQGR_.2	VVTQLQEQGR	3.50019e-05	3.50019e-05	139.471	0.00057194	141.994	0.000275633	133.372	8.39252e-05	151.5	4.16485e-05	158.871	0.00217674	120.821
DN052_03360	_LPIQGLTDR_	_LPIQGLTDR_.2	LPIQGLTDR	2.77791e-05	0.00493441	102.859	0.00362973	82.8767	2.77791e-05	90.556	0.000275781	67.5033	0.00290833	70.4509	0.00239643	41.4669
DN052_03360	_ENVLLGDNAETAAQR_	_ENVLLGDNAETAAQR_.2	ENVLLGDNAETAAQR	0.000602041	0.000602041	68.535	0.00251976	49.5494	0.00180737	52.2994	0.00259999	137.711	0.00361075	55.0685	0.00105209	83.5583
DN052_03360	_SIAGYGIEGEVQGR_	_SIAGYGIEGEVQGR_.2	SIAGYGIEGEVQGR	0.00332762	0.00685709	222.196	0.00432681	199.64	0.0053821	300.616	0.00332762	150.859	0.00411164	302.81	0.0238426	226.371
DN052_03360	_TMDDTVVGGTIC[+57]QDGR_	_TMDDTVVGGTIC[+57]QDGR_.2	TMDDTVVGGTICQDGR	0.00210604	0.00329705	22.7897	0.00210604	37.9922	0.00542334	35.4082	0.0067935	50.3947	0.0031748	49.2035	0.0418596	36.2687
DN052_03360	_LPGVTSANVNLATER_	_LPGVTSANVNLATER_.2	LPGVTSANVNLATER	0.00620745	0.0239306	393.86	0.00700593	349.574	0.00620745	351.805	0.00626522	360.92	0.00937254	241.299	0.0107761	292.708
DN052_03360	_AEVLFDPQQLDAAR_	_AEVLFDPQQLDAAR_.2	AEVLFDPQQLDAAR	0.000361095	0.000361095	233.312	0.0313756	265.642	0.00266904	235.606	0.00666516	199.635	0.00124378	202.792	0.0171836	215.754
DN052_03360	_AIVTAAGER_	_AIVTAAGER_.2	AIVTAAGER	1.57292e-08	0.00461591	268.548	0.0170022	294.678	0.0135248	273.045	1.57292e-08	187.515	0.00959134	176.678	0.00182662	184.494
DN052_03360	_GLQVAMVTGDGR_	_GLQVAMVTGDGR_.2	GLQVAMVTGDGR	0.000453892	0.000453892	428.81	0.00277099	336.796	0.000590478	359.182	0.0648663	207.548	0.0478425	180.784	0.0165668	213.192
DN052_03360	_LAAALESASEHPLGR_	_LAAALESASEHPLGR_.2	LAAALESASEHPLGR	7.2853e-05	0.000112617	649.314	7.2853e-05	478.326	0.000264145	532.609	0.0208218	398.807	0.0043362	428.946	0.00029857	388.336
DN052_03420	_VTAFAPEQER_	_VTAFAPEQER_.2	VTAFAPEQER	0.00150211	0.00215568	378.587	0.00150211	275.08	0.00295802	289.496	0.0706683	1637.62	0.0028738	672.287	0.00770387	1327.96
DN052_03420	_VASDAIAAYAQSLK_	_VASDAIAAYAQSLK_.2	VASDAIAAYAQSLK	0.00142383	0.00247436	385.051	0.00158584	350.234	0.00142383	328	0.134001	359.714	0.0240692	185.597	0.00233346	108.373
DN052_03430	_AENLLQVR_	_AENLLQVR_.2	AENLLQVR	2.31039e-09	0.00047657	378.229	2.31039e-09	357.084	1.64668e-06	429.592	0.000818596	698.596	0.00194124	635.121	0.00274276	842.128
DN052_03430	_DFAQEVLR_	_DFAQEVLR_.2	DFAQEVLR	6.0755e-07	0.00294902	169.576	0.00659577	173.486	6.0755e-07	179.631	0.0403115	84.4024	0.000481465	95.8329	0.000299483	121.316
DN052_03430	_EADLISTQLQIQPALLTPPLAR_	_EADLISTQLQIQPALLTPPLAR_.2	EADLISTQLQIQPALLTPPLAR	0.00194869	0.00194869	495.113	0.00852907	557.978	0.00591032	475.35	0.0676075	283.985	0.0557939	621.567	0.0187049	596.57
DN052_03440	_LMTNLQTVAESLATK_	_LMTNLQTVAESLATK_.2	LMTNLQTVAESLATK	9.45678e-08	0.000232236	854.158	9.45678e-08	819.833	0.00183708	815.349	0.0022872	433.191	0.00934429	321.083	0.0010548	419.194
DN052_03440	_TQADALLSVFVK_	_TQADALLSVFVK_.2	TQADALLSVFVK	1.09324e-05	0.000346792	183.981	2.53649e-05	102.49	1.09324e-05	113.508	0.00470291	97.6289	0.00428396	58.7698	3.17235e-05	74.4757
DN052_03440	_TLFDFADGGQHYQNFR_	_TLFDFADGGQHYQNFR_.3	TLFDFADGGQHYQNFR	0.000277428	0.000277428	717.382	0.000672947	724.025	0.0042693	730.69	0.00665486	731.083	0.012433	915.93	0.00622857	636.242
DN052_03440	_FGDDAATQR_	_FGDDAATQR_.2	FGDDAATQR	8.44892e-11	6.58856e-06	186.71	8.44892e-11	109.481	0.0010479	121.814	8.63604e-06	141.917	0.0458175	1177.31	0.00202676	187.224
DN052_03440	_RFEDDQYPQLLLK_	_RFEDDQYPQLLLK_.3	RFEDDQYPQLLLK	0.000299462	0.000299462	79.7318	0.0038927	93.0101	0.00666752	261.245	0.0576881	97.7021	0.00395253	80.4424	0.00414957	68.1995
DN052_03440	_ALAQETISALK_	_ALAQETISALK_.2	ALAQETISALK	1.33166e-07	0.000176829	66.8217	1.33166e-07	103.95	0.00113457	67.0898	0.00144348	66.5977	0.00396036	67.2777	0.160501	130.581
DN052_03440	_VVLPADAR_	_VVLPADAR_.2	VVLPADAR	6.98698e-06	0.00130126	59.944	0.00241058	31.3081	6.98698e-06	54.5589	0.00028353	89.3127	0.0223186	45.0279	0.00241032	84.2893
DN052_03440	_DFFADFFDRPAGSNEAR_	_DFFADFFDRPAGSNEAR_.3	DFFADFFDRPAGSNEAR	3.81971e-06	0.00498086	26.8516	3.81971e-06	47.0066	0.00497128	35.1926	0.00990402	15.6701	0.00295879	22.4904	0.0465933	19.6752
DN052_03440	_ELEMELADLHR_	_ELEMELADLHR_.3	ELEMELADLHR	0.00021552	0.00021552	6.40638	0.00193507	11.7743	0.00240938	6.31853	0.021107	19.9809	0.00211838	9.72902	0.00229191	12.1017
DN052_03440	_VFNEMC[+57]GYYGK_	_VFNEMC[+57]GYYGK_.2	VFNEMCGYYGK	6.65827e-07	0.000110872	326.911	0.000320382	276.655	6.65827e-07	242.933	0.126546	102.562	0.0187419	136.01	0.00813162	125.596
DN052_03440	_QDSNTLEGDALER_	_QDSNTLEGDALER_.2	QDSNTLEGDALER	6.26074e-10	0.000146054	309.555	0.00131616	243.1	6.26074e-10	235.057	0.167322	157.288	0.00422214	157.173	0.0477685	210.146
DN052_03440	_QIDGSSALDIFLPK_	_QIDGSSALDIFLPK_.2	QIDGSSALDIFLPK	1.75727e-06	0.000300077	187.007	1.75727e-06	142.282	0.00139183	200.013	0.159425	17.5719	0.00415579	76.9544	0.062309	42.6753
DN052_03440	_GFFQLIEHTYPNLR_	_GFFQLIEHTYPNLR_.3	GFFQLIEHTYPNLR	0.000525133	0.00248429	182.234	0.000525133	144.491	0.00704671	149.661	0.0137018	59.3685	0.0211447	41.8949	0.00521892	76.5866
DN052_03440	_YDNGQDYPYTR_	_YDNGQDYPYTR_.2	YDNGQDYPYTR	0.00340186	0.00340186	35.7707	0.00652687	36.2873	0.0043592	43.6475	0.134065	29.6741	0.0748073	83.8985	0.00802042	42.0586
DN052_03440	_AYAEITGEDPALAR_	_AYAEITGEDPALAR_.2	AYAEITGEDPALAR	0.000830556	0.000958759	2323.64	0.00918064	3098.85	0.000830556	1544.46	0.149077	188.702	0.185828	193.978	0.0363978	4330
DN052_03440	_NTDVESTAVMEELEK_	_NTDVESTAVMEELEK_.2	NTDVESTAVMEELEK	0.000922655	0.00514063	1337.1	0.000922655	1295.69	0.00806817	1013.37	0.0606499	542.122	0.0311617	390.034	0.0691631	548.036
DN052_03440	_TVYDQQVNNFK_	_TVYDQQVNNFK_.2	TVYDQQVNNFK	7.53823e-05	7.53823e-05	638.775	0.00138961	927.745	0.00155836	480.125	0.088729	194.21	0.144355	446.849	0.11411	110.995
DN052_03440	_NLFQPFK_	_NLFQPFK_.2	NLFQPFK	1.68106e-09	0.00177091	242.329	1.68106e-09	275.86	0.00712278	177.501	0.046164	295.231	0.0176997	304.033	0.0280003	383.419
DN052_03440	_EQAVLESGNIAR_	_EQAVLESGNIAR_.2	EQAVLESGNIAR	0.00223207	0.00647761	97.995	0.00223207	218.381	0.00632506	147.128	0.0508873	80.0404	0.0177109	67.8621	0.0744078	89.5112
DN052_03440	_SMLGVFR_	_SMLGVFR_.2	SMLGVFR	0.00169592	0.00169592	29.776	0.00267137	34.4275	0.00490808	37.1833	0.063924	38.1095	0.0879962	59.874	0.0752287	35.168
DN052_03440	_DWLDQQPAHFR_	_DWLDQQPAHFR_.3	DWLDQQPAHFR	1.72055e-09	0.000581585	16.4816	0.00235129	14.7834	1.72055e-09	10.8719	0.0553619	9.47241	0.134006	17.3296	0.19819	20.448
DN052_03440	_DISYSENDIGEYLR_	_DISYSENDIGEYLR_.2	DISYSENDIGEYLR	1.89282e-11	8.51491e-05	549.028	1.34219e-05	473.893	1.89282e-11	458.67	0.0103736	133.072	0.0138664	229.077	0.00186721	64.213
DN052_03440	_TQYPFLSVLDGVLATLR_	_TQYPFLSVLDGVLATLR_.2	TQYPFLSVLDGVLATLR	0.00225789	0.00557428	169.925	0.00225789	130.957	0.00430561	167.618	0.186984	71.9572	0.194953	114.672	0.0772945	53.3032
DN052_03440	_ESELVIHLITPLSDNFDNLMLQR_	_ESELVIHLITPLSDNFDNLMLQR_.3	ESELVIHLITPLSDNFDNLMLQR	0.00202853	0.00279076	136.066	0.00202853	184.622	0.00351037	139.65	0.0417295	95.8225	0.0637959	61.6794	0.0209982	107.683
DN052_03445	_SDLFAMFMER_	_SDLFAMFMER_.2	SDLFAMFMER	1.6932e-16	0.00464817	222.431	4.01138e-06	116.063	1.6932e-16	189.632	0.0010098	87.8175	0.00381101	43.0486	7.18487e-05	62.5912
DN052_03445	_LANAGTVLALLK_	_LANAGTVLALLK_.2	LANAGTVLALLK	2.8767e-20	3.84815e-07	280.297	2.8767e-20	219.151	1.11667e-10	214.582	0.0126859	4.52292	0.000178655	99.3034	0.00132241	110.017
DN052_03445	_LGLVLEAGSAAR_	_LGLVLEAGSAAR_.2	LGLVLEAGSAAR	7.78207e-10	0.00562547	224.774	0.000117253	196.582	7.78207e-10	194.229	0.060596	336.36	0.00977084	71.03	0.000990193	133.66
DN052_03445	_VVSPAQEDQIQPEILAEAK_	_VVSPAQEDQIQPEILAEAK_.2	VVSPAQEDQIQPEILAEAK	0.000447833	0.000447833	421.876	0.00427211	440.614	0.00392936	585.847	0.015445	587.69	0.0302158	716.209	0.00516986	576.574
DN052_03445	_DPDQEAYR_	_DPDQEAYR_.2	DPDQEAYR	0.00187412	0.00437314	98.7845	0.00187412	216.27	0.00523783	85.7893	0.173913	117.07	0.0841007	233.667	0.128292	91.4302
DN052_03445	_LVDGNSEAEK_	_LVDGNSEAEK_.2	LVDGNSEAEK	0.000314192	0.000314192	62.5874	0.000794469	42.7252	0.036213	155.082	0.0119888	174.344	0.00333628	33.1737	0.102308	238.077
DN052_03450	_LVPNIELLTIEGK_	_LVPNIELLTIEGK_.2	LVPNIELLTIEGK	4.61386e-06	0.000693702	98.7863	0.00250307	74.632	0.000180498	124.95	4.61386e-06	36.7803	0.00269583	49.2706	0.00124701	77.0809
DN052_03450	_AVDEVLLFLK_	_AVDEVLLFLK_.2	AVDEVLLFLK	4.06749e-05	8.36886e-05	117.329	4.06749e-05	86.1151	0.00182463	127.449	0.00879212	31.7649	0.00182925	30.0961	0.000141953	42.3539
DN052_03450	_DVWSIPLSILR_	_DVWSIPLSILR_.2	DVWSIPLSILR	4.38987e-07	0.000148959	355.931	4.38987e-07	316.815	3.39387e-06	286.589	0.108268	82.5529	0.00698184	95.9957	0.00349548	124.639
DN052_03450	_LDIFDHIELDQPLPK_	_LDIFDHIELDQPLPK_.3	LDIFDHIELDQPLPK	1.05825e-07	0.00141904	44.7632	7.11342e-05	31.9759	1.05825e-07	40.3368	0.0110249	29.5712	0.000699644	46.1696	0.00969213	24.5537
DN052_03450	_ETQPAGEQVSEQVSEQVSEQVLSMLQAC[+57]R_	_ETQPAGEQVSEQVSEQVSEQVLSMLQAC[+57]R_.3	ETQPAGEQVSEQVSEQVSEQVLSMLQACR	1.30332e-06	0.00252451	294.904	1.30332e-06	271.87	0.000105836	358.936	0.0213771	490.072	0.0573153	235.965	0.108557	441.431
DN052_03525	_LSTVDLLIPNIEFR_	_LSTVDLLIPNIEFR_.2	LSTVDLLIPNIEFR	2.06718e-05	0.0151145	391.311	0.00102952	273.584	0.00084499	322.916	2.06718e-05	197.593	0.00129691	171.099	0.000285924	250.604
DN052_03525	_EDLIEFGR_	_EDLIEFGR_.2	EDLIEFGR	0.00025107	0.000460799	530.098	0.00329521	460.617	0.0127876	493.996	0.0442475	155.734	0.00464829	328.11	0.00025107	319.71
DN052_03525	_LDAEIVALK_	_LDAEIVALK_.2	LDAEIVALK	0.00137075	0.00248936	218.965	0.00214828	221.142	0.00137075	264.573	0.0688108	207.79	0.0184305	149.199	0.0026889	215.313
DN052_03525	_TEGVLTDSPLSSTR_	_TEGVLTDSPLSSTR_.2	TEGVLTDSPLSSTR	0.00265233	0.00265233	89.8055	0.00658988	135.369	0.0148127	88.7847	0.0884881	216.572	0.0650615	128.184	0.00724619	190.547
DN052_03530	_IIQTTTELK_	_IIQTTTELK_.2	IIQTTTELK	0.000807213	0.00158489	108.045	0.00423035	122.28	0.00336921	95.7794	0.0554814	73.8501	0.000807213	73.1731	0.00273038	104.434
DN052_03540	_FFETFLFER_	_FFETFLFER_.2	FFETFLFER	7.50827e-28	0.000292519	296.533	5.27698e-18	236.889	7.50827e-28	278.608	2.48797e-21	217.899	7.71038e-12	179.827	2.01357e-07	320.872
DN052_03540	_YEIPQEVVAEAIVNAVVHR_	_YEIPQEVVAEAIVNAVVHR_.3	YEIPQEVVAEAIVNAVVHR	8.82099e-12	1.25426e-05	294.305	7.76035e-06	271.457	8.82099e-12	277.245	0.00123524	148.384	0.000100198	236.558	0.000118391	146.39
DN052_03540	_FLITSEVK_	_FLITSEVK_.2	FLITSEVK	6.0755e-07	0.0305578	356.417	0.00210984	306.707	6.0755e-07	315.426	0.00888848	290.17	0.000152045	290.765	0.0145718	446.583
DN052_03540	_ALAEYLSGDPLLR_	_ALAEYLSGDPLLR_.2	ALAEYLSGDPLLR	0.00434196	0.142722	123.501	0.00759673	87.4495	0.150848	90.947	0.00637476	138.544	0.00977186	96.172	0.00434196	88.1643
DN052_03540	_IDLWVGTR_	_IDLWVGTR_.2	IDLWVGTR	7.64408e-06	0.000324931	46.9342	0.00536176	33.2922	0.0129646	41.4999	0.0702177	600.32	0.000487259	43.563	7.64408e-06	71.0546
DN052_03545	_LSNLIEAISTK_	_LSNLIEAISTK_.2	LSNLIEAISTK	1.21272e-08	0.000750005	500.492	0.00753974	370.475	0.00156809	379.309	0.00480507	308.831	0.00120362	531.588	1.21272e-08	441.318
DN052_03545	_LGLEDVEADIIGK_	_LGLEDVEADIIGK_.2	LGLEDVEADIIGK	7.49984e-08	0.000457633	201.143	2.51089e-05	154.381	0.00112927	272.644	0.00102505	305.953	0.00953987	444.444	7.49984e-08	273.363
DN052_03545	_AAVVLDTGAASR_	_AAVVLDTGAASR_.2	AAVVLDTGAASR	0.000539063	0.00196832	242.373	0.00262895	233.707	0.0313712	855.173	0.000539063	76.4537	0.00181753	112.695	0.00242444	159.434
DN052_03555	_LDLNNPVFQENLLALPKPER_	_LDLNNPVFQENLLALPKPER_.3	LDLNNPVFQENLLALPKPER	0.000412747	0.00608794	381.388	0.0345105	354.47	0.0268222	375.745	0.0116251	736.893	0.000412747	647.497	0.00393575	558.525
DN052_03575	_SEAEVAAGAER_	_SEAEVAAGAER_.2	SEAEVAAGAER	1.39797e-14	0.00341991	80.9052	0.000491953	42.1288	0.00652785	45.0338	1.39797e-14	66.1981	0.00356951	13.7108	0.00188483	30.2646
DN052_03575	_QADVGIAVSGATDAAR_	_QADVGIAVSGATDAAR_.2	QADVGIAVSGATDAAR	0.00172895	0.106844	152.723	0.00860408	79.5907	0.0169375	115.236	0.00681883	133.677	0.00420816	192.586	0.00172895	144.937
DN052_03575	_LTLGEPVVIGAHDADELILAAALASER_	_LTLGEPVVIGAHDADELILAAALASER_.3	LTLGEPVVIGAHDADELILAAALASER	0.000694877	0.000694877	90.0533	0.0100783	107.913	0.017972	143.737	0.00112441	50.2241	0.00149076	66.7268	0.00109904	66.898
DN052_03600	_TTSQNALDGR_	_TTSQNALDGR_.2	TTSQNALDGR	5.78279e-16	0.000314192	1217.68	5.78279e-16	1533.38	0.000537166	1278.77	6.00595e-16	2231.36	0.00082715	1981.98	6.74868e-06	1477.48
DN052_03600	_QLLQLPGVVEVAIFPDENAVYC[+57]K_	_QLLQLPGVVEVAIFPDENAVYC[+57]K_.3	QLLQLPGVVEVAIFPDENAVYCK	6.91365e-15	2.13992e-07	795.97	1.76299e-11	545.103	6.91365e-15	823.591	8.19754e-15	1413.57	3.66043e-05	765.103	5.99838e-09	876.076
DN052_03600	_DAEINPAALR_	_DAEINPAALR_.2	DAEINPAALR	0.000174915	0.00472106	91.3557	0.00296365	120.771	0.0180103	121.877	0.000174915	154.729	0.000412798	152.397	0.00161438	129.804
DN052_03600	_IFPLPADSQDNNQLTR_	_IFPLPADSQDNNQLTR_.2	IFPLPADSQDNNQLTR	9.96018e-07	0.00446189	914.559	0.00215765	719.587	9.96018e-07	769.807	0.000379577	1535.89	0.000519654	1233.82	6.22373e-05	1115.9
DN052_03610	_GPLGLTGTK_	_GPLGLTGTK_.2	GPLGLTGTK	1.35869e-21	6.95596e-08	835.287	8.00786e-14	561.152	4.12926e-06	695.545	1.35869e-21	489.135	0.0013945	471.396	7.24894e-15	627.217
DN052_03610	_TTLAEALR_	_TTLAEALR_.2	TTLAEALR	0.00257068	0.00312058	1954.59	0.00257068	1339.45	0.00552158	1589.59	0.0345097	1198.31	0.0154635	1338.94	0.0134957	1531.48
DN052_03610	_SAAASILGPGAVPIVLR_	_SAAASILGPGAVPIVLR_.2	SAAASILGPGAVPIVLR	2.86409e-06	0.000284061	414.336	0.000921566	301.697	2.86409e-06	331.491	0.000386962	404.925	0.00109703	374.87	0.00207537	334.98
DN052_03610	_C[+57]GTYPHVIQAILALAEAEGD_	_C[+57]GTYPHVIQAILALAEAEGD_.2	CGTYPHVIQAILALAEAEGD	0.0026817	0.0499808	84.9405	0.00712936	91.6814	0.047562	78.858	0.015512	246.848	0.0026817	104.715	0.00542774	112.832
DN052_03615	_LAMDPLALR_	_LAMDPLALR_.2	LAMDPLALR	1.11979e-08	2.66259e-05	585.711	0.00104789	666.474	0.000161263	566.522	0.00093152	509.737	0.00288087	656.708	1.11979e-08	754.112
DN052_03615	_VTGAALYTVDVHPPGMLHAAVLR_	_VTGAALYTVDVHPPGMLHAAVLR_.4	VTGAALYTVDVHPPGMLHAAVLR	2.22747e-07	0.00382123	593.472	4.41279e-06	623.076	2.22747e-07	705.044	0.00746868	220.284	0.00340777	308.729	3.28484e-07	231.43
DN052_03615	_ISWQEAAAALR_	_ISWQEAAAALR_.2	ISWQEAAAALR	2.10618e-09	1.3775e-05	397.189	2.10618e-09	413.637	2.99552e-05	426.782	1.8585e-06	369.634	0.000544739	339.619	9.80582e-08	266.647
DN052_03615	_TTASITPPAR_	_TTASITPPAR_.2	TTASITPPAR	4.42417e-05	0.000378482	208.098	0.000673262	178.082	4.42417e-05	181.77	0.00153295	89.5416	0.00453133	172.586	0.00112397	167.519
DN052_03615	_AEAVGGGFGSK_	_AEAVGGGFGSK_.2	AEAVGGGFGSK	0.00059051	0.00059051	114.535	0.00201138	130.884	0.00268769	100.956	0.00614201	191.342	0.00404298	116.929	0.00101059	91.4406
DN052_03615	_SVASAWQVDPQR_	_SVASAWQVDPQR_.2	SVASAWQVDPQR	1.61662e-09	0.000406231	72.3788	1.61662e-09	61.1173	1.36504e-05	68.7654	0.000384282	33.31	0.0037451	38.0549	0.00168627	84.9046
DN052_03615	_LTVQDGWIHLR_	_LTVQDGWIHLR_.3	LTVQDGWIHLR	5.91061e-07	0.000301075	5.03085	0.00129789	3.54956	0.00116597	2.7611	1.46329e-05	6.7934	0.00200122	1.06051	5.91061e-07	4.69736
DN052_03615	_EIPADEPPPLAPNAALTQIGK_	_EIPADEPPPLAPNAALTQIGK_.2	EIPADEPPPLAPNAALTQIGK	0.00272817	0.0295499	342.506	0.00311425	352.611	0.00275025	282.246	0.00272817	400.096	0.00513626	364.104	0.0074	432.169
DN052_03615	_QADAPLVYPNGER_	_QADAPLVYPNGER_.2	QADAPLVYPNGER	4.69369e-08	0.000541462	274.891	4.69369e-08	243.093	0.00166369	269.153	0.00146884	391.612	0.0160325	57.7558	0.00386555	313.826
DN052_03615	_SQIGLYGR_	_SQIGLYGR_.2	SQIGLYGR	0.00117465	0.00950864	129.016	0.00617876	146.544	0.00807518	147.615	0.00117465	96.2082	0.0223866	76.7226	0.00545546	174.899
DN052_03615	_VVAVQDC[+57]GR_	_VVAVQDC[+57]GR_.2	VVAVQDCGR	6.42103e-10	3.00086e-06	97.3777	0.00307652	135.658	6.42103e-10	75.5495	0.037446	281.069	0.00252073	156.641	1.94693e-06	115.864
DN052_03615	_YVGQPVAALAADTPALAEAALR_	_YVGQPVAALAADTPALAEAALR_.2	YVGQPVAALAADTPALAEAALR	0.00390149	0.00928115	3091.52	0.00710213	3883.52	0.0070154	3441.57	0.00390149	11514.3	0.0295338	12536.2	0.00571192	9689.29
DN052_03615	_YVGQPVAALAADTPALAEAALR_	_YVGQPVAALAADTPALAEAALR_.3	YVGQPVAALAADTPALAEAALR	0.00337727	0.0056509	626.095	0.0141323	511.559	0.00608827	497.615	0.0144024	391.073	0.015714	401.968	0.00337727	438.031
DN052_03615	_SLDLSPAAALPGVHAVLTVVEPPADGASMVLR_	_SLDLSPAAALPGVHAVLTVVEPPADGASMVLR_.3	SLDLSPAAALPGVHAVLTVVEPPADGASMVLR	6.42783e-05	0.00292196	1867.94	0.00158075	1543.14	6.42783e-05	1352	0.000862609	1258.64	0.00224597	1266.91	0.00194746	1494.41
DN052_03615	_GPGNTQGAFALEQGIDELAEK_	_GPGNTQGAFALEQGIDELAEK_.2	GPGNTQGAFALEQGIDELAEK	4.98637e-07	0.00447032	61.642	0.00018497	67.6758	0.000159828	85.6036	0.000346954	102.528	0.00224986	180.061	4.98637e-07	101.845
DN052_03615	_C[+57]PHVESLQYDVFTHTGPSC[+57]AMR_	_C[+57]PHVESLQYDVFTHTGPSC[+57]AMR_.4	CPHVESLQYDVFTHTGPSCAMR	0.00219071	0.00219071	37.4627	0.0152052	30.1407	0.00421732	38.7518	0.071106	236.785	0.108672	8.54058	0.00411283	38.7017
DN052_03615	_ENIPSAGLPAAAGDLPIAGNIR_	_ENIPSAGLPAAAGDLPIAGNIR_.2	ENIPSAGLPAAAGDLPIAGNIR	0.000264367	0.0114871	345.433	0.00697811	341.648	0.000264367	282.783	0.00201454	270.348	0.00797209	353.439	0.00210235	275.936
DN052_03615	_VEYEPLPFVVDLEGAR_	_VEYEPLPFVVDLEGAR_.2	VEYEPLPFVVDLEGAR	0.000857648	0.00332313	262.909	0.00443519	300.517	0.0538688	283.819	0.00160168	260.657	0.000857648	233.33	0.0015372	312.314
DN052_03615	_GVAQSLWSANVQTNAAC[+57]ELR_	_GVAQSLWSANVQTNAAC[+57]ELR_.2	GVAQSLWSANVQTNAACELR	0.00284521	0.00339152	334.213	0.00284521	391.32	0.00332495	417.302	0.0417729	518.275	0.118312	1057.27	0.0668163	779.376
DN052_03620	_IGALTTLAQIAAHPGLR_	_IGALTTLAQIAAHPGLR_.3	IGALTTLAQIAAHPGLR	2.27831e-09	9.73647e-05	1508.04	2.27831e-09	1248.99	1.48231e-07	1223.57	5.26933e-07	756.19	0.000305178	949.47	1.62027e-06	917.472
DN052_03620	_SIYFQVAER_	_SIYFQVAER_.2	SIYFQVAER	1.95529e-17	1.94125e-05	904.34	7.21227e-13	860.75	1.95252e-05	787.622	1.95529e-17	867.421	1.31898e-07	833.434	1.17802e-12	902.285
DN052_03620	_EGLVNPLR_	_EGLVNPLR_.2	EGLVNPLR	4.28435e-10	5.63526e-05	780.308	0.00855427	671.703	0.000719715	638.534	4.28435e-10	514.004	0.000176833	463.244	1.42269e-05	727.259
DN052_03620	_LAELQGISR_	_LAELQGISR_.2	LAELQGISR	1.54466e-14	1.26554e-06	668.909	9.95096e-06	665.058	0.00118535	555.159	2.43107e-14	524.98	0.000790055	650.901	1.54466e-14	715.817
DN052_03620	_AGGVDMLDLMK_	_AGGVDMLDLMK_.2	AGGVDMLDLMK	6.0009e-23	4.10171e-10	575.454	6.0009e-23	392.684	3.15456e-19	471.175	7.75359e-07	328.206	0.000306911	297.747	3.377e-19	434.708
DN052_03620	_MEAFQWQQAR_	_MEAFQWQQAR_.2	MEAFQWQQAR	1.74185e-06	0.000468188	586.804	0.00110884	443.014	0.00117785	378.82	0.00333102	274.885	0.00416322	276.11	1.74185e-06	295.643
DN052_03620	_QVSLEDFFVLPEADMHR_	_QVSLEDFFVLPEADMHR_.3	QVSLEDFFVLPEADMHR	5.90958e-09	0.00204697	110.826	0.00210404	133.75	4.06202e-08	136.405	5.90958e-09	104.194	0.000362241	118.727	0.00109852	115.862
DN052_03620	_AVLAAAALPR_	_AVLAAAALPR_.2	AVLAAAALPR	2.11601e-09	0.000186848	1613.02	0.0362219	1643.69	0.00253952	1470.63	2.11601e-09	1187.53	0.000295211	1413.43	9.08058e-07	1627.37
DN052_03620	_SPGEAAALVTQTMAEAMLTLQNTPIAQQAILVK_	_SPGEAAALVTQTMAEAMLTLQNTPIAQQAILVK_.3	SPGEAAALVTQTMAEAMLTLQNTPIAQQAILVK	9.17738e-05	0.00869396	648.455	0.00124303	687.628	0.00303345	463.612	9.17738e-05	712.977	0.00363063	813.927	0.00213013	754.152
DN052_03620	_SPGEAAALVTQTMAEAMLTLQNTPIAQQAILVK_	_SPGEAAALVTQTMAEAMLTLQNTPIAQQAILVK_.4	SPGEAAALVTQTMAEAMLTLQNTPIAQQAILVK	0.00069361	0.0130194	49.9841	0.00069361	38.6096	0.00108232	52.8152	0.00587937	53.1353	0.00312494	34.5222	0.0102509	26.865
DN052_03620	_QAEALLTGAIIHGETAEAAGEAALAGATPLAQNAYK_	_QAEALLTGAIIHGETAEAAGEAALAGATPLAQNAYK_.4	QAEALLTGAIIHGETAEAAGEAALAGATPLAQNAYK	0.00126366	0.00269442	153.431	0.00126366	119.586	0.00482721	157.789	0.0154635	98.4297	0.00700093	76.8254	0.0456557	91.6815
DN052_03620	_ENILAPGEILTAVWLPPQMQTNR_	_ENILAPGEILTAVWLPPQMQTNR_.3	ENILAPGEILTAVWLPPQMQTNR	3.65681e-07	0.00628197	94.6991	0.000896552	122.07	3.65681e-07	74.523	0.00106919	113.752	0.00476749	158.928	0.00390426	117.729
DN052_03625	_IIGQLPGFAALFPPPVSLETR_	_IIGQLPGFAALFPPPVSLETR_.2	IIGQLPGFAALFPPPVSLETR	0.0020323	0.0042862	149.231	0.00400632	131.915	0.00862997	148.053	0.0020323	258.97	0.00626242	220.23	0.00227981	275.454
DN052_03625	_GNILQILATAIPAR_	_GNILQILATAIPAR_.2	GNILQILATAIPAR	0.00119306	0.00682352	320.61	0.00681463	287.927	0.0371747	119.481	0.0279615	269.77	0.00119306	277.808	0.00275034	210.349
DN052_03625	_EAGVDSATSFR_	_EAGVDSATSFR_.2	EAGVDSATSFR	0.000138169	0.00670997	102.146	0.000138169	109.688	0.00451901	34.9904	0.0132328	171.353	0.0378231	90.5856	0.0167071	70.512
DN052_03635	_QGAEQAGQTVGSTVHK_	_QGAEQAGQTVGSTVHK_.2	QGAEQAGQTVGSTVHK	0.00103429	0.00103429	75.2527	0.0752017	38.5885	0.00392936	75.6612	0.00198521	125.401	0.00321214	284.019	0.00275234	71.8191
DN052_03680	_NLC[+57]TYVQAHR_	_NLC[+57]TYVQAHR_.3	NLCTYVQAHR	0.0011197	0.00523506	62.2919	0.00247179	96.1333	0.00559035	52.2924	0.00168026	62.9697	0.0140572	65.5259	0.0011197	36.9727
DN052_03680	_NYGLMISSDNDNKVEIFSC[+57]LR_	_NYGLMISSDNDNKVEIFSC[+57]LR_.3	NYGLMISSDNDNKVEIFSCLR	0.00388054	0.00705365	162.825	0.0174936	158.781	0.0515461	188.331	0.0487008	205.411	0.00546754	90.9453	0.00388054	125.282
DN052_03685	_GLDQTLAALLDR_	_GLDQTLAALLDR_.2	GLDQTLAALLDR	7.12917e-20	2.73944e-06	477.58	7.12917e-20	400.089	1.24623e-06	408.975	9.8333e-05	380.505	0.000291161	474.34	6.45844e-09	443.282
DN052_03685	_MPGSPDSDAVLLLGVGESSDAYHMSSPHPDGLGAR_	_MPGSPDSDAVLLLGVGESSDAYHMSSPHPDGLGAR_.4	MPGSPDSDAVLLLGVGESSDAYHMSSPHPDGLGAR	0.00180985	0.00408631	467.964	0.00455656	300.177	0.00180985	339.271	0.00888136	394.979	0.00841144	233.491	0.00469549	211.83
DN052_03685	_QDGFAEAVDTAASK_	_QDGFAEAVDTAASK_.2	QDGFAEAVDTAASK	5.8534e-05	0.00613012	120.554	0.00291216	219.304	0.00957523	225.223	5.8534e-05	227.527	0.00502436	156.976	0.00652536	165.612
DN052_03685	_AVAGVFGATTPC[+57]SSTK_	_AVAGVFGATTPC[+57]SSTK_.2	AVAGVFGATTPCSSTK	0.00122098	0.00176497	335.447	0.00122098	255.957	0.00308113	236.425	0.00699746	296.709	0.00840321	268.245	0.0386324	465.024
DN052_03685	_LEGPAMSVSSAC[+57]SSSAK_	_LEGPAMSVSSAC[+57]SSSAK_.2	LEGPAMSVSSACSSSAK	1.61984e-07	0.000370856	259.579	0.000411742	307.246	1.61984e-07	232.177	0.018367	503.382	0.00279053	432.49	0.00262614	300.103
DN052_03700	_ALVTGGSGGIGAAIC[+57]K_	_ALVTGGSGGIGAAIC[+57]K_.2	ALVTGGSGGIGAAICK	2.54513e-13	0.000347818	247.334	0.00509722	361.315	0.00101922	192.41	2.54513e-13	249.132	0.000564009	244.66	4.1668e-07	281.049
DN052_03725	_ELGVAEEIR_	_ELGVAEEIR_.2	ELGVAEEIR	0.00100031	0.0674726	47.9703	0.0807817	208.568	0.0464564	158.449	0.0031141	577.259	0.0031399	685.827	0.00100031	713.438
DN052_03725	_FHIGESLLPANLPLLR_	_FHIGESLLPANLPLLR_.3	FHIGESLLPANLPLLR	4.36153e-05	0.0348989	51.8757	0.0282939	40.3269	0.127053	3.96457	4.60398e-05	146.487	0.000283601	177.11	4.36153e-05	105.844
DN052_03725	_EAVLSVLAGDIFR_	_EAVLSVLAGDIFR_.2	EAVLSVLAGDIFR	4.91379e-15	0.0102686	324.349	0.0237177	162.444	0.0178405	259.393	7.90098e-14	1007.83	3.02403e-08	1103.71	4.91379e-15	1511.8
DN052_03735	_YIAGFGGAYLLK_	_YIAGFGGAYLLK_.2	YIAGFGGAYLLK	1.0588e-12	0.00383463	735.294	5.05615e-05	366.639	0.000520325	685.281	0.00112258	352.555	0.000310883	512.513	1.0588e-12	606.471
DN052_03735	_ETEIC[+57]HMLYEQFK_	_ETEIC[+57]HMLYEQFK_.3	ETEICHMLYEQFK	5.90565e-09	7.51931e-06	189.827	0.00255957	171.363	0.000609215	170.339	7.98649e-06	207.467	8.51433e-08	189.685	5.90565e-09	193.147
DN052_03735	_KPVGIMIITDEQGAPQVLGR_	_KPVGIMIITDEQGAPQVLGR_.3	KPVGIMIITDEQGAPQVLGR	1.9815e-06	0.000329548	135.601	0.000174942	119.183	0.000691418	90.4155	1.9815e-06	179.681	0.000709746	196.028	3.42547e-06	263.477
DN052_03735	_VSYTC[+57]DVHEIFR_	_VSYTC[+57]DVHEIFR_.3	VSYTCDVHEIFR	9.5388e-16	0.000339158	139.474	0.00125007	95.2824	9.5388e-16	176.277	0.000101779	94.054	0.00039922	68.6305	3.09614e-12	68.2468
DN052_03735	_LFGLDPLSGR_	_LFGLDPLSGR_.2	LFGLDPLSGR	0.000457033	0.000562926	102.059	0.00206437	184.672	0.00180516	70.8606	0.000457033	49.6527	0.000582383	83.0633	0.0180936	31.9213
DN052_03750	_MVHTEINAPEVLQEMQAAFFR_	_MVHTEINAPEVLQEMQAAFFR_.3	MVHTEINAPEVLQEMQAAFFR	1.75321e-05	0.000950063	285.321	0.00146644	189.086	1.75321e-05	251.955	0.00219792	220.362	0.00551522	311.876	0.00417447	242.623
DN052_03755	_NLFDLQGEITLAGSK_	_NLFDLQGEITLAGSK_.2	NLFDLQGEITLAGSK	1.29803e-18	0.00556237	208.172	0.00269093	174.241	0.0229464	159.875	1.29803e-18	266.611	0.0155813	219.109	0.000298836	372.637
DN052_03755	_AAAYLITNAESSNLHLDR_	_AAAYLITNAESSNLHLDR_.3	AAAYLITNAESSNLHLDR	0.00357392	0.0426275	75.8273	0.00416898	97.4372	0.00879019	78.3251	0.0845179	104.665	0.00357392	114.485	0.0142346	105.732
DN052_03775	_GTVEEGQNLDFEYTGR_	_GTVEEGQNLDFEYTGR_.2	GTVEEGQNLDFEYTGR	1.95879e-09	0.000555638	214.015	0.00193111	114.857	0.0023398	215.384	1.95879e-09	1751.4	1.89562e-05	1389.14	0.000522853	1354.85
DN052_03775	_NPEITWLER_	_NPEITWLER_.2	NPEITWLER	1.9279e-17	0.00261251	100.59	0.00215501	84.1785	0.00026527	101.991	6.94304e-07	222.215	1.73939e-07	184.489	1.9279e-17	120.503
DN052_03775	_QTEAVYVDVPLLDATPENLAEYGVMIGEAVHR_	_QTEAVYVDVPLLDATPENLAEYGVMIGEAVHR_.3	QTEAVYVDVPLLDATPENLAEYGVMIGEAVHR	2.49203e-06	0.0528363	430.861	0.0394377	640.346	0.0599434	507.898	0.000194737	572.611	0.00248359	621.345	2.49203e-06	672.864
DN052_03795	_TGDLYASALAER_	_TGDLYASALAER_.2	TGDLYASALAER	1.41075e-12	0.00151497	323.266	0.00731576	820.851	0.00619177	856.037	1.41075e-12	705.507	1.36379e-08	683.085	0.00797778	833.312
DN052_03795	_NIMENLAYK_	_NIMENLAYK_.2	NIMENLAYK	3.15863e-07	0.0326609	191.181	0.105477	377.954	0.0319488	88.6095	3.15863e-07	102.836	9.90181e-05	117.864	0.00419858	112.8
DN052_03795	_ANQAIAEQIVR_	_ANQAIAEQIVR_.2	ANQAIAEQIVR	2.37196e-05	0.13791	29.1617	0.0508533	25.4621	0.0198905	16.8277	2.37196e-05	124.232	0.00968959	18.7694	0.00533578	82.4909
DN052_03795	_FGLADHYLSIR_	_FGLADHYLSIR_.3	FGLADHYLSIR	0.00230922	0.00416992	23.9785	0.102011	16.6263	0.103632	28.1589	0.00230922	39.7832	0.0131133	52.9191	0.00348936	92.329
DN052_03840	_LFNYIDTIVR_	_LFNYIDTIVR_.2	LFNYIDTIVR	1.08676e-10	1.23882e-05	976.874	1.08676e-10	703.82	6.49746e-08	762.647	8.64751e-07	571.714	3.9626e-07	839.909	9.12094e-07	802.729
DN052_03840	_FSNYLAEELNNMNIME_	_FSNYLAEELNNMNIME_.2	FSNYLAEELNNMNIME	1.17947e-08	0.00475511	138.757	7.44215e-07	164.559	0.00653311	144.304	1.17947e-08	215.998	0.00270167	175.002	0.00166139	207.363
DN052_03840	_SETHIAAESNSYEVMR_	_SETHIAAESNSYEVMR_.3	SETHIAAESNSYEVMR	0.000301801	0.000437106	129.098	0.00051501	109.197	0.00233441	108.37	0.00226337	85.0672	0.000301801	136.391	0.0025704	115.519
DN052_03840	_GHVALAVSPALAADFIPR_	_GHVALAVSPALAADFIPR_.3	GHVALAVSPALAADFIPR	3.88858e-05	0.000368965	56.9795	0.00570299	68.3258	3.88858e-05	79.379	0.00665574	75.2746	0.00528394	52.601	0.00102111	78.1779
DN052_03840	_AHPLASQGTLR_	_AHPLASQGTLR_.2	AHPLASQGTLR	0.000496953	0.000496953	75.2031	0.00899275	52.9384	0.00103449	73.4125	0.0165563	58.1778	0.006475	72.4611	0.00163429	44.0476
DN052_03840	_LSDC[+57]IQYPLVLPAPGLTSR_	_LSDC[+57]IQYPLVLPAPGLTSR_.2	LSDCIQYPLVLPAPGLTSR	6.21788e-07	0.00459833	948.734	0.0095844	875.238	7.60379e-06	872.264	8.19889e-06	520.688	0.00513626	816.665	6.21788e-07	822.931
DN052_03840	_LSDC[+57]IQYPLVLPAPGLTSR_	_LSDC[+57]IQYPLVLPAPGLTSR_.3	LSDCIQYPLVLPAPGLTSR	0.00602547	0.0303259	569.638	0.00602547	508.475	0.0485508	550.191	0.121853	656.616	0.00830245	135.996	0.00617634	530.833
DN052_03840	_INENIVYRPISAVDIR_	_INENIVYRPISAVDIR_.3	INENIVYRPISAVDIR	0.00094918	0.0506699	1275.54	0.00367161	1298.59	0.00942249	1190.28	0.0211202	1634.28	0.00094918	1789.8	0.0222678	1752.33
DN052_03855	_GGGTGNYNWER_	_GGGTGNYNWER_.2	GGGTGNYNWER	2.81687e-13	3.22027e-08	278.105	0.00510896	83.9056	2.0718e-09	118.328	1.7607e-07	230.035	2.85286e-11	282.683	2.81687e-13	260.786
DN052_03855	_AELELQR_	_AELELQR_.2	AELELQR	5.25209e-12	0.0013338	368.211	0.0891639	378.73	0.000673279	410.589	2.223e-06	526.099	0.00274487	407.743	5.25209e-12	696.57
DN052_03855	_LNVVDVHGEVYTGMAR_	_LNVVDVHGEVYTGMAR_.3	LNVVDVHGEVYTGMAR	0.000119336	0.00892685	152.922	0.0084904	172.435	0.00689507	184.416	0.000119336	290.305	0.0114758	279.385	0.00287251	348.913
DN052_03855	_FVAVPAELGEIGILPGHAPLLSGLR_	_FVAVPAELGEIGILPGHAPLLSGLR_.3	FVAVPAELGEIGILPGHAPLLSGLR	0.000368262	0.00107517	68.7358	0.00295546	91.3488	0.0078626	70.5558	0.000368262	120.606	0.00298439	92.4577	0.0164943	90.2007
DN052_03855	_VNVQELED_	_VNVQELED_.1	VNVQELED	2.96884e-09	0.00506141	415.93	0.00237802	388.465	0.000614168	438.491	2.96884e-09	798.643	0.000180463	808.111	3.11649e-08	761.646
DN052_03855	_AVPAMDFAR_	_AVPAMDFAR_.2	AVPAMDFAR	0.00074665	0.0163559	51.0583	0.111879	93.038	0.0346843	86.6137	0.00724055	134.017	0.000769835	108.566	0.00074665	112.195
DN052_03860	_GEVVIPVAAFR_	_GEVVIPVAAFR_.2	GEVVIPVAAFR	5.49574e-11	0.000248476	1561.06	0.00264871	1314.22	1.40139e-05	1222.96	0.00324302	815.799	0.000403025	1310.03	5.49574e-11	1069.85
DN052_03860	_DWPELLEVR_	_DWPELLEVR_.2	DWPELLEVR	2.46498e-13	0.00142649	740.933	1.91313e-06	537.031	2.46498e-13	601.085	4.73998e-05	390.469	1.84383e-06	863.429	1.2064e-06	585.294
DN052_03860	_EDSPTLSDAEYDAR_	_EDSPTLSDAEYDAR_.2	EDSPTLSDAEYDAR	0.00039943	0.000418141	402.471	0.00039943	314.363	0.00292996	360.365	0.0052488	342.207	0.000478607	335.233	0.00283261	322.179
DN052_03860	_EGMPFEIDGLVFK_	_EGMPFEIDGLVFK_.2	EGMPFEIDGLVFK	5.82509e-12	0.000108624	234.834	8.74677e-06	172.309	5.82509e-12	201.094	4.52555e-06	137.758	0.000127405	149.798	4.92417e-06	209.862
DN052_03860	_GVHELTEC[+57]QR_	_GVHELTEC[+57]QR_.2	GVHELTECQR	3.33638e-20	0.000336671	204.55	0.00322287	148.316	3.33638e-20	177.791	1.01778e-11	107.589	0.000224561	144.82	3.1066e-05	138.028
DN052_03860	_GDGQTGEDVTANVR_	_GDGQTGEDVTANVR_.2	GDGQTGEDVTANVR	1.35623e-11	0.00187257	140.39	1.35623e-11	119.016	4.71607e-05	123.829	3.71979e-08	107.155	0.00375387	135.609	7.74531e-06	110.26
DN052_03860	_LLAEIDR_	_LLAEIDR_.2	LLAEIDR	0.000469799	0.000469799	446.095	0.0020707	303.092	0.000893289	373.097	0.205156	36.5951	0.00508273	252.007	0.00553647	278.519
DN052_03860	_C[+57]PVC[+57]GSEVLR_	_C[+57]PVC[+57]GSEVLR_.2	CPVCGSEVLR	4.59345e-05	0.0135271	249.689	0.00231583	167.965	0.00786211	222.546	0.00205122	79.9986	0.00927944	141.166	4.59345e-05	178.387
DN052_03860	_AGDNPFANPR_	_AGDNPFANPR_.2	AGDNPFANPR	1.79294e-07	0.00162564	316.373	0.00129955	285.627	0.0114208	304.593	6.8666e-06	221.199	0.010419	306.041	1.79294e-07	339.284
DN052_03860	_NPQWQSADSPTQR_	_NPQWQSADSPTQR_.2	NPQWQSADSPTQR	1.71781e-08	0.00153032	865.725	0.00153047	930.983	1.71781e-08	783.677	4.52407e-06	668.276	0.00285003	953.158	8.72236e-05	813.455
DN052_03860	_VDDLLAR_	_VDDLLAR_.2	VDDLLAR	9.36611e-06	0.0896399	177.948	9.36611e-06	108.54	0.00271756	162.652	0.0391451	71.5588	0.00089573	117.231	0.0177757	138.383
DN052_03865	_GWPILSLR_	_GWPILSLR_.2	GWPILSLR	5.70385e-07	0.000481552	281.81	0.000789331	397.212	8.47392e-05	337.137	0.00102001	207.158	9.13097e-06	355.446	5.70385e-07	239.121
DN052_03865	_ELGIAHLLATEAEETASGDFTGR_	_ELGIAHLLATEAEETASGDFTGR_.3	ELGIAHLLATEAEETASGDFTGR	8.03712e-06	8.03712e-06	550.086	0.000125267	503.767	0.00114569	460.813	0.0022941	478.382	0.000501484	639.011	0.0180468	560.617
DN052_03865	_ALTLFDLDNTLLSGDSDHAWMEFLASR_	_ALTLFDLDNTLLSGDSDHAWMEFLASR_.3	ALTLFDLDNTLLSGDSDHAWMEFLASR	1.41678e-08	0.0150479	125.007	0.00261993	108.564	0.0026101	112.804	1.41678e-08	147.751	0.0655123	252.086	0.000160204	186.573
DN052_03870	_LGITPGVDR_	_LGITPGVDR_.2	LGITPGVDR	8.45002e-11	0.00226269	156.367	0.00375251	91.9218	0.000733896	104.415	8.45002e-11	113.595	0.000592124	129.185	2.07688e-05	209.84
DN052_03870	_IVTSVWK_	_IVTSVWK_.2	IVTSVWK	0.00172515	0.0411456	23.4316	0.0079314	60.9043	0.00264393	81.7423	0.00338189	103.933	0.00172515	102.495	0.00390987	149.138
DN052_03870	_DYELYYINAIDGLGVDPEC[+57]IGPVADVNAC[+57]AR_	_DYELYYINAIDGLGVDPEC[+57]IGPVADVNAC[+57]AR_.3	DYELYYINAIDGLGVDPECIGPVADVNACAR	0.000598562	0.00740885	161.109	0.0299017	140.517	0.0766987	179.909	0.006162	89.2825	0.00314596	83.9075	0.000598562	107.13
DN052_03870	_YLLNSIER_	_YLLNSIER_.2	YLLNSIER	2.69395e-13	0.0420221	200.049	0.0160317	166.46	0.0134935	151.612	0.000548504	703.15	0.000246815	668.903	2.69395e-13	973.698
DN052_03870	_SLNDIPEAQSIISILSEDDFAFLK_	_SLNDIPEAQSIISILSEDDFAFLK_.3	SLNDIPEAQSIISILSEDDFAFLK	2.46626e-06	0.0238749	369.067	0.0193455	217.064	0.0248645	273.795	2.46626e-06	304.274	0.00800421	257.165	0.00586035	372.822
DN052_03870	_QVQHLLLLLSPGIAMTDQALLSR_	_QVQHLLLLLSPGIAMTDQALLSR_.3	QVQHLLLLLSPGIAMTDQALLSR	7.53963e-09	0.0182254	106.785	0.143286	92.7896	0.0433434	117.057	7.53963e-09	173.148	4.16555e-07	191.426	6.80077e-05	213.532
DN052_03870	_HDFSIFYQLVTMR_	_HDFSIFYQLVTMR_.3	HDFSIFYQLVTMR	0.000247128	0.0609698	8.37627	0.0638528	10.9108	0.0403018	13.0976	0.00228791	46.0114	0.000247128	66.7558	0.000400122	49.8902
DN052_03870	_MQAIISEQANDAVESFYR_	_MQAIISEQANDAVESFYR_.2	MQAIISEQANDAVESFYR	6.23252e-06	0.0556635	1108.92	0.0217489	1508.29	0.154875	932.874	6.23252e-06	670.663	0.00487785	652.44	0.00105719	454.297
DN052_03875	_NATLQQLSGGEK_	_NATLQQLSGGEK_.2	NATLQQLSGGEK	0.000304416	0.000304416	50.8848	0.00276921	55.7861	0.00578902	49.7553	0.0140725	38.5694	0.00543905	28.1815	0.00507682	36.0522
DN052_03875	_AQADAAAAHAALIAAEQQAR_	_AQADAAAAHAALIAAEQQAR_.3	AQADAAAAHAALIAAEQQAR	0.000784997	0.000784997	30.2812	0.0302495	24.3415	0.00798791	34.842	0.00879212	25.2059	0.127234	23.1738	0.026558	11.2692
DN052_03880	_IADDLIGLINPR_	_IADDLIGLINPR_.2	IADDLIGLINPR	6.95608e-15	0.000520404	7766.16	6.95608e-15	5664.83	3.45303e-09	6854.03	3.93596e-09	8802.66	1.19461e-07	12079.1	6.40629e-07	12334.5
DN052_03880	_GGITTDVLIEHR_	_GGITTDVLIEHR_.2	GGITTDVLIEHR	1.67514e-31	3.55284e-07	1917.36	7.05221e-09	1222.81	1.70684e-11	1553.58	1.67514e-31	2219.06	3.02403e-08	2191.19	2.11667e-07	2900.35
DN052_03880	_LYLWSFR_	_LYLWSFR_.2	LYLWSFR	2.65437e-35	3.34297e-12	574.266	6.3693e-23	563.327	1.15419e-24	470.688	2.65437e-35	545.62	2.73768e-07	1297.77	1.44939e-26	811.388
DN052_03880	_DEGAFHEAMTNR_	_DEGAFHEAMTNR_.3	DEGAFHEAMTNR	1.94817e-10	0.000257131	277.524	0.00232569	214.145	0.00159563	238.725	1.94817e-10	483.315	0.00495511	497.885	5.51208e-07	559.892
DN052_03880	_QPGWQNPDILGQLPTVR_	_QPGWQNPDILGQLPTVR_.2	QPGWQNPDILGQLPTVR	2.8647e-12	0.00012812	896.104	3.28104e-05	907.597	2.8647e-12	786.723	3.50115e-09	1318.52	0.000103385	2140.16	1.76223e-07	1535.89
DN052_03885	_AVQDQALQSGVVAHTK_	_AVQDQALQSGVVAHTK_.3	AVQDQALQSGVVAHTK	2.49843e-19	0.000147338	937.111	0.000525969	740.242	1.98271e-10	760.14	1.48549e-16	958.049	0.000799626	892.141	2.49843e-19	1110.12
DN052_03885	_MFNQILLAADGSDASAAAVATAIGLAR_	_MFNQILLAADGSDASAAAVATAIGLAR_.3	MFNQILLAADGSDASAAAVATAIGLAR	4.83631e-17	1.82197e-06	530.434	2.21236e-10	391.371	4.83631e-17	435.582	4.39372e-11	840.962	3.73655e-05	664.497	1.06336e-12	1020.56
DN052_03885	_LLQSDVGGR_	_LLQSDVGGR_.2	LLQSDVGGR	4.33435e-06	0.00342112	5222.2	0.00477789	4487.48	0.00566602	4744.35	4.33435e-06	5652.47	0.0212747	6692.9	0.00218811	7206.29
DN052_03885	_GLNHFLIGSVAEGVC[+57]QR_	_GLNHFLIGSVAEGVC[+57]QR_.3	GLNHFLIGSVAEGVCQR	2.82048e-11	3.7486e-06	141.771	0.00199605	198.024	0.00322928	169.524	2.82048e-11	383.93	1.55772e-05	154.664	3.18307e-05	161.925
DN052_03885	_HISELIIDESNAWPADLVIIGSHGR_	_HISELIIDESNAWPADLVIIGSHGR_.4	HISELIIDESNAWPADLVIIGSHGR	9.62522e-05	0.00028767	94.8595	0.00106332	80.9088	0.00210913	100.693	9.62522e-05	65.7448	0.000488689	119.532	0.00860305	112.563
DN052_03890	_SVDLRPLQEALSDAGLSSLGR_	_SVDLRPLQEALSDAGLSSLGR_.3	SVDLRPLQEALSDAGLSSLGR	0.000115973	0.000434187	142.687	0.000115973	131.132	0.00137549	122.879	0.000830706	135.899	0.000555157	108.514	0.00322191	127.366
DN052_03890	_ADDADFFR_	_ADDADFFR_.2	ADDADFFR	0.00104163	0.00104163	75.3048	0.00165387	101.594	0.00259362	72.4437	0.0346859	215.042	0.00108537	86.4668	0.00256513	68.6527
DN052_03900	_SVLC[+57]PADGK_	_SVLC[+57]PADGK_.2	SVLCPADGK	4.23958e-18	0.00410893	1056.59	9.30102e-08	808.292	4.23958e-18	998.744	0.00316669	386.652	0.000325713	1220.09	1.16602e-05	1166.92
DN052_03900	_VIAIEQVEDPYLSR_	_VIAIEQVEDPYLSR_.2	VIAIEQVEDPYLSR	2.73254e-05	0.000527455	371.749	0.00203478	390.398	0.00280718	399.235	2.73254e-05	616.237	0.00915729	672.843	0.000551118	533.615
DN052_03900	_FFNAALDK_	_FFNAALDK_.2	FFNAALDK	2.37267e-17	0.000170867	183.081	5.82427e-05	139.119	4.43854e-05	174.719	2.37267e-17	219.351	0.000222048	168.759	3.29118e-08	202.846
DN052_03900	_MPVSGQVQK_	_MPVSGQVQK_.2	MPVSGQVQK	1.86389e-10	0.000467769	69.6638	1.46573e-07	64.1704	0.00169997	37.2223	1.86389e-10	60.892	0.000173553	56.1528	3.99318e-06	65.7879
DN052_03900	_ISIFMNVFDVHVNR_	_ISIFMNVFDVHVNR_.3	ISIFMNVFDVHVNR	2.26175e-09	0.001752	43.9836	0.00743495	25.6999	0.00128867	32.0893	0.00111448	27.4278	5.0047e-05	23.5708	2.26175e-09	17.7003
DN052_03900	_TDYPYPVLAR_	_TDYPYPVLAR_.2	TDYPYPVLAR	0.00241836	0.0208675	559.069	0.00659392	435.124	0.0107292	563.992	0.00334223	798.322	0.00241836	607.422	0.0142497	563.241
DN052_03900	_VWYFPGK_	_VWYFPGK_.2	VWYFPGK	0.000493892	0.00877724	142.607	0.000493892	145.717	0.0148725	221.667	0.0166798	303.337	0.00827091	307.312	0.0170785	321.248
DN052_03900	_TGDGSDVTVVQVAGLVAR_	_TGDGSDVTVVQVAGLVAR_.3	TGDGSDVTVVQVAGLVAR	0.00155394	0.0266037	79.7132	0.164279	29.1276	0.00895097	94.8664	0.00155394	58.2778	0.00922496	82.6817	0.0211877	63.0516
DN052_03905	_DSGVSVVVGLR_	_DSGVSVVVGLR_.2	DSGVSVVVGLR	9.70042e-08	5.06161e-07	16387.3	0.000928418	3068.76	0.00912072	11301.4	9.70042e-08	17337.3	0.00126993	15224.6	5.65994e-06	18106.6
DN052_03905	_SMMTWIGQSR_	_SMMTWIGQSR_.2	SMMTWIGQSR	1.22716e-09	7.74365e-05	8712.02	2.33702e-07	6459.15	3.47333e-09	6443.5	0.000977155	6659.87	0.00036587	7933.38	1.22716e-09	6916.92
DN052_03905	_SM[+16]MTWIGQSR_	_SM[+16]MTWIGQSR_.2	SMMTWIGQSR	0.000148477	0.000148477	579.886	0.00270452	1393.2	0.00300229	495.711	0.000245793	810.801	0.00100079	1048.44	0.00354206	1168.18
DN052_03905	_SMM[+16]TWIGQSR_	_SMM[+16]TWIGQSR_.2	SMMTWIGQSR	1.65098e-06	6.86232e-05	132.044	2.04339e-05	346.392	0.0102639	211.969	1.65098e-06	285.843	0.00117812	310.489	0.000865542	127.655
DN052_03905	_VFYDNDADLALIQK_	_VFYDNDADLALIQK_.2	VFYDNDADLALIQK	5.32602e-21	2.70389e-06	4701.17	1.96662e-14	4374.05	5.32602e-21	4484.89	1.511e-12	5850.28	0.00114368	6238.13	1.04519e-09	6547.9
DN052_03905	_VFYDNDADLALIQK_	_VFYDNDADLALIQK_.3	VFYDNDADLALIQK	9.71634e-08	0.000425915	83.1459	0.00178786	78.6379	9.71634e-08	91.9764	0.0112104	105.641	0.000795743	147.636	0.000426941	104.387
DN052_03905	_ILTEIQNGQFAR_	_ILTEIQNGQFAR_.2	ILTEIQNGQFAR	1.59003e-22	0.000168682	4140.2	4.17285e-07	3625.7	4.17228e-14	4343	1.59003e-22	7138.91	3.98724e-06	4602.44	1.81825e-09	4612.65
DN052_03905	_EVAAAVAAADVVMILTPDEGQGALYR_	_EVAAAVAAADVVMILTPDEGQGALYR_.3	EVAAAVAAADVVMILTPDEGQGALYR	1.03119e-05	0.000905146	2927.57	5.23675e-05	2468.52	1.03119e-05	2762.04	2.07319e-05	3868.61	0.000816942	3744.34	6.72539e-05	4329.45
DN052_03905	_EVAAAVAAADVVM[+16]ILTPDEGQGALYR_	_EVAAAVAAADVVM[+16]ILTPDEGQGALYR_.3	EVAAAVAAADVVMILTPDEGQGALYR	5.61664e-06	0.000288999	714.952	5.61664e-06	674.909	2.57764e-05	636.452	1.63477e-05	1009.78	0.00092222	637.783	0.000219012	779.549
DN052_03905	_ADLDC[+57]FLVAPK_	_ADLDC[+57]FLVAPK_.2	ADLDCFLVAPK	9.93249e-21	1.63626e-08	2846.78	9.93249e-21	1978.78	2.63808e-13	2459.33	1.74825e-19	2767.78	4.70932e-06	3026.51	1.17709e-17	3535.12
DN052_03905	_IGAEHPIEVVGSK_	_IGAEHPIEVVGSK_.2	IGAEHPIEVVGSK	3.30614e-13	7.96865e-07	1532.94	1.41984e-06	1116.28	8.5854e-09	1323.4	2.15402e-08	1080.96	0.000575167	1275.62	3.30614e-13	1607.11
DN052_03905	_IGAEHPIEVVGSK_	_IGAEHPIEVVGSK_.3	IGAEHPIEVVGSK	4.0118e-11	0.000125542	675.276	4.0118e-11	632.6	3.94218e-10	614.39	9.83863e-07	949.868	0.000233933	848.139	3.13677e-10	928.535
DN052_03905	_EFILENQSGK_	_EFILENQSGK_.2	EFILENQSGK	5.33128e-12	0.000204929	2001.31	5.33128e-12	1605.03	5.64873e-10	1703.85	0.000836721	1742.98	0.000374789	1980.18	4.09868e-08	2492.72
DN052_03905	_AGVIETSFR_	_AGVIETSFR_.2	AGVIETSFR	5.31821e-20	5.58133e-08	957.249	9.77656e-19	768.223	7.33244e-12	791.668	5.31821e-20	1306.12	4.41693e-05	916.664	8.41952e-11	1207.11
DN052_03905	_DEIAPNIR_	_DEIAPNIR_.2	DEIAPNIR	5.41309e-09	0.000261187	790.692	5.41309e-09	657.352	1.16181e-08	841.794	0.00282458	1041.55	0.00699113	796.387	0.000954609	963.153
DN052_03905	_VAIIGYGSQGHAHALNLK_	_VAIIGYGSQGHAHALNLK_.3	VAIIGYGSQGHAHALNLK	1.32963e-08	0.0013416	1216.61	0.000180866	1231.78	0.00242831	1536.35	4.46496e-06	189.644	0.000594409	376.002	1.32963e-08	322.061
DN052_03905	_LIVDLMYEGGISNMR_	_LIVDLMYEGGISNMR_.2	LIVDLMYEGGISNMR	1.86335e-05	0.000996161	547.109	0.00132049	282.541	0.00422703	419.759	6.09228e-05	279.049	0.000749226	339.817	1.86335e-05	305.423
DN052_03905	_LIVDLMYEGGISNMR_	_LIVDLMYEGGISNMR_.3	LIVDLMYEGGISNMR	8.17971e-05	0.00545002	278.499	0.00131698	166.701	0.00281525	177.798	0.000319458	94.892	0.00258759	123.999	8.17971e-05	141.702
DN052_03905	_PTMQAMR_	_PTMQAMR_.2	PTMQAMR	6.42155e-06	0.000111611	99.7953	6.42155e-06	112.314	0.000489013	98.6559	0.00238601	73.9797	1.01203e-05	125.826	0.00411811	134.847
DN052_03905	_EFILENQSGKPTMQAMR_	_EFILENQSGKPTMQAMR_.3	EFILENQSGKPTMQAMR	0.000317418	0.00234623	217.272	0.000317418	233.007	0.00325663	212.974	0.000722731	271.935	0.00369455	245.609	0.00157916	224.049
DN052_03905	_EFILENQSGKPTM[+16]QAMR_	_EFILENQSGKPTM[+16]QAMR_.3	EFILENQSGKPTMQAMR	0.000105188	0.000387542	84.2718	0.00104325	80.9298	0.00159611	81.3141	0.000105188	145.378	0.00119451	93.1984	0.000620049	144.179
DN052_03905	_EFILENQSGKPTMQAM[+16]R_	_EFILENQSGKPTMQAM[+16]R_.3	EFILENQSGKPTMQAMR	0.000799122	0.000799122	102.264	0.00221826	91.3277	0.00523783	86.2219	0.00529047	92.3903	0.00386122	76.2726	0.00639564	79.154
DN052_03905	_STYTQGGGVPSLIAVHQDASGNATNIALSYAK_	_STYTQGGGVPSLIAVHQDASGNATNIALSYAK_.3	STYTQGGGVPSLIAVHQDASGNATNIALSYAK	8.09317e-05	0.00527454	838.35	8.09317e-05	926.506	0.00252929	845.413	0.000202941	995.497	0.00256056	1060.34	0.000108642	1101.53
DN052_03905	_YSISNTAEYGDLTR_	_YSISNTAEYGDLTR_.2	YSISNTAEYGDLTR	3.05949e-11	4.05398e-05	553.828	3.76203e-05	495.431	3.05949e-11	518.091	2.27039e-07	868.111	6.44072e-05	755.916	2.33851e-09	718.724
DN052_03910	_GSDEIMEQVLK_	_GSDEIMEQVLK_.2	GSDEIMEQVLK	3.43548e-18	2.03298e-07	2603.01	5.35725e-06	1799.72	1.08259e-13	2198.05	1.00473e-11	4442.85	2.17419e-06	4255.5	3.43548e-18	5510.26
DN052_03910	_GSDEIM[+16]EQVLK_	_GSDEIM[+16]EQVLK_.2	GSDEIMEQVLK	4.44515e-06	0.00133014	180.053	0.00487466	186.297	0.108724	323.065	0.00794728	222.797	0.000165551	201.505	4.44515e-06	210.761
DN052_03910	_LDAFIQSLDPGM[+16]VIEVVR_	_LDAFIQSLDPGM[+16]VIEVVR_.2	LDAFIQSLDPGMVIEVVR	1.52209e-05	0.00452458	855.732	0.0086588	875.632	0.00262146	986.245	1.52209e-05	2676.46	0.00502436	1771.22	0.000142159	2858.67
DN052_03910	_LDAFIQSLDPGMVIEVVR_	_LDAFIQSLDPGMVIEVVR_.3	LDAFIQSLDPGMVIEVVR	9.26375e-10	0.00487097	169.844	0.00779225	131.912	9.26375e-10	172.924	0.00245909	270.487	0.00103975	183.724	0.00260369	265.891
DN052_03910	_VAGLFSAR_	_VAGLFSAR_.2	VAGLFSAR	1.00683e-13	0.000242552	1565.7	1.02943e-06	1233.2	0.000379474	1488.11	1.00683e-13	1903.36	3.59496e-05	1697.36	4.11798e-07	3085.7
DN052_03910	_IIDVTDR_	_IIDVTDR_.2	IIDVTDR	5.69529e-05	5.69529e-05	39.4974	0.00446343	67.4995	0.000683548	31.8427	0.000669922	173.537	0.00104732	60.0365	0.000210558	100.116
DN052_03910	_VHDLTEGPHIER_	_VHDLTEGPHIER_.3	VHDLTEGPHIER	3.49161e-06	0.00420017	780.575	0.0109541	953.929	0.000919347	805.959	0.00294911	774.753	0.00106771	1678.47	3.49161e-06	1435.53
DN052_03910	_HIISILLENEAGALSR_	_HIISILLENEAGALSR_.3	HIISILLENEAGALSR	2.48206e-08	0.0024125	43.9054	0.015378	28.5509	2.48206e-08	54.4462	6.67899e-05	143.795	0.00393208	111.895	0.00158454	153.551
DN052_03910	_SYTMELTGTGEK_	_SYTMELTGTGEK_.2	SYTMELTGTGEK	4.71728e-28	1.74323e-06	3694.65	8.62532e-20	3204.04	4.71728e-28	3634.89	5.23156e-15	6822.61	6.12131e-08	7096.61	4.91133e-24	7575.06
DN052_03910	_SYTM[+16]ELTGTGEK_	_SYTM[+16]ELTGTGEK_.2	SYTMELTGTGEK	0.000338194	0.0511676	182.199	0.0386753	127.196	0.0125016	211.083	0.000338194	339.617	0.00115871	385.253	0.000695888	414.589
DN052_03910	_GYNIEAMTVAPTHDPSISR_	_GYNIEAMTVAPTHDPSISR_.3	GYNIEAMTVAPTHDPSISR	0.000627825	0.000796464	2173.06	0.00242329	1698.37	0.00273823	2313.82	0.00179977	6635.1	0.0012909	3584	0.000627825	3978.1
DN052_03915	_HEQAAVHAADAYSR_	_HEQAAVHAADAYSR_.3	HEQAAVHAADAYSR	5.20304e-13	8.8376e-09	1431.36	5.20304e-13	1383.79	3.40914e-10	1533.89	3.17431e-10	958.721	0.000504121	996.571	2.10678e-10	1018.46
DN052_03915	_YAMSYVDALPDFVK_	_YAMSYVDALPDFVK_.2	YAMSYVDALPDFVK	1.62994e-05	0.000114712	821.81	0.000147712	733.642	8.22947e-05	769.327	1.62994e-05	473.796	0.00071459	581.019	0.000567976	745.969
DN052_03915	_YAM[+16]SYVDALPDFVK_	_YAM[+16]SYVDALPDFVK_.2	YAMSYVDALPDFVK	0.000637314	0.000637314	197.761	0.0191589	178.284	0.00223278	183.36	0.00118891	233.435	0.00600156	247.361	0.00716089	168.248
DN052_03915	_LAEAYGHVGLR_	_LAEAYGHVGLR_.2	LAEAYGHVGLR	4.93396e-17	4.60158e-06	1028.58	4.93396e-17	715.868	2.01474e-10	808.712	9.93091e-05	438.915	2.07458e-06	525.009	3.50995e-07	566.709
DN052_03915	_TAFYLAATGR_	_TAFYLAATGR_.2	TAFYLAATGR	9.62693e-10	0.000175617	411.115	0.00822048	402.248	0.000248012	304.702	0.0018098	856.286	0.00432272	807.085	9.62693e-10	742.204
DN052_03915	_TLGVPITHTLMGLGAYPASDR_	_TLGVPITHTLMGLGAYPASDR_.3	TLGVPITHTLMGLGAYPASDR	0.000139008	0.000139008	576.629	0.000496899	466.244	0.000282147	547.21	0.00177473	400.094	0.00440441	335.624	0.0014104	405.509
DN052_03915	_VAC[+57]LNNHYLGMVR_	_VAC[+57]LNNHYLGMVR_.3	VACLNNHYLGMVR	9.12661e-07	0.00174315	193.68	0.00370644	180.956	1.4998e-06	179.443	0.00295343	169.135	0.00150946	162.888	9.12661e-07	170.398
DN052_03915	_LAQEDAVK_	_LAQEDAVK_.2	LAQEDAVK	3.92737e-15	6.80673e-07	44.7176	0.00233354	77.2434	0.000764053	56.3754	3.92737e-15	103.527	0.00406555	151.957	2.38417e-08	63.1316
DN052_03915	_PGPVLVDIPK_	_PGPVLVDIPK_.2	PGPVLVDIPK	7.98795e-09	3.68548e-05	88.3106	0.000786975	165.594	7.98795e-09	71.4668	0.0120533	701.006	0.000186584	86.0632	3.52438e-07	67.5491
DN052_03915	_AHTPADVEPVIR_	_AHTPADVEPVIR_.3	AHTPADVEPVIR	0.00153435	0.00160006	104.917	0.00153435	263.127	0.00207609	123.947	0.107031	154.346	0.0173146	165.902	0.00233487	145.895
DN052_03915	_AMQIITGAQR_	_AMQIITGAQR_.2	AMQIITGAQR	0.000110324	0.000110324	49.7302	0.00193493	59.1787	0.0109544	55.5428	0.00852564	30.5174	0.0151708	46.1407	0.00821215	56.9942
DN052_03915	_QWQEFFYENR_	_QWQEFFYENR_.2	QWQEFFYENR	9.79513e-17	1.43799e-05	1525.18	8.64487e-14	1157.5	2.01281e-08	1277.89	2.48538e-13	506.467	1.67392e-06	888.012	9.79513e-17	989.835
DN052_03915	_VDVPVVGDLQQVLLEMNHMLEENDQR_	_VDVPVVGDLQQVLLEMNHMLEENDQR_.3	VDVPVVGDLQQVLLEMNHMLEENDQR	5.83828e-06	0.000326218	408.199	4.94589e-05	327.202	0.000151985	394.095	0.00458212	240.341	0.000360212	388.605	5.83828e-06	386.691
DN052_03915	_DC[+57]LHYNQDDR_	_DC[+57]LHYNQDDR_.3	DCLHYNQDDR	4.14934e-08	7.37957e-05	49.6175	4.14934e-08	65.2745	0.0115288	77.759	0.092747	69.2682	0.020231	37.6805	0.00423131	46.7344
DN052_03920	_LGLESGEGPVLPDLPDVR_	_LGLESGEGPVLPDLPDVR_.2	LGLESGEGPVLPDLPDVR	8.71907e-10	0.000123715	2405.97	6.50277e-05	1977.84	1.21141e-06	1871.92	8.71907e-10	1662.63	7.57314e-07	2445.43	0.000386506	2297.45
DN052_03920	_LAGGIEQENQAVLR_	_LAGGIEQENQAVLR_.2	LAGGIEQENQAVLR	9.49712e-06	0.00365472	626.38	9.49712e-06	443.126	0.00528665	559.446	0.00206869	355.648	0.00304849	541.53	0.00218495	661.091
DN052_03920	_NIAPAPTLMAAR_	_NIAPAPTLMAAR_.2	NIAPAPTLMAAR	0.000486807	0.00134252	317.998	0.000486807	258.769	0.00130645	258.155	0.00950411	360.114	0.00149634	306.217	0.00384491	318.007
DN052_03920	_AC[+57]VHLPDGAVDNIR_	_AC[+57]VHLPDGAVDNIR_.3	ACVHLPDGAVDNIR	4.49752e-08	0.0044032	214.697	6.71195e-07	273.721	3.32466e-05	280.929	0.000212524	280.707	0.000734202	225.558	4.49752e-08	255.927
DN052_03920	_LDAAADLLPR_	_LDAAADLLPR_.2	LDAAADLLPR	2.42173e-05	0.000322728	199.696	0.000939535	255.204	0.00129682	264.988	0.0047541	266.881	0.00053238	181.167	2.42173e-05	111.202
DN052_03920	_NLALLLR_	_NLALLLR_.2	NLALLLR	0.000648857	0.00295996	1.70477	0.00170707	5.57851	0.00653645	1.83422	0.00119915	1.48576	0.000648857	3.17096	0.000686098	1.45833
DN052_03920	_AAEMVDEPVLLLEGAYHPQLILAYAEK_	_AAEMVDEPVLLLEGAYHPQLILAYAEK_.3	AAEMVDEPVLLLEGAYHPQLILAYAEK	3.83276e-08	0.00437789	270.186	0.00267237	324.455	0.0196513	273.266	3.83276e-08	302.944	0.00493673	319.712	0.000700179	361.331
DN052_03920	_LC[+57]ATPFGADAAR_	_LC[+57]ATPFGADAAR_.2	LCATPFGADAAR	0.00193628	0.00436294	342.495	0.00366008	206.171	0.00242741	248.293	0.0294664	1120.47	0.00372374	443.221	0.00193628	332.257
DN052_03920	_EDGNEALR_	_EDGNEALR_.2	EDGNEALR	0.00346229	0.00346229	141.802	0.00531323	92.5471	0.088963	16.2269	0.0974679	7.76939	0.00362233	176.199	0.0049345	209.737
DN052_03920	_QVASPGAALAGTAFR_	_QVASPGAALAGTAFR_.2	QVASPGAALAGTAFR	2.99385e-08	0.0143853	149.229	0.0110476	146.682	0.00104217	157.927	2.99385e-08	197.107	0.0822254	265.338	0.000316185	165.925
DN052_03925	_VVPAGWILSR_	_VVPAGWILSR_.2	VVPAGWILSR	3.98711e-05	0.0012312	181.415	0.00274186	292.771	0.000762418	220.567	3.98711e-05	196.221	0.000612017	268.116	6.33648e-05	276.198
DN052_03925	_IYDPNNLGASC[+57]GSSGK_	_IYDPNNLGASC[+57]GSSGK_.2	IYDPNNLGASCGSSGK	2.17463e-09	0.00221351	106.444	0.000144659	85.6966	2.17463e-09	75.8867	0.0047557	103.134	0.00293119	109.853	3.28809e-05	154.541
DN052_03925	_LYNGMLYGIR_	_LYNGMLYGIR_.2	LYNGMLYGIR	0.000145816	0.00399882	220.997	0.000281617	215.55	0.000145816	201.079	0.000297278	236.56	0.00181667	232.945	0.0164701	230.562
DN052_03925	_YLGIVYVDDFEHPQLVK_	_YLGIVYVDDFEHPQLVK_.3	YLGIVYVDDFEHPQLVK	2.42398e-05	0.000738577	215.708	0.0025387	147.846	2.42398e-05	179.024	0.00633238	219.817	0.00166317	181.641	0.0176278	197.011
DN052_03925	_IPPEPLGEFVVPEGR_	_IPPEPLGEFVVPEGR_.2	IPPEPLGEFVVPEGR	1.03261e-05	0.00279076	1919.26	0.000203661	1874.76	0.000979299	1698.1	1.03261e-05	2137.77	0.00162845	2710.51	0.00493168	2843.79
DN052_03930	_MVPDGDPGFR_	_MVPDGDPGFR_.2	MVPDGDPGFR	0.00100678	0.00619689	270.471	0.00354462	990.247	0.00603133	1160.44	0.00100678	5041.42	0.00618071	4160.67	0.00121219	3657.04
DN052_03930	_DILDYFAR_	_DILDYFAR_.2	DILDYFAR	2.96817e-20	0.000362939	248.959	4.80688e-05	222.914	0.0020096	235.079	2.35223e-15	1422.31	0.00128282	1116.49	2.96817e-20	991.983
DN052_03930	_VLVSFQGVAK_	_VLVSFQGVAK_.2	VLVSFQGVAK	3.40035e-10	2.39819e-05	219.284	0.000555335	226.747	1.73638e-09	187.804	6.8489e-09	1055.45	5.77622e-05	825.615	3.40035e-10	692.776
DN052_03930	_NEGPDDMSAHLR_	_NEGPDDMSAHLR_.3	NEGPDDMSAHLR	5.62577e-14	0.000155874	198.572	0.00179676	140.5	0.00262663	192.871	7.31834e-13	543.957	0.00135934	348.996	5.62577e-14	455.431
DN052_03930	_AGLGGWQGVFLFEHR_	_AGLGGWQGVFLFEHR_.3	AGLGGWQGVFLFEHR	7.33262e-16	0.000407433	25.8718	0.00176982	16.0173	0.0068973	24.033	7.33262e-16	107.753	5.55607e-07	75.7303	2.76111e-09	59.8634
DN052_03930	_LQEWLEEVR_	_LQEWLEEVR_.2	LQEWLEEVR	1.20193e-14	0.0059705	235.51	0.0203311	264.113	0.00174326	177.998	7.48268e-07	460.88	1.14182e-06	459.341	1.20193e-14	346.002
DN052_03930	_GLYDLTPK_	_GLYDLTPK_.2	GLYDLTPK	4.60949e-07	0.0330847	93.187	0.00135033	41.9228	0.0185566	147.129	4.60949e-07	618.836	0.0013961	509.053	0.0014078	507.437
DN052_03930	_QYSGAWQMDNGGR_	_QYSGAWQMDNGGR_.2	QYSGAWQMDNGGR	1.08933e-06	0.0864949	39.9314	0.0434204	453.533	0.00248216	548.467	1.08933e-06	692.977	0.00782121	470.788	0.0103318	601.37
DN052_03935	_AAGQGEVPVGAVLVDVGGHLLAAAHNTPVR_	_AAGQGEVPVGAVLVDVGGHLLAAAHNTPVR_.4	AAGQGEVPVGAVLVDVGGHLLAAAHNTPVR	2.97358e-17	0.000175617	330.567	0.00191157	224.937	1.7119e-12	258.389	2.97358e-17	456.484	6.24959e-07	426.291	1.10862e-10	399.841
DN052_03940	_AVATALPANAAIVK_	_AVATALPANAAIVK_.2	AVATALPANAAIVK	2.05503e-09	0.000414382	723.157	1.03704e-05	496.87	0.000649409	510.242	7.64606e-07	1299.69	9.56111e-06	1447.38	2.05503e-09	1548.52
DN052_03940	_LPSPPLLGLDISPDAVK_	_LPSPPLLGLDISPDAVK_.2	LPSPPLLGLDISPDAVK	8.47956e-06	0.006951	909.575	0.00365812	780.064	0.000135108	1017.13	8.47956e-06	1046.97	0.00127494	893.985	0.000272707	935.42
DN052_03940	_IPQLGEQLR_	_IPQLGEQLR_.2	IPQLGEQLR	0.000335604	0.000434448	523.002	0.00204971	398.596	0.00581876	420.534	0.00158189	983.713	0.00169619	1249.13	0.000335604	1331.94
DN052_03940	_YDLALNDAQR_	_YDLALNDAQR_.2	YDLALNDAQR	6.59258e-08	6.59258e-08	235.036	2.10654e-05	137.219	0.00513193	188.326	1.67959e-06	373.55	8.03632e-05	369.967	3.31848e-05	410.345
DN052_03940	_SLDFFQASMPDIPAGSVHLFGVGAR_	_SLDFFQASMPDIPAGSVHLFGVGAR_.3	SLDFFQASMPDIPAGSVHLFGVGAR	0.00203613	0.0486966	409.428	0.00855795	269.002	0.0163352	303.168	0.00203613	314.442	0.00530301	215.35	0.00210449	303.524
DN052_03940	_VIALPEDLDEVGMEEQIR_	_VIALPEDLDEVGMEEQIR_.2	VIALPEDLDEVGMEEQIR	0.000583234	0.0317613	419.571	0.00738115	343.312	0.0323215	253.626	0.000583234	460.837	0.00371059	730.219	0.0261552	519.938
DN052_03970	_DIPLLGWLFK_	_DIPLLGWLFK_.2	DIPLLGWLFK	0.0011066	0.0312371	47.0755	0.0586008	49.8994	0.00812111	42.1063	0.0257362	73.5626	0.0011066	44.0065	0.00634984	37.8197
DN052_03970	_TELLVFLTPK_	_TELLVFLTPK_.2	TELLVFLTPK	0.000135435	0.0185678	10.4499	0.0779931	15.5925	0.000135435	40.4467	0.0115223	14.1169	0.00686217	33.1619	0.0079523	32.5264
DN052_03975	_IIADLSTWSEPMVLATGGGAILDPANR_	_IIADLSTWSEPMVLATGGGAILDPANR_.3	IIADLSTWSEPMVLATGGGAILDPANR	0.00316969	0.055866	432.617	0.0102719	333.276	0.00791241	428.509	0.00586385	323.566	0.00316969	296.907	0.0121928	291.3
DN052_03975	_TGSIILIGPMGSGK_	_TGSIILIGPMGSGK_.2	TGSIILIGPMGSGK	0.000216404	0.0309993	173.698	0.0202373	101.484	0.0186702	284.542	0.000216404	216.26	0.000881552	185.241	0.00599687	165.42
DN052_03980	_SYPIHTGTGILADSALFAPALSK_	_SYPIHTGTGILADSALFAPALSK_.3	SYPIHTGTGILADSALFAPALSK	0.000179724	0.000335856	7357.98	0.000179724	6327.81	0.000184022	5901.06	0.00066971	7575.89	0.000294343	10696	0.00429115	8834.31
DN052_03980	_SGLAEVIK_	_SGLAEVIK_.1	SGLAEVIK	2.81024e-08	0.000444221	5677.95	2.81024e-08	4403.29	1.22512e-07	4593.92	3.30936e-06	4340.44	0.000231768	6439.28	0.000608583	5437.52
DN052_03980	_SGLAEVIK_	_SGLAEVIK_.2	SGLAEVIK	1.19952e-09	0.0002743	569.65	8.36192e-09	330.806	0.00352003	458.25	1.19952e-09	373.409	0.000473871	468.105	0.00125029	493.689
DN052_03980	_SLDNIQEIAGR_	_SLDNIQEIAGR_.2	SLDNIQEIAGR	3.76712e-14	7.5212e-09	2716.04	3.76712e-14	1982.09	7.00162e-10	2344.1	2.21162e-05	2598.94	9.93144e-09	3165.53	1.65677e-12	2929.89
DN052_03980	_ALDKPSLSIILPAGEESK_	_ALDKPSLSIILPAGEESK_.3	ALDKPSLSIILPAGEESK	3.24265e-08	0.000453151	1683.46	3.24265e-08	1265.63	2.26639e-07	1294.05	0.00161111	1618	0.00139297	2277.11	5.55173e-06	1783.88
DN052_03980	_SLC[+57]VDLGQR_	_SLC[+57]VDLGQR_.2	SLCVDLGQR	5.37174e-26	4.55619e-10	1442.67	2.14456e-20	1302.36	6.45295e-25	1370.47	5.37174e-26	1232.53	1.29587e-08	1947.97	2.07379e-23	1674.55
DN052_03980	_GVAYIQVPTTLLAMVDSSVGGK_	_GVAYIQVPTTLLAMVDSSVGGK_.2	GVAYIQVPTTLLAMVDSSVGGK	0.0010604	0.00895127	364.342	0.00129846	359.117	0.00199063	335.561	0.00123759	338.562	0.0010604	508.712	0.00242924	376.207
DN052_03980	_GVAYIQVPTTLLAMVDSSVGGK_	_GVAYIQVPTTLLAMVDSSVGGK_.3	GVAYIQVPTTLLAMVDSSVGGK	6.27684e-05	0.000139993	240.497	0.00646195	222.509	0.00300907	242.318	6.27684e-05	213.974	0.000515901	339.225	0.0360567	258.008
DN052_03980	_NMIGAFYQPQAVIADTDTLDSLPER_	_NMIGAFYQPQAVIADTDTLDSLPER_.3	NMIGAFYQPQAVIADTDTLDSLPER	0.000321559	0.000321559	234.423	0.00119287	151.913	0.00215739	185.903	0.00583092	246.473	0.00109662	290.54	0.00881758	323.926
DN052_03980	_LLSAGYGR_	_LLSAGYGR_.2	LLSAGYGR	5.79785e-05	5.79785e-05	2093.21	0.0190569	1451.98	0.00230711	1798.75	0.00160799	3010.17	0.00464318	2660.91	0.00308536	2564.05
DN052_03980	_GIGSAVITGEVPPAAITQTLQAFMEHGHA_	_GIGSAVITGEVPPAAITQTLQAFMEHGHA_.3	GIGSAVITGEVPPAAITQTLQAFMEHGHA	0.000886532	0.00526214	5153.92	0.00335562	4675.03	0.00438231	4949.42	0.000896799	4778.7	0.0068535	6464.48	0.000886532	5370.06
DN052_03980	_IYALVEATGLPTLAPALPVADYLGFMR_	_IYALVEATGLPTLAPALPVADYLGFMR_.3	IYALVEATGLPTLAPALPVADYLGFMR	0.000633651	0.0138141	95.4905	0.00395464	60.0231	0.000633651	61.711	0.00143528	82.4504	0.0456494	43.7762	0.00261786	44.6581
DN052_03985	_ALLYQLLR_	_ALLYQLLR_.2	ALLYQLLR	1.01557e-19	1.21768e-09	2144.4	7.28053e-16	2118.78	1.01557e-19	1874.46	3.21183e-19	938.697	1.21767e-06	1799.15	8.5016e-18	2133.81
DN052_03985	_VLDESAAAGAAAQESSGHA_	_VLDESAAAGAAAQESSGHA_.2	VLDESAAAGAAAQESSGHA	6.46291e-19	6.15261e-07	1779.55	1.32526e-16	1470.73	2.74092e-12	1311.7	6.46291e-19	872.192	0.000378058	1398.02	8.592e-11	1578.18
DN052_03985	_VLDESAAAGAAAQESSGHA_	_VLDESAAAGAAAQESSGHA_.3	VLDESAAAGAAAQESSGHA	0.000489283	0.000489283	74.4398	0.00237802	107.655	0.00247531	55.7217	0.0191417	275.074	0.00489631	110.751	0.000588214	115.546
DN052_03985	_VSSWNEFSMR_	_VSSWNEFSMR_.2	VSSWNEFSMR	6.96851e-20	0.000178006	1700.99	1.18576e-09	1116.2	6.96851e-20	1161.93	8.7305e-05	482.819	1.43039e-05	808.169	2.16952e-16	734.819
DN052_03985	_FIAPIFVLR_	_FIAPIFVLR_.2	FIAPIFVLR	1.13562e-19	2.7782e-09	1068.77	1.13562e-19	874.41	5.12451e-10	874.059	1.49881e-07	553.752	9.73936e-09	1206.96	1.67285e-18	1234.4
DN052_03985	_SLMNFFK_	_SLMNFFK_.2	SLMNFFK	2.18621e-18	7.07907e-05	649.659	1.15027e-11	393.018	2.18621e-18	573.478	0.00235247	253.98	0.000426167	332.844	3.34238e-09	559.015
DN052_03985	_DQHGTPFETVYFR_	_DQHGTPFETVYFR_.3	DQHGTPFETVYFR	3.53018e-05	0.000409887	251.488	0.000980596	241.702	4.27348e-05	258.009	3.53018e-05	219.732	0.00062102	209.837	0.000743727	271.587
DN052_03985	_LANGHEFTDR_	_LANGHEFTDR_.2	LANGHEFTDR	2.63199e-14	9.49508e-05	181.701	0.00511101	124.843	0.00262385	202.555	2.63199e-14	161.829	0.000659639	84.5178	0.00181989	217.768
DN052_03985	_KPISVAYVPDVTAR_	_KPISVAYVPDVTAR_.3	KPISVAYVPDVTAR	6.19814e-10	0.000372874	130.424	4.73237e-09	134.597	6.19814e-10	112.36	0.00350289	114.573	0.000659195	125.139	9.09042e-06	152.232
DN052_03985	_EC[+57]GELAPK_	_EC[+57]GELAPK_.2	ECGELAPK	0.000101015	0.00279328	158.957	0.00356562	93.8177	0.00325933	135.58	0.000101015	94.7613	0.00641721	114.032	0.00234047	104.152
DN052_03985	_NVMPVATYSDVYWTVNFR_	_NVMPVATYSDVYWTVNFR_.2	NVMPVATYSDVYWTVNFR	0.000108907	0.00946099	1256.61	0.00148102	1419.99	0.000108907	1194	0.000960356	2145.49	0.00560638	1771.18	0.000523657	1444.26
DN052_03985	_EYADAAFALFAAR_	_EYADAAFALFAAR_.2	EYADAAFALFAAR	0.000167837	0.000656894	416.437	0.00243295	347.23	0.000167837	380.894	0.0414181	293.791	0.00403865	272.249	0.0147994	366.696
DN052_03985	_SALNPGGTR_	_SALNPGGTR_.2	SALNPGGTR	0.000385381	0.0154588	4138.88	0.0127332	3700.01	0.0070261	4191.04	0.00212983	4635.23	0.0113399	4537.43	0.000385381	3697.98
DN052_03990	_TQVFVNHEGDLYR_	_TQVFVNHEGDLYR_.3	TQVFVNHEGDLYR	1.68568e-19	1.33619e-13	597.71	1.38414e-18	607.567	9.73504e-11	677.934	6.90336e-05	648.724	2.09593e-07	761.498	1.68568e-19	864.151
DN052_03990	_IAAEGVTTIGEVR_	_IAAEGVTTIGEVR_.2	IAAEGVTTIGEVR	4.93055e-14	0.000251768	460.496	8.32627e-05	398.29	4.93055e-14	416.82	1.02016e-05	439.858	0.000512029	475.86	1.00529e-10	432.52
DN052_03990	_VVADYVAGMTDR_	_VVADYVAGMTDR_.2	VVADYVAGMTDR	9.53384e-13	0.000211354	262.557	2.91788e-09	221.053	8.9229e-06	239.654	1.98204e-05	188.324	4.24165e-06	284.5	9.53384e-13	252.765
DN052_03990	_LINLLIHDLVSETR_	_LINLLIHDLVSETR_.3	LINLLIHDLVSETR	2.85874e-11	0.000108966	131.783	2.85874e-11	87.7195	2.02489e-05	93.9288	7.19671e-08	135.115	0.000773836	132.18	7.82204e-07	188.907
DN052_03990	_YGDFPGLNLTFETR_	_YGDFPGLNLTFETR_.2	YGDFPGLNLTFETR	0.00223521	0.0108621	2736.64	0.00281639	1980.05	0.00860877	2295.92	0.0305469	2818.21	0.00223521	2587.23	0.0109823	3304.13
DN052_03995	_VGPGQLVAVDMGTGK_	_VGPGQLVAVDMGTGK_.2	VGPGQLVAVDMGTGK	8.56139e-18	8.31546e-11	6609.51	4.13904e-06	5979.87	8.56139e-18	5901.55	2.43348e-07	6286.69	2.47695e-06	8129.71	5.41761e-08	7785.33
DN052_03995	_VGPGQLVAVDM[+16]GTGK_	_VGPGQLVAVDM[+16]GTGK_.2	VGPGQLVAVDMGTGK	8.26342e-11	0.000414527	248.203	0.000142638	324.334	1.31206e-07	234.849	7.31091e-09	259.169	0.000277237	287.264	8.26342e-11	288.767
DN052_03995	_IINISSEVGVFDYDHR_	_IINISSEVGVFDYDHR_.2	IINISSEVGVFDYDHR	0.0007956	0.0029519	3831.3	0.0007956	3375.96	0.000928441	2958.4	0.00164685	1777.01	0.0034149	1764.46	0.00169389	2503.98
DN052_03995	_IINISSEVGVFDYDHR_	_IINISSEVGVFDYDHR_.3	IINISSEVGVFDYDHR	2.02659e-05	0.000381186	280.371	2.02659e-05	242.321	0.00038569	244.497	0.00551379	178.17	0.000359173	145.418	0.00285384	241.147
DN052_03995	_AATPALPVNDLLVSEK_	_AATPALPVNDLLVSEK_.2	AATPALPVNDLLVSEK	6.0265e-07	0.000178028	3512.1	0.000159636	2918.86	6.0265e-07	2779.75	0.00784985	1770.08	0.00122238	2472.47	0.00318914	2346.57
DN052_03995	_TALGVEAEDLGLR_	_TALGVEAEDLGLR_.2	TALGVEAEDLGLR	1.30562e-20	3.08548e-08	2924.42	1.30562e-20	2531.61	3.6543e-09	2477.21	1.34292e-17	1895.46	0.000258198	2234.05	2.4576e-15	2668.83
DN052_03995	_YAGSPWELGLAETQVTLR_	_YAGSPWELGLAETQVTLR_.2	YAGSPWELGLAETQVTLR	3.25725e-13	0.000430667	2101.44	0.00100422	1907.02	3.25725e-13	1407.71	9.50894e-05	1165.67	0.000212104	1489.12	5.45086e-08	1631.67
DN052_03995	_YAGSPWELGLAETQVTLR_	_YAGSPWELGLAETQVTLR_.3	YAGSPWELGLAETQVTLR	2.00171e-15	8.31646e-05	241.485	2.00171e-15	176.895	4.02193e-09	220.024	0.00211094	203.946	9.1809e-05	198.478	0.000635305	235.951
DN052_03995	_EIMAQLGIR_	_EIMAQLGIR_.2	EIMAQLGIR	1.00233e-08	0.000199041	1707.58	1.54111e-08	1433.57	0.000414025	1435.65	0.00118576	1185.09	0.000863392	1171.21	1.00233e-08	1439.12
DN052_03995	_EWLDLYAEHLDSDDR_	_EWLDLYAEHLDSDDR_.3	EWLDLYAEHLDSDDR	2.79772e-14	4.27341e-06	1532.13	2.79772e-14	1368.9	5.18462e-14	1312.15	9.01531e-07	776.716	2.69267e-06	929.237	0.000480865	1058.79
DN052_03995	_LVSEAGVGTIAAGVAK_	_LVSEAGVGTIAAGVAK_.2	LVSEAGVGTIAAGVAK	1.43105e-17	3.24213e-07	1339.83	3.70992e-12	1102.73	1.19849e-14	1086.71	1.43105e-17	886.422	2.28768e-08	1037.36	2.06445e-09	1477.58
DN052_03995	_ALPLGGLLK_	_ALPLGGLLK_.2	ALPLGGLLK	8.08342e-17	4.29343e-11	1343.18	6.48193e-15	1067.56	5.08406e-07	1147.95	1.17798e-09	752.078	0.000913619	862.367	8.08342e-17	1047.87
DN052_03995	_FDTAAMSLGALSPEAHEALAIAMNTIGGR_	_FDTAAMSLGALSPEAHEALAIAMNTIGGR_.3	FDTAAMSLGALSPEAHEALAIAMNTIGGR	1.87503e-05	0.00158691	999.307	0.00199534	755.928	1.87503e-05	911.653	0.000364506	598.864	0.000867956	572.484	0.00056234	613.488
DN052_03995	_FLESADIDAQIQNSHPYR_	_FLESADIDAQIQNSHPYR_.3	FLESADIDAQIQNSHPYR	2.0428e-17	1.79335e-05	836.58	0.00259976	736.624	2.0428e-17	642.852	0.000394818	526.55	3.44985e-05	592.89	2.55849e-09	619.723
DN052_03995	_EGVALISPPPHHDIYSIEDLAQLIFDLK_	_EGVALISPPPHHDIYSIEDLAQLIFDLK_.4	EGVALISPPPHHDIYSIEDLAQLIFDLK	0.000153026	0.00149439	776.97	0.000153026	595.301	0.000955908	575.294	0.00482152	474.109	0.00100172	204.34	0.00326085	672.76
DN052_03995	_QAHLDLRPLLGNTDLHNADTNIQTQDR_	_QAHLDLRPLLGNTDLHNADTNIQTQDR_.5	QAHLDLRPLLGNTDLHNADTNIQTQDR	0.000207498	0.0012337	371.131	0.000207498	416.214	0.0005615	351.621	0.00809586	452.292	0.000241786	503.021	0.00166412	459.915
DN052_03995	_GYEALLR_	_GYEALLR_.2	GYEALLR	2.53175e-13	0.000239122	601.31	7.44423e-08	386.032	2.53175e-13	460.493	1.57459e-11	336.788	0.000604385	301.811	4.40033e-05	422.872
DN052_03995	_FSTNTWPEWR_	_FSTNTWPEWR_.2	FSTNTWPEWR	3.09466e-09	0.000351025	410.971	3.09466e-09	472.873	2.90345e-05	303.592	0.000369169	381.553	0.00036419	401.379	2.54256e-05	380.35
DN052_03995	_IC[+57]HLNNC[+57]ATGIATQDETLR_	_IC[+57]HLNNC[+57]ATGIATQDETLR_.3	ICHLNNCATGIATQDETLR	1.27775e-19	1.71402e-07	484.238	1.27775e-19	447.229	1.3094e-16	423.154	1.7065e-17	276.86	0.000378058	339.462	4.01753e-05	256.968
DN052_03995	_MGISTLASYR_	_MGISTLASYR_.2	MGISTLASYR	5.29204e-08	2.62223e-05	325.054	0.000117995	224.207	0.00166612	252.071	0.000148942	458.216	0.000578782	462.682	5.29204e-08	503.637
DN052_03995	_IEVHSPVLSDAIFSALTSHTEPAFR_	_IEVHSPVLSDAIFSALTSHTEPAFR_.4	IEVHSPVLSDAIFSALTSHTEPAFR	1.52269e-05	0.000245534	434.415	5.86906e-05	446.467	0.00117569	319.32	1.52269e-05	164.701	0.000685193	249.071	0.00178297	250.767
DN052_03995	_QVNPQAYVSVK_	_QVNPQAYVSVK_.2	QVNPQAYVSVK	5.19647e-12	0.000191489	305.684	5.19647e-12	343.186	0.000739361	387.664	0.000402502	244.167	0.000855644	200.373	0.00114277	110.004
DN052_03995	_GDLAETMVK_	_GDLAETMVK_.2	GDLAETMVK	7.0893e-07	3.00199e-06	227.852	2.7896e-06	282.468	0.00255954	243.205	0.000561151	273.575	0.00887874	253.775	7.0893e-07	183.375
DN052_03995	_ITIAGYDGGTGASPLSSVK_	_ITIAGYDGGTGASPLSSVK_.2	ITIAGYDGGTGASPLSSVK	1.96761e-18	0.000390441	136.258	1.96761e-18	220.406	5.5035e-05	193.295	1.32409e-05	145.209	0.00178833	138.67	7.5597e-05	132.197
DN052_03995	_VFAGLVNDRPVTNLR_	_VFAGLVNDRPVTNLR_.3	VFAGLVNDRPVTNLR	6.09156e-07	0.00018808	154.873	4.0706e-06	147.317	6.09156e-07	127.672	7.60889e-07	102.133	3.73655e-05	142.823	8.71926e-05	167.874
DN052_03995	_AIAAEQGITLGTHFGIGQFFLPR_	_AIAAEQGITLGTHFGIGQFFLPR_.3	AIAAEQGITLGTHFGIGQFFLPR	2.886e-09	0.0040778	100.59	0.00100504	72.4816	0.00136604	96.1894	2.886e-09	113.365	0.00683119	45.8305	0.00334963	81.7137
DN052_03995	_DVWLVVPK_	_DVWLVVPK_.2	DVWLVVPK	4.16235e-06	0.00142139	56.8775	0.00112306	59.6571	0.00939453	45.154	4.16235e-06	72.5038	0.0043043	68.8049	0.00337111	84.0463
DN052_03995	_LDVLLEEAS_	_LDVLLEEAS_.1	LDVLLEEAS	0.000124523	0.00631349	7002.82	0.0115705	6429.24	0.00532193	5997.28	0.000124523	5299.85	0.00112616	5833.63	0.00138918	6695.09
DN052_03995	_LLVPPAWHNVPR_	_LLVPPAWHNVPR_.3	LLVPPAWHNVPR	0.000382109	0.000382109	424.147	0.0068709	21.4141	0.00321244	361.707	0.0155519	224.734	0.00849071	128.308	0.00166493	357.439
DN052_03995	_PALEGQIPTR_	_PALEGQIPTR_.2	PALEGQIPTR	5.51681e-17	0.000412258	233.605	5.51681e-17	217.5	0.00468349	155.523	0.0106128	115.015	1.05252e-05	234.541	0.00019079	134.061
DN052_03995	_VLAEGAQEAVGSMGDDTPVAVLSR_	_VLAEGAQEAVGSMGDDTPVAVLSR_.2	VLAEGAQEAVGSMGDDTPVAVLSR	9.8076e-12	0.000101553	2026.73	1.21833e-06	2070.55	8.70475e-05	1765.37	0.00136533	1463.21	0.000231768	1900.18	9.8076e-12	2011.29
DN052_03995	_VLAEGAQEAVGSMGDDTPVAVLSR_	_VLAEGAQEAVGSMGDDTPVAVLSR_.3	VLAEGAQEAVGSMGDDTPVAVLSR	0.000348994	0.00258876	283.887	0.00263916	242.203	0.00141644	293.841	0.0080028	466.092	0.000513695	326.953	0.000348994	423.818
DN052_03995	_VLAEGAQEAVGSM[+16]GDDTPVAVLSR_	_VLAEGAQEAVGSM[+16]GDDTPVAVLSR_.2	VLAEGAQEAVGSMGDDTPVAVLSR	5.34141e-05	0.0130542	144.531	0.00196762	166.687	0.00840554	210.573	0.00396456	214.722	0.000956755	173.071	5.34141e-05	143.894
DN052_03995	_IGGASFSHLENDIR_	_IGGASFSHLENDIR_.2	IGGASFSHLENDIR	1.1893e-05	0.00221683	639.005	0.00158122	852.218	4.26937e-05	648.216	0.0032967	754.586	0.00158338	709.97	1.1893e-05	541.745
DN052_03995	_ILAHNGELNTVQGNR_	_ILAHNGELNTVQGNR_.3	ILAHNGELNTVQGNR	0.00396928	0.00806641	60.2764	0.00888506	90.1915	0.00499566	95.7518	0.00396928	160.283	0.0141698	129.407	0.0209601	69.323
DN052_03995	_YVNGGEYHAYHPDVVQSLQTAVR_	_YVNGGEYHAYHPDVVQSLQTAVR_.4	YVNGGEYHAYHPDVVQSLQTAVR	0.000139115	0.000512565	78.9622	0.00262889	67.7652	0.00338203	69.8114	0.000139115	82.428	0.117663	83.8721	0.0100296	92.5225
DN052_03995	_RIEVHSPVLSDAIFSALTSHTEPAFR_	_RIEVHSPVLSDAIFSALTSHTEPAFR_.5	RIEVHSPVLSDAIFSALTSHTEPAFR	0.000394217	0.00181211	69.0133	0.000394217	52.6168	0.000879614	51.4284	0.0567367	45.7992	0.00086455	51.651	0.123585	50.3094
DN052_03995	_FGVTPEYAVNAEELQIK_	_FGVTPEYAVNAEELQIK_.2	FGVTPEYAVNAEELQIK	5.79478e-11	0.00170967	4030.79	2.98748e-07	3337.4	4.00101e-10	3586.67	5.79478e-11	2899.36	0.00123303	3063.38	4.87604e-08	3961.59
DN052_03995	_QQFAQVTNPPIDPLR_	_QQFAQVTNPPIDPLR_.2	QQFAQVTNPPIDPLR	2.21115e-19	1.74323e-06	3750.8	1.08399e-09	3206.2	5.21574e-11	3037.92	2.21115e-19	2112.01	0.000102722	3271.3	1.08491e-05	2856.43
DN052_03995	_MEAWDGPAGLVLNTGR_	_MEAWDGPAGLVLNTGR_.2	MEAWDGPAGLVLNTGR	9.08334e-15	8.47956e-06	2142.14	9.08334e-15	1794.52	5.74778e-10	1731.28	2.5089e-09	1071.14	1.46694e-05	1250.01	2.87812e-05	1528.58
DN052_03995	_DLLQLRPAAQPIPLSEVEPIEAITR_	_DLLQLRPAAQPIPLSEVEPIEAITR_.3	DLLQLRPAAQPIPLSEVEPIEAITR	9.72931e-05	0.000901754	461.889	0.00119853	457.97	0.000172884	395.581	9.72931e-05	875.139	0.00168383	855.595	0.00238655	866.544
DN052_03995	_RFDDLVGASQMLEIGGAQTEK_	_RFDDLVGASQMLEIGGAQTEK_.3	RFDDLVGASQMLEIGGAQTEK	4.21086e-11	1.00576e-05	352.825	1.76806e-09	369.718	0.000981415	295.857	0.00310192	370.384	0.000391241	281.794	4.21086e-11	386.338
DN052_03995	_SGDGC[+57]GLLLQMPEAFFR_	_SGDGC[+57]GLLLQMPEAFFR_.2	SGDGCGLLLQMPEAFFR	1.16038e-17	0.00027528	263.147	2.12102e-13	246.844	1.68461e-11	207.918	1.16038e-17	228.014	0.00054845	194.232	2.24192e-11	273.851
DN052_03995	_FDDLVGASQMLEIGGAQTEK_	_FDDLVGASQMLEIGGAQTEK_.2	FDDLVGASQMLEIGGAQTEK	1.0148e-06	0.00131416	219.473	1.90284e-05	242.153	1.0148e-06	252.021	0.000127576	188.064	0.00130973	233.571	0.00288036	223.064
DN052_03995	_PAAQPIPLSEVEPIEAITR_	_PAAQPIPLSEVEPIEAITR_.2	PAAQPIPLSEVEPIEAITR	0.00191902	0.00404629	100.813	0.00191902	105.649	0.00352003	131.427	0.0401361	180.816	0.00407994	108.316	0.00345198	110.407
DN052_03995	_FVAEEAR_	_FVAEEAR_.2	FVAEEAR	1.3881e-09	0.0200061	285.439	6.41621e-05	254.321	0.015218	192.12	1.3881e-09	198.667	0.00176928	176.216	0.0115534	242.564
DN052_03995	_SNSGEGGEDPTR_	_SNSGEGGEDPTR_.2	SNSGEGGEDPTR	0.00226103	0.00226103	91.8971	0.0139805	84.2868	0.0142226	95.4246	0.0983543	7.21808	0.00598888	40.114	0.00796939	90.4539
DN052_03995	_GMVLPENLPVFYPDLR_	_GMVLPENLPVFYPDLR_.2	GMVLPENLPVFYPDLR	9.59273e-08	0.00734817	2873.27	0.000939535	2572.19	0.000237405	2691.63	9.59273e-08	1941.01	0.000876211	2435.87	1.07688e-05	2509.57
DN052_03995	_AFGVSFEEEDQVIR_	_AFGVSFEEEDQVIR_.2	AFGVSFEEEDQVIR	0.00123357	0.0118662	222.479	0.00278722	187.05	0.0202158	337.994	0.00123357	235.736	0.034042	161.191	0.00149121	211.95
DN052_04000	_FQLDTEVGR_	_FQLDTEVGR_.2	FQLDTEVGR	5.80666e-15	0.000158982	3187.65	5.0684e-10	2364.39	0.000213256	2466.31	5.80666e-15	2908.69	6.44072e-05	3297.03	2.64681e-09	3196.99
DN052_04000	_QPVEVVGDAASGAQGVR_	_QPVEVVGDAASGAQGVR_.2	QPVEVVGDAASGAQGVR	3.25873e-08	4.18532e-05	1570.17	4.81178e-07	1526.77	9.31684e-05	1364.14	3.25873e-08	1330.53	0.00041715	1908.88	1.05608e-06	1517.81
DN052_04000	_QPVEVVGDAASGAQGVR_	_QPVEVVGDAASGAQGVR_.3	QPVEVVGDAASGAQGVR	1.94766e-07	0.000622676	529.191	9.31523e-07	616.035	1.94766e-07	566.403	0.00317576	584.207	0.00636389	792.718	3.28382e-05	616.856
DN052_04000	_FITEEALAR_	_FITEEALAR_.2	FITEEALAR	3.19791e-18	4.42534e-07	1517.59	3.19791e-18	1393.87	0.00149684	1449.67	3.52368e-10	2022.91	2.03246e-07	1914.69	7.38e-13	1695.71
DN052_04000	_GSDLVVTAVDEGR_	_GSDLVVTAVDEGR_.2	GSDLVVTAVDEGR	8.53571e-06	0.000533798	1321.84	0.00268054	1154.29	0.00263316	1136.26	8.53571e-06	1071.56	0.00128336	1454.96	0.00184064	1516.53
DN052_04000	_EEGVHFLFNR_	_EEGVHFLFNR_.3	EEGVHFLFNR	1.19543e-09	0.00364381	645.125	0.000262191	435.316	0.000126652	614.183	0.000877008	547.747	0.00791816	504.604	1.19543e-09	676.358
DN052_04000	_AGTEVVVFDR_	_AGTEVVVFDR_.2	AGTEVVVFDR	1.22176e-09	1.75222e-05	553.24	1.15065e-05	502.074	1.22176e-09	509.114	8.05348e-07	514.139	0.000432535	581.08	0.000972463	639.876
DN052_04000	_ALSYLIANTR_	_ALSYLIANTR_.2	ALSYLIANTR	5.89041e-07	0.000240354	379.859	0.000638227	396.354	0.00210252	358.047	0.000392541	411.902	3.21531e-05	530.914	5.89041e-07	368.175
DN052_04000	_LEEAATLSHQTNTLPEIC[+57]GR_	_LEEAATLSHQTNTLPEIC[+57]GR_.3	LEEAATLSHQTNTLPEICGR	1.06639e-05	0.0009057	106.569	2.05805e-05	93.3647	1.06639e-05	63.3568	0.000673317	104.965	0.00196794	64.3875	0.00215515	105.917
DN052_04000	_ANLLQEMGIR_	_ANLLQEMGIR_.2	ANLLQEMGIR	5.05626e-13	1.91501e-05	80.8686	7.18644e-11	34.5617	5.05626e-13	88.6599	1.07754e-09	68.2711	0.000670502	54.7839	2.6442e-11	87.3
DN052_04000	_TGDFPGEK_	_TGDFPGEK_.2	TGDFPGEK	0.000138136	0.0077762	37.3542	0.00965269	25.8264	0.000497739	41.4852	0.00189821	49.2806	0.000138136	46.87	0.00293807	34.2487
DN052_04000	_YPAVGGLLTFGIPSFK_	_YPAVGGLLTFGIPSFK_.2	YPAVGGLLTFGIPSFK	0.000161835	0.0147364	1949.57	0.00103988	1607.24	0.000161835	1382.62	0.00146812	1179.01	0.00529585	1362.53	0.000203277	1621.91
DN052_04000	_HLMQLPDPTLPYVSLSGK_	_HLMQLPDPTLPYVSLSGK_.3	HLMQLPDPTLPYVSLSGK	0.000278498	0.000278498	543.189	0.00146368	500.613	0.00029873	469.34	0.000947497	336.218	0.0194243	536.522	0.00143369	387.147
DN052_04000	_RDEENMPGSR_	_RDEENMPGSR_.2	RDEENMPGSR	3.04921e-13	0.000192058	172.924	0.00220976	111.564	0.00855334	151.714	3.04921e-13	163.065	0.0405868	184.286	0.00652607	413.428
DN052_04000	_LLDDFDAVFLGMGTYTAK_	_LLDDFDAVFLGMGTYTAK_.2	LLDDFDAVFLGMGTYTAK	3.68494e-05	0.087966	130.808	0.00635471	137.717	0.00409105	263.143	3.68494e-05	228.201	0.00218837	152.061	0.000176754	176.407
DN052_04000	_LLDDFDAVFLGMGTYTAK_	_LLDDFDAVFLGMGTYTAK_.3	LLDDFDAVFLGMGTYTAK	0.00095909	0.138613	52.0818	0.118309	39.6317	0.00437209	24.8384	0.00095909	49.2574	0.00323944	36.1623	0.00487016	28.0215
DN052_04000	_VAVVGAGPAGLGC[+57]ADILNR_	_VAVVGAGPAGLGC[+57]ADILNR_.2	VAVVGAGPAGLGCADILNR	5.39558e-06	0.000322999	87.7225	5.39558e-06	117.851	2.41579e-05	70.7767	0.000333263	60.7189	0.000704712	67.4126	3.21204e-05	67.8149
DN052_04000	_VAVVGAGPAGLGC[+57]ADILNR_	_VAVVGAGPAGLGC[+57]ADILNR_.3	VAVVGAGPAGLGCADILNR	0.00403855	0.00475455	98.3765	0.034118	141.332	0.0164558	126.192	0.00403855	197.308	0.00733927	73.6727	0.0546299	144.354
DN052_04000	_HVTC[+57]VYR_	_HVTC[+57]VYR_.2	HVTCVYR	2.26815e-22	1.86805e-07	100.918	0.0310826	55.7035	0.00225256	86.9007	2.26815e-22	147.041	0.107693	90.1698	2.50506e-16	226.722
DN052_04000	_ISTNAQFQTSNPR_	_ISTNAQFQTSNPR_.2	ISTNAQFQTSNPR	7.018e-09	0.000154794	751.185	0.00340905	584.253	8.53882e-06	602.6	7.018e-09	475.274	0.00135359	572.711	0.000518298	562.383
DN052_04000	_EIYQSFDLGSAQLQADR_	_EIYQSFDLGSAQLQADR_.2	EIYQSFDLGSAQLQADR	2.8802e-14	1.1545e-05	312.772	7.78027e-06	274.64	7.10291e-10	309.113	2.8802e-14	436.736	0.000438505	357.392	1.29858e-05	370.898
DN052_04000	_LC[+57]EGAC[+57]TLNDGFGAVTIGNLER_	_LC[+57]EGAC[+57]TLNDGFGAVTIGNLER_.2	LCEGACTLNDGFGAVTIGNLER	1.7294e-07	0.0135208	93.2261	0.00171667	126.992	0.0275956	127.197	1.7294e-07	159.43	0.00395931	200.388	2.5871e-05	146.266
DN052_04005	_VPVILFTK_	_VPVILFTK_.2	VPVILFTK	9.85854e-14	5.79785e-05	851.505	5.27359e-09	493.848	9.85854e-14	763.234	1.4614e-06	374.254	0.000933538	236.536	2.10736e-12	367.922
DN052_04005	_AGDFLSLC[+57]TTPELAC[+57]EVTLQPIDR_	_AGDFLSLC[+57]TTPELAC[+57]EVTLQPIDR_.3	AGDFLSLCTTPELACEVTLQPIDR	0.000703717	0.000782349	152.221	0.00426226	141.998	0.000978636	171.621	0.000703717	260.511	0.000895201	167.285	0.00781562	266.802
DN052_04005	_SATLQNDNFLR_	_SATLQNDNFLR_.2	SATLQNDNFLR	7.33625e-08	0.0274069	368.329	0.000641029	71.1773	7.22141e-07	88.8919	3.69658e-05	94.5515	2.88539e-05	72.374	7.33625e-08	83.958
DN052_04005	_GGGNWLEAMAASGADALGLDWTTELGHAR_	_GGGNWLEAMAASGADALGLDWTTELGHAR_.3	GGGNWLEAMAASGADALGLDWTTELGHAR	1.59606e-08	0.00060621	111.17	0.00336979	173.16	1.59606e-08	151.78	0.0314792	126.923	0.0662706	133.5	0.00427812	156.945
DN052_04005	_SAADISALSQPDPETELR_	_SAADISALSQPDPETELR_.2	SAADISALSQPDPETELR	2.27469e-07	0.000454794	183.166	9.89072e-07	203.238	0.00432359	188.401	2.27469e-07	233.226	0.000909612	208.047	0.0051465	223.237
DN052_04030	_VLLAEAIAIGPGK_	_VLLAEAIAIGPGK_.2	VLLAEAIAIGPGK	4.70691e-11	4.99636e-06	5079.26	4.70691e-11	4249.34	4.43564e-05	4884.04	2.14578e-10	13949.9	0.000122358	11573.6	5.3166e-10	14916.3
DN052_04030	_EEGSISAAAR_	_EEGSISAAAR_.2	EEGSISAAAR	5.54145e-15	7.09924e-05	1035.51	1.88371e-08	1045.29	1.70236e-05	1220.37	5.54145e-15	2824.77	0.000927109	2774.52	2.34259e-07	2721.22
DN052_04030	_ANLTLAPDIAEFR_	_ANLTLAPDIAEFR_.2	ANLTLAPDIAEFR	3.40372e-18	1.00576e-05	1393.18	7.60676e-12	1283.1	7.55705e-11	1451.77	3.40372e-18	2300.58	0.00033078	2613.34	7.02586e-09	2539.37
DN052_04030	_YEAMEAK_	_YEAMEAK_.2	YEAMEAK	1.59558e-28	8.60518e-09	872.25	6.7773e-11	668.333	1.14848e-15	773.716	1.59558e-28	3217.62	0.000155505	1659.4	0.000549619	1763.45
DN052_04030	_AMNMSYR_	_AMNMSYR_.2	AMNMSYR	1.83733e-28	5.98048e-14	799.628	6.10255e-26	518.905	1.83733e-28	741.053	7.36913e-26	1065.6	2.18633e-07	1217.12	3.66087e-23	1519.35
DN052_04030	_AWLLVDTMNHC[+57]FLAPVVSTATGGSHGGGAHLTEMGEEILTR_	_AWLLVDTMNHC[+57]FLAPVVSTATGGSHGGGAHLTEMGEEILTR_.5	AWLLVDTMNHCFLAPVVSTATGGSHGGGAHLTEMGEEILTR	0.000570887	0.00940571	642.048	0.00710422	432.087	0.00234999	509.605	0.000570887	406.542	0.000593615	413.693	0.00914427	342.265
DN052_04030	_LMQLHKPEENAS_	_LMQLHKPEENAS_.2	LMQLHKPEENAS	1.88949e-11	0.00278926	379.157	0.00207702	263.878	0.0065166	350.04	1.88949e-11	512.778	0.00129519	551.363	0.00477914	583.607
DN052_04035	_VLAGFEVPDSEMAR_	_VLAGFEVPDSEMAR_.2	VLAGFEVPDSEMAR	0.000741703	0.000741703	321.101	0.00467648	228.156	0.00493823	296.286	0.00663099	386.696	0.0031255	414.5	0.00301613	492.044
DN052_04035	_FESLLAR_	_FESLLAR_.2	FESLLAR	5.57942e-09	0.000102852	231.598	5.57942e-09	214.087	1.85453e-06	191.04	1.24443e-08	245.608	0.00182695	215.66	6.49632e-05	254.167
DN052_04035	_SVMEPAGALALAGLK_	_SVMEPAGALALAGLK_.2	SVMEPAGALALAGLK	0.000200636	0.000784608	67.6574	0.00210233	78.5184	0.00354902	92.4376	0.00811928	85.5279	0.00328042	103.658	0.000200636	86.2352
DN052_04035	_GVITASAGNHAQGVAYAAQK_	_GVITASAGNHAQGVAYAAQK_.3	GVITASAGNHAQGVAYAAQK	4.97566e-06	0.0126065	104.242	0.00484512	111.625	4.97566e-06	118.309	0.00472214	220.273	0.00856377	315.656	0.00539093	391.709
DN052_04035	_EALFAVTIPERPGAFR_	_EALFAVTIPERPGAFR_.3	EALFAVTIPERPGAFR	1.45589e-11	0.00441102	75.3066	0.0117775	93.6242	1.45589e-11	70.896	0.00504062	49.5308	0.00240086	86.4386	3.53516e-07	73.475
DN052_04035	_VTLPQVGIFADGVAVR_	_VTLPQVGIFADGVAVR_.2	VTLPQVGIFADGVAVR	9.491e-06	0.000325055	736.182	9.491e-06	668.611	0.00159454	656.288	0.00382135	478.862	0.000595151	725.461	0.000393114	563.396
DN052_04035	_VTLPQVGIFADGVAVR_	_VTLPQVGIFADGVAVR_.3	VTLPQVGIFADGVAVR	0.000267149	0.000785716	156.576	0.0108376	179.199	0.000267149	119.941	0.0257073	50.8177	0.0155034	98.5162	0.00684296	66.725
DN052_04035	_IIGVEPFEADAMYQSLQAGER_	_IIGVEPFEADAMYQSLQAGER_.3	IIGVEPFEADAMYQSLQAGER	7.17617e-14	0.000216737	181.658	7.17617e-14	209.486	0.0043145	178.949	0.0115876	121.126	0.00143488	212.857	0.0812585	306.553
DN052_04035	_VTNDEIC[+57]AAIK_	_VTNDEIC[+57]AAIK_.2	VTNDEICAAIK	1.13265e-07	0.000941547	163.237	7.27182e-06	184.555	1.13265e-07	215.956	0.00305871	158.782	0.0427437	174.63	0.101495	393.393
DN052_04035	_DREDASALLESLR_	_DREDASALLESLR_.3	DREDASALLESLR	0.00262223	0.00369506	248.637	0.0129978	301.55	0.00653645	199.603	0.0194369	254.713	0.0137954	344.141	0.00262223	398.144
DN052_04040	_ITLPVIR_	_ITLPVIR_.2	ITLPVIR	0.000162452	0.00215185	54.4675	0.00922065	31.3449	0.00566434	55.5456	0.000162452	154.535	0.000816942	160.374	0.000240764	135.402
DN052_04045	_DAPPSAIPLTR_	_DAPPSAIPLTR_.2	DAPPSAIPLTR	1.18792e-24	0.000225552	1838.24	6.75828e-05	1852.72	1.18792e-24	1631.83	0.0018241	1299.1	0.00153918	1459.06	1.38623e-05	1419.13
DN052_04045	_LDADPWMGVR_	_LDADPWMGVR_.2	LDADPWMGVR	6.35051e-16	4.70813e-06	1115.05	6.38339e-11	843.972	6.35051e-16	921.25	1.37633e-09	586.759	0.000423256	753.826	1.41583e-09	692.409
DN052_04045	_ALATLLSYAR_	_ALATLLSYAR_.2	ALATLLSYAR	2.20473e-09	0.0036488	92.7494	4.76863e-09	96.6469	3.50864e-08	85.3839	2.20473e-09	55.7247	4.87031e-05	98.6739	2.04495e-07	71.6696
DN052_04045	_NQSTEAYYR_	_NQSTEAYYR_.2	NQSTEAYYR	1.18727e-08	0.000228585	1094.13	1.18727e-08	1280.46	4.36294e-05	1147.61	0.00162486	1455.78	0.0175379	923.128	7.74956e-07	1111.17
DN052_04045	_AGNFEVAYDALDGAQVAAMEC[+57]SLR_	_AGNFEVAYDALDGAQVAAMEC[+57]SLR_.3	AGNFEVAYDALDGAQVAAMECSLR	0.00170833	0.0151158	958.208	0.00249431	839.459	0.00170833	617.431	0.0119182	455.654	0.107356	528.661	0.00523175	359.244
DN052_04055	_VVILAVTEGEDKPAK_	_VVILAVTEGEDKPAK_.3	VVILAVTEGEDKPAK	5.68074e-11	5.33241e-05	9066.48	5.68074e-11	8338.97	1.25471e-08	10254.9	1.92507e-09	18799.6	0.000623024	20834.2	5.12104e-07	17278.2
DN052_04055	_TLAELAGEFPLAVVEGDQETTHDAER_	_TLAELAGEFPLAVVEGDQETTHDAER_.3	TLAELAGEFPLAVVEGDQETTHDAER	9.76609e-09	0.000360992	862.206	0.000233157	722.207	1.83831e-08	766.738	9.76609e-09	1402.11	0.000963844	1557.06	8.3737e-05	1216.7
DN052_04055	_IDLLPYLSFDLER_	_IDLLPYLSFDLER_.2	IDLLPYLSFDLER	0.00164258	0.00556549	66.8527	0.00230379	46.7809	0.00192438	93.3765	0.00164258	127.855	0.00343971	63.3356	0.00455831	117.71
DN052_04060	_QVFGHC[+57]PC[+57]GAGDLIC[+57]VAGK_	_QVFGHC[+57]PC[+57]GAGDLIC[+57]VAGK_.3	QVFGHCPCGAGDLICVAGK	0.000133014	0.00054372	958.181	0.00125399	832.472	0.000133014	839.648	0.000906778	845.584	0.000786778	542.927	0.00137752	795.811
DN052_04060	_FC[+57]FDVC[+57]SQGTPLEGADLEVLEIPGEGEC[+57]R_	_FC[+57]FDVC[+57]SQGTPLEGADLEVLEIPGEGEC[+57]R_.3	FCFDVCSQGTPLEGADLEVLEIPGEGECR	2.99534e-05	0.00274708	80.2001	0.00201642	116.939	0.00460708	96.706	0.000790686	181.282	0.00617677	80.5695	2.99534e-05	130.294
DN052_04060	_NIVSIC[+57]SEQAR_	_NIVSIC[+57]SEQAR_.2	NIVSICSEQAR	2.26481e-09	7.4348e-05	98.4081	2.26481e-09	76.728	1.09337e-08	75.9543	0.000690404	89.9369	0.000664053	96.1395	0.00317288	68.2064
DN052_04065	_IVEDSIPVRPVVR_	_IVEDSIPVRPVVR_.3	IVEDSIPVRPVVR	1.82439e-18	8.4456e-06	7428.7	1.19264e-06	6010.33	1.82439e-18	7348.37	7.72408e-14	15927.3	0.000196598	16983	8.59491e-15	15263.5
DN052_04065	_DLIEGLILPALGASSATPLEDQAR_	_DLIEGLILPALGASSATPLEDQAR_.3	DLIEGLILPALGASSATPLEDQAR	2.24927e-22	4.27341e-06	3001.4	1.05247e-17	2819.12	2.24927e-22	3551.46	5.28715e-22	10565.2	0.000391241	13190.1	8.83419e-06	5907.34
DN052_04065	_VVLSSHFGGER_	_VVLSSHFGGER_.2	VVLSSHFGGER	4.41377e-22	3.22361e-13	1566.04	1.06718e-21	1116.46	1.85982e-20	1347.06	3.38625e-13	2271.12	8.19714e-07	2476.86	4.41377e-22	2001.78
DN052_04065	_GIC[+57]EVLGLDPLYLANEGK_	_GIC[+57]EVLGLDPLYLANEGK_.2	GICEVLGLDPLYLANEGK	2.00164e-11	0.000118872	510.462	2.92739e-08	420.123	9.45599e-10	467.236	2.00164e-11	805.527	0.000590461	1012.83	5.3138e-10	871.458
DN052_04065	_GIC[+57]EVLGLDPLYLANEGK_	_GIC[+57]EVLGLDPLYLANEGK_.3	GICEVLGLDPLYLANEGK	7.61016e-12	2.19558e-06	388.224	5.84494e-06	308.317	7.61016e-12	472.493	2.17035e-09	666.445	1.90632e-07	896.021	3.22172e-09	531.944
DN052_04065	_SC[+57]PEGTYAGMIGEVLAGPPGR_	_SC[+57]PEGTYAGMIGEVLAGPPGR_.3	SCPEGTYAGMIGEVLAGPPGR	4.49776e-11	0.000358693	415.455	4.49776e-11	345.396	0.000520936	362.769	1.56065e-05	657.795	0.000249123	645.967	1.26002e-07	629.246
DN052_04065	_SC[+57]PEGTYAGMIGEVLAGPPGR_	_SC[+57]PEGTYAGMIGEVLAGPPGR_.2	SCPEGTYAGMIGEVLAGPPGR	2.16784e-08	0.000184524	277.405	6.90352e-06	270.047	0.000252217	251.326	2.16784e-08	390.362	0.000378058	387.891	5.0284e-07	436.345
DN052_04065	_SC[+57]PEGTYAGM[+16]IGEVLAGPPGR_	_SC[+57]PEGTYAGM[+16]IGEVLAGPPGR_.2	SCPEGTYAGMIGEVLAGPPGR	0.000968229	0.0259252	159.621	0.00469748	99.197	0.00925724	178.38	0.000968229	276.585	0.00113334	268.827	0.00307998	350.043
DN052_04065	_LFINTAGIGIIPK_	_LFINTAGIGIIPK_.2	LFINTAGIGIIPK	1.85679e-17	2.95531e-08	547.912	1.85679e-17	398.246	2.96131e-13	460.807	1.43502e-14	684.023	1.5446e-06	877.457	9.16269e-15	909.849
DN052_04065	_MMC[+57]SMAR_	_MMC[+57]SMAR_.2	MMCSMAR	1.17645e-07	0.00778129	172.772	0.000448971	145.861	0.00322282	145.574	1.17645e-07	153.671	0.00461386	161.322	0.00100892	147.329
DN052_04065	_EEAGAALEALR_	_EEAGAALEALR_.2	EEAGAALEALR	6.0937e-12	1.96372e-06	130.789	6.0937e-12	90.9343	1.12799e-07	93.8242	0.00028705	187.675	0.000292912	193.844	4.01809e-06	223.955
DN052_04065	_GGLATVLNEFAGGAGVGMR_	_GGLATVLNEFAGGAGVGMR_.2	GGLATVLNEFAGGAGVGMR	5.59124e-13	0.000123831	4599.79	5.59124e-13	4108.23	8.5427e-09	4488.38	4.62271e-11	7754.96	0.000257714	9480.4	1.23808e-05	7329.77
DN052_04065	_GGLATVLNEFAGGAGVGMR_	_GGLATVLNEFAGGAGVGMR_.3	GGLATVLNEFAGGAGVGMR	1.86657e-17	2.34718e-05	1428.38	1.36677e-06	984.579	2.45012e-07	1451.96	1.86657e-17	2175.7	1.19546e-06	2522.25	3.62825e-11	2206.29
DN052_04065	_GGLATVLNEFAGGAGVGM[+16]R_	_GGLATVLNEFAGGAGVGM[+16]R_.3	GGLATVLNEFAGGAGVGMR	0.0017565	0.00764109	56.6311	0.0632083	76.3052	0.164213	42.1645	0.198276	29.0145	0.0017565	33.4394	0.00216623	64.1279
DN052_04065	_GDLALDADVESDC[+57]QPLHGIIAALLAAAPGTR_	_GDLALDADVESDC[+57]QPLHGIIAALLAAAPGTR_.3	GDLALDADVESDCQPLHGIIAALLAAAPGTR	2.06994e-05	0.00655129	628.47	0.00954029	755.412	2.06994e-05	794.553	4.04148e-05	811.988	0.00690231	304.467	0.00146814	1232.36
DN052_04065	_GDLALDADVESDC[+57]QPLHGIIAALLAAAPGTR_	_GDLALDADVESDC[+57]QPLHGIIAALLAAAPGTR_.4	GDLALDADVESDCQPLHGIIAALLAAAPGTR	0.000456288	0.000906386	108.197	0.0225176	92.4246	0.000933158	93.6552	0.000456288	113.422	0.118331	100.08	0.00382681	139.624
DN052_04065	_IVEDSIPVR_	_IVEDSIPVR_.2	IVEDSIPVR	9.06579e-05	0.000414382	71.959	0.00174186	88.3126	0.00288547	99.9304	9.06579e-05	288.898	0.000686242	140.359	0.0160256	398.665
DN052_04065	_RPHGDVVNLSHGSGGK_	_RPHGDVVNLSHGSGGK_.4	RPHGDVVNLSHGSGGK	1.57671e-06	0.000503445	357.962	0.00156827	352.934	0.0134163	638.049	1.57671e-06	4281.86	0.00406212	439.455	0.00279835	2522.02
DN052_04065	_RPHGDVVNLSHGSGGK_	_RPHGDVVNLSHGSGGK_.3	RPHGDVVNLSHGSGGK	9.00953e-08	0.000232181	127.504	0.00062899	166.726	0.0162522	211.69	9.00953e-08	541.376	0.00182103	142.011	0.000247612	292.002
DN052_04065	_RPHGDVVNLSHGSGGK_	_RPHGDVVNLSHGSGGK_.2	RPHGDVVNLSHGSGGK	5.64854e-05	0.000378482	107.846	5.64854e-05	219.803	0.0199653	242.281	0.00505194	603.911	0.0105194	521.53	0.0153317	64.1797
DN052_04065	_IDVPEVLGNGGR_	_IDVPEVLGNGGR_.2	IDVPEVLGNGGR	0.000392809	0.0135308	705.385	0.00521228	509.994	0.000698348	762.526	0.0442093	1912.43	0.0030482	1090.39	0.000392809	1069.5
DN052_04065	_IVDMLVGEQLPR_	_IVDMLVGEQLPR_.2	IVDMLVGEQLPR	8.37484e-16	1.90354e-09	15133.7	2.14303e-09	11595.8	2.7682e-11	14650.9	8.37484e-16	33459.1	0.000132654	33539.9	2.54368e-15	31363.7
DN052_04065	_IVDM[+16]LVGEQLPR_	_IVDM[+16]LVGEQLPR_.2	IVDMLVGEQLPR	0.00120376	0.119327	30.9883	0.162921	25.375	0.149554	331.36	0.00120376	309.46	0.00242932	347.285	0.00188201	213.936
DN052_04070	_LAALIPATANR_	_LAALIPATANR_.2	LAALIPATANR	3.22602e-07	0.000544607	4778.12	2.18436e-06	3406.13	0.00191351	3898.41	0.000403211	4052.87	0.00152809	6224.4	3.22602e-07	6924.75
DN052_04070	_FAAFDAER_	_FAAFDAER_.2	FAAFDAER	3.16943e-26	8.81324e-06	2769.49	4.77854e-21	1798.61	2.46057e-23	2429.98	3.16943e-26	2360.3	0.000110826	3443.66	3.24321e-23	4306.36
DN052_04070	_MVYSPLDALAIAR_	_MVYSPLDALAIAR_.2	MVYSPLDALAIAR	1.31244e-15	9.9459e-05	916.228	1.31244e-15	691.727	5.93255e-11	711.128	1.07087e-13	800.448	8.45787e-05	1145.73	1.19456e-08	1401.67
DN052_04070	_VDDC[+57]VTIAEYPEVIFTTFGDAMR_	_VDDC[+57]VTIAEYPEVIFTTFGDAMR_.3	VDDCVTIAEYPEVIFTTFGDAMR	4.82507e-16	1.56145e-05	211.383	2.3721e-12	255.076	8.16232e-08	274.386	4.82507e-16	277.521	2.10251e-05	400.491	0.000133751	262.49
DN052_04070	_C[+57]AVENQYAR_	_C[+57]AVENQYAR_.2	CAVENQYAR	1.98647e-11	1.76804e-09	230.104	0.000959271	131.28	0.00233761	200.438	0.000472956	236.73	6.43865e-05	237.67	1.98647e-11	335.415
DN052_04070	_AC[+57]QC[+57]GEVLK_	_AC[+57]QC[+57]GEVLK_.2	ACQCGEVLK	1.61131e-06	0.000684343	203.299	0.00705573	117.322	0.0037214	156.173	1.61131e-06	224.348	0.000249123	242.87	0.000124356	293.341
DN052_04070	_FTVPNLSIADPK_	_FTVPNLSIADPK_.2	FTVPNLSIADPK	4.55415e-08	0.000335236	53.1157	0.00221142	90.2458	0.00494748	61.9514	4.55415e-08	83.2042	0.00361492	94.3687	0.00141962	93.9569
DN052_04070	_YGIEQMLPPSVELVHGPGC[+57]PVC[+57]VLPMGR_	_YGIEQMLPPSVELVHGPGC[+57]PVC[+57]VLPMGR_.3	YGIEQMLPPSVELVHGPGCPVCVLPMGR	0.0003559	0.00133327	1493.95	0.00475547	1189.57	0.00191465	1413.48	0.0003559	2156.21	0.001265	2138.49	0.00301029	2186.62
DN052_04070	_IVPEAGNTQALDAVQQVFEIR_	_IVPEAGNTQALDAVQQVFEIR_.3	IVPEAGNTQALDAVQQVFEIR	1.18336e-12	6.21222e-07	767.922	1.18336e-12	579.375	7.98755e-12	702.637	5.98472e-08	717.934	2.28102e-05	1220.95	3.11294e-05	1028.05
DN052_04070	_IVPEAGNTQALDAVQQVFEIR_	_IVPEAGNTQALDAVQQVFEIR_.2	IVPEAGNTQALDAVQQVFEIR	0.00379336	0.0154112	149.813	0.00811319	156.207	0.00484841	165.781	0.00620973	231.571	0.00379336	247.513	0.0100091	202.432
DN052_04070	_VFGVAC[+57]TPETPLGSLMVSSEGAC[+57]AAYFNYGK_	_VFGVAC[+57]TPETPLGSLMVSSEGAC[+57]AAYFNYGK_.3	VFGVACTPETPLGSLMVSSEGACAAYFNYGK	1.10922e-05	0.00414373	147.345	0.00423275	167.498	0.121011	142.514	0.0646348	249.122	0.00102222	183.918	1.10922e-05	198.261
DN052_04070	_VANFSVFC[+57]NHITTLPTIK_	_VANFSVFC[+57]NHITTLPTIK_.3	VANFSVFCNHITTLPTIK	0.00414323	0.0188008	55.431	0.00414323	57.1129	0.00488923	75.161	0.0113125	39.4314	0.00800966	29.1991	0.0303933	23.3088
DN052_04075	_MALLESVR_	_MALLESVR_.2	MALLESVR	1.02518e-19	4.20285e-06	2831.33	5.9206e-13	2007.98	8.06005e-06	2676.19	1.02518e-19	6888.82	1.31661e-05	7268.55	3.65775e-17	8017.58
DN052_04075	_AEVTEDALR_	_AEVTEDALR_.2	AEVTEDALR	8.87187e-20	5.7978e-06	2349.67	2.16783e-13	2157.44	8.87187e-20	2258.28	6.63479e-18	4822.29	0.000433212	6632.88	7.41931e-14	6634.44
DN052_04075	_MDPLQELYPFLHGQAK_	_MDPLQELYPFLHGQAK_.3	MDPLQELYPFLHGQAK	2.73132e-11	3.70717e-07	724.558	1.24152e-05	677.424	2.73132e-11	717.301	3.92878e-08	1333.24	0.00025354	1355.16	4.74018e-09	1477.95
DN052_04075	_M[+16]DPLQELYPFLHGQAK_	_M[+16]DPLQELYPFLHGQAK_.3	MDPLQELYPFLHGQAK	2.7079e-12	0.00159697	400.65	0.00150874	290.046	0.0118976	325.632	2.24954e-07	676.178	0.000274061	664.057	2.7079e-12	671.997
DN052_04075	_ETGMVTFGLAGMQGGEMQASGLVDHLLVVATDSIHR_	_ETGMVTFGLAGMQGGEMQASGLVDHLLVVATDSIHR_.4	ETGMVTFGLAGMQGGEMQASGLVDHLLVVATDSIHR	0.000764275	0.00452511	108.583	0.00834441	131.407	0.00540894	89.0567	0.00201759	99.8993	0.019448	116.475	0.000764275	119.405
DN052_04075	_AMLTAVGNDVGFQHVFLR_	_AMLTAVGNDVGFQHVFLR_.3	AMLTAVGNDVGFQHVFLR	2.73518e-05	0.000388058	321.821	0.0725681	355.391	0.015799	383.556	2.73518e-05	341.943	0.000432535	501.162	6.3444e-05	499.848
DN052_04075	_SGDALFGFSTSGNSANLMAAYR_	_SGDALFGFSTSGNSANLMAAYR_.2	SGDALFGFSTSGNSANLMAAYR	1.63751e-07	0.0214907	163.27	0.000690929	302.128	0.00130384	384.472	1.63751e-07	604.689	0.00268566	532.685	0.000134647	597.419
DN052_04080	_C[+57]LGIPGQITR_	_C[+57]LGIPGQITR_.2	CLGIPGQITR	4.16365e-06	0.00262878	252.528	0.00435888	202.881	0.00192599	249.225	4.16365e-06	385.115	0.000616534	401.931	0.000231811	310.755
DN052_04080	_AEVAINGVR_	_AEVAINGVR_.2	AEVAINGVR	1.67716e-24	0.00135835	462.942	0.00852805	442.267	0.0137761	578.591	1.67716e-24	1366.16	0.000631322	689.993	0.00114641	708.124
DN052_04080	_ISAEEAALTLDVLTQLGEAQLEM[+16]DR_	_ISAEEAALTLDVLTQLGEAQLEM[+16]DR_.3	ISAEEAALTLDVLTQLGEAQLEMDR	6.53667e-11	0.00902766	158.269	3.22801e-09	138.295	0.000715879	178.913	0.00019291	470.133	0.000776023	199.693	6.53667e-11	406.225
DN052_04080	_ISAEEAALTLDVLTQLGEAQLEMDR_	_ISAEEAALTLDVLTQLGEAQLEMDR_.3	ISAEEAALTLDVLTQLGEAQLEMDR	1.14639e-05	0.00649158	85.155	0.00440102	60.085	0.000547569	78.0826	1.14639e-05	305.391	0.0016577	108.109	0.0030394	204.334
DN052_04085	_DGQAILSQHMGDLEQAAVWDDTVR_	_DGQAILSQHMGDLEQAAVWDDTVR_.3	DGQAILSQHMGDLEQAAVWDDTVR	1.72777e-07	0.000189174	1556.42	1.72777e-07	2011.87	4.93113e-05	1740.93	1.0363e-06	8640.8	0.00255386	7435.02	3.12587e-06	4988.89
DN052_04085	_TLWQPLLGDLQGGVPVATVAAR_	_TLWQPLLGDLQGGVPVATVAAR_.2	TLWQPLLGDLQGGVPVATVAAR	1.0564e-07	0.000314167	688.497	0.000528116	729.813	1.0564e-07	638.777	1.80674e-05	705.759	0.000792448	1116.94	1.15526e-07	1075.53
DN052_04085	_TLWQPLLGDLQGGVPVATVAAR_	_TLWQPLLGDLQGGVPVATVAAR_.3	TLWQPLLGDLQGGVPVATVAAR	3.83878e-08	0.0134631	198.467	0.00347926	218.833	3.83878e-08	210.989	0.00213196	173.57	0.000750332	267.401	0.0024705	242.938
DN052_04085	_LLQSHQAPIVLLNR_	_LLQSHQAPIVLLNR_.3	LLQSHQAPIVLLNR	2.61505e-12	2.90824e-05	449.559	0.00106332	380.291	4.21793e-07	393.64	2.61505e-12	389.228	0.000303343	758.827	1.16968e-09	623.506
DN052_04085	_FSILEDIPYDR_	_FSILEDIPYDR_.2	FSILEDIPYDR	3.50995e-07	0.000884114	577.068	1.43058e-05	543.699	6.72775e-06	706.398	0.000161205	251.296	0.00102599	333.983	3.50995e-07	423.587
DN052_04085	_NIC[+57]TPLC[+57]SSAGR_	_NIC[+57]TPLC[+57]SSAGR_.2	NICTPLCSSAGR	0.0003835	0.0003835	446.846	0.000750017	293.514	0.000520936	382.094	0.00805756	267.002	0.00234656	364.333	0.00266484	336.021
DN052_04085	_DC[+57]GLSGDVC[+57]NDGEGVLIR_	_DC[+57]GLSGDVC[+57]NDGEGVLIR_.3	DCGLSGDVCNDGEGVLIR	0.000628484	0.00109275	120.134	0.00244078	137.66	0.00573875	120.002	0.00746565	147.666	0.000628484	159.263	0.00102278	151.267
DN052_04085	_DC[+57]GLSGDVC[+57]NDGEGVLIR_	_DC[+57]GLSGDVC[+57]NDGEGVLIR_.2	DCGLSGDVCNDGEGVLIR	0.000378825	0.0132203	131.008	0.00320069	107.948	0.000378825	115.345	0.00314069	152.005	0.00148201	175.504	0.00175206	209.809
DN052_04085	_GFAAGLAQLLR_	_GFAAGLAQLLR_.2	GFAAGLAQLLR	5.10011e-10	0.00250971	218.094	0.0018418	162.992	0.00531815	177.36	5.10011e-10	189.211	0.00053238	359.502	2.32941e-05	386.318
DN052_04085	_AEYENPEDR_	_AEYENPEDR_.2	AEYENPEDR	0.000210147	0.0034838	49.09	0.00253122	61.3283	0.00550635	65.783	0.00553618	68.494	0.000210147	181.036	0.0016048	97.9965
DN052_04085	_VATLGEEVR_	_VATLGEEVR_.2	VATLGEEVR	1.02594e-05	1.02594e-05	1787.28	0.00178131	1412.77	0.00236292	1683.29	0.00480287	1753.21	0.014179	2423	0.00145833	2801.1
DN052_04085	_EDPPEGPFGISTSR_	_EDPPEGPFGISTSR_.2	EDPPEGPFGISTSR	0.000868249	0.00285694	1022.79	0.00202573	971.085	0.00153617	1028.5	0.0111977	1112.32	0.000868249	1371.9	0.00242322	1507.15
DN052_04085	_YPFTNC[+57]THC[+57]GPR_	_YPFTNC[+57]THC[+57]GPR_.3	YPFTNCTHCGPR	0.00103274	0.00270347	314.286	0.00271643	319.64	0.00103274	369.191	0.0212101	1862.2	0.0089309	1462.31	0.00453077	1472.67
DN052_04085	_YTQLDAVDAATNLLK_	_YTQLDAVDAATNLLK_.2	YTQLDAVDAATNLLK	0.000342248	0.00751105	368.536	0.00453892	396.1	0.0210821	402.254	0.00193971	741.954	0.000342248	740.014	0.00317556	624.563
DN052_04085	_GLVQGVGFR_	_GLVQGVGFR_.2	GLVQGVGFR	6.349e-06	0.000968488	531.489	0.0250334	484.442	0.00278927	480.018	0.00121027	450.959	0.00397418	564.531	6.349e-06	586.889
DN052_04085	_SGHVHTGAVPDAATC[+57]PAC[+57]LGEIFDPFHR_	_SGHVHTGAVPDAATC[+57]PAC[+57]LGEIFDPFHR_.5	SGHVHTGAVPDAATCPACLGEIFDPFHR	0.000669986	0.000669986	451.529	0.00140672	244.184	0.00482772	351.221	0.0188981	580.564	0.00072477	776.001	0.0011843	689.087
DN052_04085	_EALGATPWTSTVALSGGVFQNLTLLR_	_EALGATPWTSTVALSGGVFQNLTLLR_.3	EALGATPWTSTVALSGGVFQNLTLLR	0.000666676	0.000666676	111.211	0.000851121	142.271	0.00503081	127.283	0.0049076	245.009	0.0102752	185.343	0.00185616	278.243
DN052_04085	_GLGGFHLAC[+57]DATNDR_	_GLGGFHLAC[+57]DATNDR_.3	GLGGFHLACDATNDR	2.58535e-07	0.0118547	127.68	0.00243198	77.2549	0.00168582	113.602	4.37579e-05	147.74	0.0041872	108.567	2.58535e-07	113.389
DN052_04085	_VDDSVVQMAGDDTMILR_	_VDDSVVQMAGDDTMILR_.2	VDDSVVQMAGDDTMILR	1.17174e-06	0.00148399	1643.38	0.00284989	1264.18	1.17174e-06	1318.92	0.000271739	1607.53	0.000667038	1968.3	4.55367e-06	2307.72
DN052_04085	_VDDSVVQMAGDDTM[+16]ILR_	_VDDSVVQMAGDDTM[+16]ILR_.2	VDDSVVQMAGDDTMILR	0.00304663	0.0168366	260.476	0.033195	56.2158	0.00889782	398.482	0.005441	297.784	0.00304663	459.761	0.00325704	444.706
DN052_04085	_MDRPIVLTSGNLSDAPQVTDDAAAVR_	_MDRPIVLTSGNLSDAPQVTDDAAAVR_.3	MDRPIVLTSGNLSDAPQVTDDAAAVR	3.75911e-13	0.000225117	384.053	3.75911e-13	268.568	0.00018887	319	1.02304e-06	206.398	0.000213094	400.88	0.000115475	293.038
DN052_04085	_GYAPESLPLPAGFGASPDLLALGGELK_	_GYAPESLPLPAGFGASPDLLALGGELK_.3	GYAPESLPLPAGFGASPDLLALGGELK	0.00134535	0.0627046	228.415	0.0163337	296.424	0.00181966	144.565	0.00169616	168.461	0.00134535	108.13	0.00241987	168.078
DN052_04085	_GFIQMDPR_	_GFIQMDPR_.2	GFIQMDPR	0.000127179	0.00825055	115.262	0.0157727	87.424	0.000127179	88.2666	0.0101282	236.777	0.00422214	207.535	0.00115485	123.176
DN052_04085	_NAFVQLADAFGWSVAR_	_NAFVQLADAFGWSVAR_.3	NAFVQLADAFGWSVAR	2.42628e-06	0.00187451	134.803	0.0109384	73.2389	2.42628e-06	84.1218	0.0460417	86.4542	0.00515174	64.6201	0.00207106	94.8512
DN052_04085	_NLALYAR_	_NLALYAR_.2	NLALYAR	4.3416e-05	0.000448382	32.6452	0.13205	53.3489	0.00620745	41.4395	0.0156429	54.2646	0.00362705	28.8181	4.3416e-05	32.0154
DN052_04085	_LDNDSLAPGIAPGMR_	_LDNDSLAPGIAPGMR_.2	LDNDSLAPGIAPGMR	1.70154e-11	0.000228377	537.708	6.21384e-10	425.763	1.70154e-11	493.352	5.98358e-05	551.867	0.00095202	706.842	0.000312096	773.987
DN052_04085	_GSLREDPPEGPFGISTSR_	_GSLREDPPEGPFGISTSR_.3	GSLREDPPEGPFGISTSR	2.49761e-05	0.0232524	783.72	0.0133539	627.658	0.00402617	633.737	0.0241752	732.482	0.00497796	860.635	2.49761e-05	1089.63
DN052_04090	_GVVVPVVPSAQTLFGPR_	_GVVVPVVPSAQTLFGPR_.2	GVVVPVVPSAQTLFGPR	9.8711e-07	0.000623613	4464.85	0.00151512	3420.09	4.5113e-05	3546.79	9.8711e-07	9057.06	0.00306978	12328.1	0.000664712	6235.68
DN052_04090	_GVVVPVVPSAQTLFGPR_	_GVVVPVVPSAQTLFGPR_.3	GVVVPVVPSAQTLFGPR	2.62264e-21	0.000213817	567.645	2.9692e-09	397.265	5.7625e-19	577.231	6.5845e-21	1422.44	1.3131e-09	1993.15	2.62264e-21	1060.9
DN052_04090	_LYVADSGNR_	_LYVADSGNR_.2	LYVADSGNR	9.02588e-12	0.000134474	1814.1	4.31433e-05	1319.03	3.12188e-10	1633.03	9.02588e-12	3684.66	6.44072e-05	4549.39	9.57625e-07	2711.84
DN052_04090	_NTLC[+57]WPYGISAAGR_	_NTLC[+57]WPYGISAAGR_.2	NTLCWPYGISAAGR	0.00136235	0.00420017	1806.46	0.00445612	1543.77	0.00290335	1614.54	0.0015453	2928.73	0.00136235	3389.58	0.00295289	2104.19
DN052_04090	_VILGEQVR_	_VILGEQVR_.2	VILGEQVR	5.06895e-06	0.00071067	1452.8	0.00402012	1250.48	0.00413044	1249.53	5.06895e-06	2912.43	0.00334777	2661.44	0.00280676	2852.28
DN052_04090	_GQPADGVLGQADFHC[+57]R_	_GQPADGVLGQADFHC[+57]R_.3	GQPADGVLGQADFHCR	1.51879e-21	0.000362959	320.78	5.50376e-05	197.795	1.65801e-05	282.802	0.000311451	1835.36	0.000415814	1228.54	1.51879e-21	734.587
DN052_04090	_TLAGQDGFQHK_	_TLAGQDGFQHK_.2	TLAGQDGFQHK	1.07184e-14	0.000146655	139.095	0.00323199	123.71	0.00834776	93.2455	1.07184e-14	205.074	1.1583e-05	293.456	2.79534e-07	181.21
DN052_04090	_TLAGQDGFQHK_	_TLAGQDGFQHK_.3	TLAGQDGFQHK	0.00132991	0.00212162	184.862	0.00846889	164.905	0.00895097	171.832	0.00132991	294.154	0.0034149	355.574	0.0307067	182.759
DN052_04090	_VLWWEGIPTEK_	_VLWWEGIPTEK_.2	VLWWEGIPTEK	9.65726e-06	0.00227377	5291.93	0.0461679	4170.85	0.0014423	4493.44	9.65726e-06	10341.3	0.0012211	13474.1	0.000101349	8197.27
DN052_04090	_NRPAAIPSEQLLVGAGAR_	_NRPAAIPSEQLLVGAGAR_.3	NRPAAIPSEQLLVGAGAR	8.77638e-05	0.000232638	45.9407	0.0021173	34.6052	0.0051459	27.2208	0.0148436	69.4816	8.77638e-05	95.0308	0.000333188	72.4224
DN052_04090	_TEYTHPLSAAIR_	_TEYTHPLSAAIR_.2	TEYTHPLSAAIR	3.69695e-08	0.000368339	819.138	0.000724085	530.929	0.00135313	618.497	0.000489547	1009.72	0.00134913	1586.48	3.69695e-08	915.989
DN052_04090	_TEYTHPLSAAIR_	_TEYTHPLSAAIR_.3	TEYTHPLSAAIR	0.000858016	0.00281379	1	0.00543345	1.06019	0.00206418	1.60605	0.000858016	3.59724	0.00358068	9.28491	0.00214171	6.13676
DN052_04090	_DENGGHEADAMSMR_	_DENGGHEADAMSMR_.3	DENGGHEADAMSMR	2.14519e-14	6.03644e-05	84.9516	0.00164152	106.117	2.14519e-14	81.2082	2.72602e-13	76.4023	1.34911e-06	119.235	2.78614e-12	73.8383
DN052_04090	_LLGWQADDLLTGASAR_	_LLGWQADDLLTGASAR_.2	LLGWQADDLLTGASAR	4.37088e-17	0.000201648	262.959	1.63777e-13	294.694	1.6383e-11	315.032	4.37088e-17	554.055	3.43263e-05	655.426	2.47118e-06	508.193
DN052_04090	_LLGWPTLPEADGQPATWLIGQPDFER_	_LLGWPTLPEADGQPATWLIGQPDFER_.3	LLGWPTLPEADGQPATWLIGQPDFER	4.01519e-05	0.00338004	116.489	0.000897294	155.105	0.00214254	136.752	0.0015158	217.356	0.000565201	226.787	4.01519e-05	197.677
DN052_04090	_VLIWYEVPHESHVPADLVLGQTDFVSAEINR_	_VLIWYEVPHESHVPADLVLGQTDFVSAEINR_.4	VLIWYEVPHESHVPADLVLGQTDFVSAEINR	2.09882e-06	0.00115163	111.219	0.00280947	126.133	0.000537596	92.4813	2.09882e-06	148.256	0.000785821	131.729	0.00799558	148.321
DN052_04090	_NAHGPVGAASLNVPTGIC[+57]PVGNGMAVADVWNHR_	_NAHGPVGAASLNVPTGIC[+57]PVGNGMAVADVWNHR_.4	NAHGPVGAASLNVPTGICPVGNGMAVADVWNHR	0.000696083	0.0116753	233.095	0.000696083	228.92	0.00111335	157.097	0.00278268	229.193	0.00106337	186.158	0.0019159	289.425
DN052_04095	_LPDTVILR_	_LPDTVILR_.2	LPDTVILR	2.09939e-26	3.89484e-07	7319.93	6.94016e-25	5768.6	2.09939e-26	6911.13	1.54942e-08	9512.04	7.18566e-06	11328	9.41599e-23	9293.19
DN052_04095	_DAC[+57]PEIR_	_DAC[+57]PEIR_.2	DACPEIR	4.60884e-09	0.0002474	3607.34	0.00133223	2470.58	0.00405896	3479.53	4.60884e-09	5753.21	0.000481729	6495.49	0.00277474	4569.02
DN052_04095	_NAC[+57]AHLGMPLEEGK_	_NAC[+57]AHLGMPLEEGK_.2	NACAHLGMPLEEGK	2.79752e-13	0.000508158	1563.18	0.000799878	964.201	2.79752e-13	1199.05	4.22358e-06	1464.2	0.000122358	1648.29	2.39075e-06	1259.39
DN052_04095	_NAC[+57]AHLGMPLEEGK_	_NAC[+57]AHLGMPLEEGK_.3	NACAHLGMPLEEGK	9.3461e-12	0.000436621	64.5453	9.3461e-12	101.632	5.34519e-05	92.95	1.80993e-05	277.998	0.000113452	126.897	3.99192e-08	153.065
DN052_04095	_NAC[+57]AHLGM[+16]PLEEGK_	_NAC[+57]AHLGM[+16]PLEEGK_.2	NACAHLGMPLEEGK	4.50541e-15	0.00143458	116.568	0.00149747	146.743	0.0122174	93.7808	1.00808e-08	168.445	0.00385914	209.296	4.50541e-15	164.171
DN052_04095	_NAC[+57]AHLGM[+16]PLEEGK_	_NAC[+57]AHLGM[+16]PLEEGK_.3	NACAHLGMPLEEGK	6.35783e-06	0.00653954	38.6341	0.00535404	23.9357	0.00700031	25.2457	6.35783e-06	43.2939	0.015391	64.0461	0.00312455	29.5789
DN052_04095	_EAAADPYVYAVLR_	_EAAADPYVYAVLR_.2	EAAADPYVYAVLR	4.76945e-12	1.34338e-05	1639.39	1.67483e-06	1337.97	4.76945e-12	1687.29	4.34536e-08	1694.13	0.000799426	1682.79	0.000568524	1284.3
DN052_04095	_VVDGEIQVR_	_VVDGEIQVR_.2	VVDGEIQVR	1.17274e-17	8.64741e-06	962.871	1.17274e-17	739.185	3.43617e-15	910.122	1.02978e-13	1312.54	0.000210434	1578.61	1.53601e-17	1129.22
DN052_04095	_DPDGDVHC[+57]YR_	_DPDGDVHC[+57]YR_.3	DPDGDVHCYR	3.15556e-10	3.15556e-10	579.122	0.00279251	364.207	0.00281707	631.356	9.27558e-08	872.159	0.00157676	1007.79	0.00161438	775.037
[truncated: 6,952 more rows]

## Sheet: Supplementary Table 2
Supplementary Table 2. List of all quantified proteins in DIA-MS proteomics analysis
	H2|O2 Replicate 1	H2|O2 Replicate 2	H2|O2 Replicate 3	H2|Fe Replicate 1	H2|Fe Replicate 2	H2|Fe Replicate 3
PG.ProteinAccessions	PG.Quantity	PG.Quantity	PG.Quantity	PG.Quantity	PG.Quantity	PG.Quantity
DN052_00010	131.195	143.56	162.642	186.739	165.5	192.496
DN052_00015	100.244	136.618	85.3366	104.208	128.487	77.2628
DN052_00020	289.984	246.529	261.02	202.687	191.169	214.615
DN052_00030	1757.43	1605.53	1723.29	891.774	1114.14	1146.38
DN052_00035	193.738	199.449	184.409	158.247	158.231	176.594
DN052_00040	945.097	866.089	896.086	961.435	1026.14	965.753
DN052_00045	597.038	706.394	676.313	754.22	745.451	632.477
DN052_00055	4176.49	3434.05	4927.01	18419.4	13794.3	11135.6
DN052_00060	1430.67	1400.05	1254.24	825.026	809.083	924.798
DN052_00065	58.2788	52.2503	61.3466	45.5729	47.3596	53.3462
DN052_00075	796.76	837.778	811.58	1472.92	1392.01	1313.77
DN052_00080	3459.66	5061.94	5710.52	5581.12	6496.05	4561.15
DN052_00085	596.764	571.598	670.6	435.289	270.082	414.4
DN052_00090	1525.1	1341.92	1381.13	779.306	861.723	943.326
DN052_00095	251.148	272.383	258.352	192.733	219.817	188.336
DN052_00100	482.433	462.977	447.222	220.802	220.034	433.099
DN052_00105	3075.07	3364.56	2964.35	756.525	994.845	1036.86
DN052_00110	1465.88	1345.9	1246.68	921.328	1202.34	1020.95
DN052_00115	1074.88	937.534	918.95	1536.24	1439.74	1374.6
DN052_00160	114.127	121.364	112.202	277.392	259.284	178.227
DN052_00165	650.208	588.261	606.287	654.421	667.144	650.864
DN052_00175	452.599	517.408	456.062	246.062	298.842	211.748
DN052_00180	528.557	612.259	541.401	779.454	803.152	662.053
DN052_00195	283.212	209.026	322.912	467.919	452.4	258.183
DN052_00200	363.961	286.232	369.469	542.388	517.161	321.031
DN052_00225	195.698	182.813	180.497	129.094	88.9692	100.4
DN052_00230	643.773	560.107	687.323	971.58	1119.47	631.955
DN052_00240	796.558	906.495	990.691	765.596	1994.58	932.569
DN052_00250	1953.77	1826.77	1579.86	3529.1	3415.48	3636.9
DN052_00275	256.587	268.149	256.57	369.87	371.242	324.571
DN052_00285	188.141	234.495	272.946	221.249	304.843	308.386
DN052_00295	225.543	206.989	209.97	162.312	183.377	198.458
DN052_00305	122.169	329.085	220.991	222.186	226.755	199.037
DN052_00315	390.574	402.253	451.362	774.279	1079.37	952.476
DN052_00320	808.415	905.617	826.369	908.619	939.308	852.37
DN052_00325	62.1175	53.5691	50.1466	58.9892	55.0744	56.2539
DN052_00335	171.6	132.765	164.108	112.747	123.563	81.1066
DN052_00340	2751.06	2137.8	2404.04	2422.63	1965.14	2607.56
DN052_00345	595.51	576.007	603.249	346.711	451.459	453.274
DN052_00350	79.4838	64.2685	136.291	107.74	79.4125	77.936
DN052_00360	1670.47	1508.32	1511.63	771.727	1080.38	1112.69
DN052_00365	1194.67	1168.41	1059.97	742.337	980.977	873.072
DN052_00370	2374.81	2024.46	2124.86	2360.92	2765.16	2677.96
DN052_00375	797.724	698.422	747.268	777.976	813.643	644.934
DN052_00380	998.052	910.086	982.75	671.036	1019.67	779.898
DN052_00385	1341.96	1160.23	1264.31	1164.36	1319.95	1401.27
DN052_00390	122.338	144.666	116.125	152.336	140.425	243.223
DN052_00400	509.279	610.052	547.829	443.164	449.53	469.594
DN052_00405	1300.7	1470.09	1122.8	884.106	927.093	728.562
DN052_00415	1047.57	1091.75	980.579	562.623	595.03	639.684
DN052_00420	653.291	663.238	589.285	399.388	396.408	291.904
DN052_00425	808.158	910.598	730.357	454.374	438.61	473.427
DN052_00435	809.096	1061.6	874.07	603.893	788.861	679.667
DN052_00440	81.4559	99.5729	92.3394	128.468	105.514	131.211
DN052_00450	791.305	819.082	776.778	558.939	679.358	654.607
DN052_00465	87.8052	85.8294	126.554	157.326	132.282	142.928
DN052_00470	3523.08	2679.86	3285.44	1154.2	1088.45	1567.21
DN052_00485	224.011	185.438	196.359	149.97	200.84	139.701
DN052_00495	536.624	526.799	517.407	570.227	632.986	517.957
DN052_00500	122.886	105.063	119.004	130.831	105.172	110.679
DN052_00510	163.931	195.263	186.645	280.527	229.055	150.633
DN052_00535	93.1598	115.318	115.822	174.583	104.732	161.099
DN052_00550	953.556	943.738	999.11	552.516	630.223	764.595
DN052_00555	785.893	805.167	957.843	944.586	934.785	990.074
DN052_00565	269.057	225.24	239.766	577.354	164.57	207.972
DN052_00570	70.288	63.1318	113.986	168.073	162.319	98.1926
DN052_00585	389.554	364.234	374.007	248.782	314.579	313.763
DN052_00590	231.18	249.203	233.84	295.802	229.252	188.314
DN052_00595	581.51	593.982	528.027	516.883	501.603	477.817
DN052_00610	25.1548	33.8366	49.8894	31.669	37.0559	54.3992
DN052_00630	624.226	846.186	945.804	425.044	629.839	196.471
DN052_00635	669.589	590.266	531.201	233.989	311.386	261.103
DN052_00650	177.757	239.386	206.101	235.858	188.59	164.157
DN052_00655	417.109	370.447	438.256	623.267	333.284	323.448
DN052_00660	366.117	361.665	336.503	146.873	185.798	237.379
DN052_00675	339.578	310.204	713.68	449.952	523.339	526.245
DN052_00690	967.465	1321.53	971.145	2081.81	2100.94	1170.21
DN052_00695	337.607	244.87	283.574	347.719	324.696	355.471
DN052_00710	198.971	221.686	208.765	273.077	255.528	250.413
DN052_00775	37.3515	25.3349	42.5428	77.5757	45.3183	34.4414
DN052_00915	17.6621	7.1469	5.25146	36.3701	15.0249	28.3448
DN052_00925	317.242	284.789	271.462	281.284	360.827	288.135
DN052_00940	73.1704	82.9613	98.0087	133.751	124.653	78.5688
DN052_01040	185.095	181.195	204.92	194.829	189.319	144.518
DN052_01050	71.2081	65.0047	62.0731	211.094	33.2073	69.1099
DN052_01055	2644.54	2598.17	2430.86	1072.56	1339	1545.3
DN052_01060	1192.09	1363.41	1247.63	770.93	915.376	901.162
DN052_01070	701.245	751.168	772.112	822.118	957.954	915.345
DN052_01075	217.857	225.375	191.415	728.329	400.388	451.146
DN052_01080	600.815	508.388	597.138	417.303	630.268	513.493
DN052_01085	257.126	281.851	318.934	174.894	231.542	208.343
DN052_01090	539.548	547.609	508.113	372.202	258.418	408.807
DN052_01110	975.76	901.692	826.354	550.925	550.604	590.266
DN052_01115	220.562	216.074	229.281	119.986	113.771	151.242
DN052_01120	487.37	495.33	531.471	391.289	556.039	474.09
DN052_01125	1428.5	1244.64	1350.08	665.159	672.828	921.124
DN052_01130	811.269	802.908	734.774	935.173	927.834	855.797
DN052_01135	119.261	172.376	180.957	318.392	268.442	221.275
DN052_01140	1563.98	1511.2	1507.79	2152.38	2036.48	2147.31
DN052_01150	792.236	764.43	704.293	539.848	621.967	617.975
DN052_01160	458.724	424.344	426.74	269.274	311.294	321.122
DN052_01165	183.66	184.348	170.485	283.244	308.047	189.481
DN052_01170	563.906	597.945	583.114	412.652	414.656	458.417
DN052_01175	3542.89	3400.71	3427.2	3411.52	4043.34	3774.78
DN052_01180	1015.01	809.025	875.014	550.296	700.434	744.27
DN052_01190	331.76	356.513	295.754	410.953	378.767	287.954
DN052_01195	4440.77	4593.52	4507.47	1982.1	2403.23	2558.94
DN052_01200	301.767	339.353	352.8	615.942	314.145	309.697
DN052_01215	176.636	183.261	214.626	174.406	142.587	159.818
DN052_01220	399.042	370.297	306.292	360.904	379.084	229.115
DN052_01225	468.275	463.92	437.712	178.228	245.01	277.723
[truncated: 1,316 more rows]

## Sheet: Supplementary Table 3
Supplementary Table 3. Differentially expressed genes (DEGs) in Acidithiobacillus ferrooxidans growing with hydrogen
[truncated: 372 more rows]

[truncated: 1 more sheets: Supplementary Table 4]
